# Supplementary material for: Mechanical loading and hyperosmolarity as a daily resetting cue for skeletal circadian clocks
Source: Nat Commun. 2023 Nov 14;14:7237. doi: 10.1038/s41467-023-42056-1 (PMC10646113; doi:10.1038/s41467-023-42056-1)
Supplement: Supplementary file 4 — Supplementary Data 1 to 12 [file 41467_2023_42056_MOESM4_ESM.xlsx]

## Sheet: List
S1 Primary Chondrocytes Osmotic stress RNAseq Rhythmic Genes
S2 Primary Chondrocytes Osmotic stress RNAseq T0 vs T4 DEGs
S3 Primary Chondrocytes Osmotic stress RNAseq Rhythmic Canonical Pathways
S4 Primary Chondrocytes Osmotic stress RNAseq Rhythmic Upstream Regulators
S5 Primary Chondrocytes Osmotic stress RNAseq T0 vs T4 Canonical Pathways
S6 Primary Chondrocytes Osmotic stress RNAseq T0 vs T4 Upstream Regulators
S7 Cartilage Running WT DEGs
S8 IVD Running WT DEGs
S9 Cartilage Running Canonical Pathways
S10 Cartilage Running Upstream Regulators
S11 IVD Running Canonical Pathways
S12 IVD Running Upstream Regulators

## Sheet: S1
id	symbol	meta2d_pvalue	meta2d_BH.Q	meta2d_period	meta2d_phase	meta2d_Base	meta2d_AMP	meta2d_rAMP
ENSMUSG00000000001.4	Gnai3	0.000158284	0.0153648	24	1.38355	3545.68	461.878	0.130265
ENSMUSG00000000028.15	Cdc45	0.934098	1	24	1.00003	379.828	29.0391	0.0764534
ENSMUSG00000000031.16	H19	1	1	24	2.97381e-05	46922.7	5209.39	0.111021
ENSMUSG00000000037.16	Scml2	0.748463	1	24	20.9533	65.7253	18.7547	0.28535
ENSMUSG00000000056.7	Narf	0.140927	0.830189	24	15.5773	442.228	46.0165	0.104056
ENSMUSG00000000058.6	Cav2	0.24902	1	24	20.6308	568.169	61.4197	0.108101
ENSMUSG00000000078.7	Klf6	0.990499	1	24	22	2373.36	75.5009	0.0318118
ENSMUSG00000000085.16	Scmh1	1	1	24	6.91348	1263.73	54.427	0.0430686
ENSMUSG00000000088.7	Cox5a	0.999994	1	24	20.9756	1775.58	112.137	0.0631551
ENSMUSG00000000093.6	Tbx2	0.797347	1	24	19.9246	59.0632	10.5894	0.17929
ENSMUSG00000000094.12	Tbx4	0.636958	1	24	14.7879	770.464	6.57135	0.00852908
ENSMUSG00000000120.6	Ngfr	1	1	24	11.4678	83.404	0.298551	0.00357958
ENSMUSG00000000126.11	Wnt9a	1	1	24	14.9373	57.5186	5.00419	0.0870012
ENSMUSG00000000127.15	Fer	0.101875	0.696439	24	22.0514	546.739	37.0621	0.0677876
ENSMUSG00000000131.15	Xpo6	1	1	24	15.7301	2225.74	0.417582	0.000187615
ENSMUSG00000000134.17	Tfe3	0.344657	1	24	6.49816	2126.59	26.7792	0.0125926
ENSMUSG00000000142.15	Axin2	1	1	24	6.00003	77.5844	1.29663	0.0167125
ENSMUSG00000000148.17	Brat1	0.443251	1	24	13.064	531.937	77.3172	0.14535
ENSMUSG00000000149.10	Gna12	0.99049	1	24	4.22489	1997.74	45.3268	0.022689
ENSMUSG00000000154.16	Slc22a18	0.346537	1	24	17.4771	54.1057	1.1985	0.022151
ENSMUSG00000000168.9	Dlat	0.0968478	0.676041	24	3.00003	1538.93	43.3864	0.0281926
ENSMUSG00000000171.5	Sdhd	0.0210301	0.281038	24	3.00003	2348.19	131.572	0.0560314
ENSMUSG00000000184.12	Ccnd2	0.303057	1	24	3.09352	6127.56	507.207	0.0827747
ENSMUSG00000000194.13	Gpr107	1	1	24	18.2452	2570.63	96.2718	0.0374507
ENSMUSG00000000223.13	Drp2	1	1	24	19.862	107.58	26.6265	0.247503
ENSMUSG00000000253.13	Gmpr	0.839691	1	24	13.7967	168.699	54.8172	0.324941
ENSMUSG00000000266.11	Mid2	0.669883	1	24	3.00003	899.184	67.1146	0.0746394
ENSMUSG00000000275.16	Trim25	0.275129	1	24	14.8207	1600.9	84.3123	0.0526657
ENSMUSG00000000276.11	Dgke	1	1	24	20	152.582	2.70799	0.0177477
ENSMUSG00000000278.10	Scpep1	1	1	24	4.97221	9683.53	568.745	0.0587332
ENSMUSG00000000282.12	Mnt	0.53006	1	24	19	955.222	31.0238	0.0324781
ENSMUSG00000000290.13	Itgb2	1	1	24	20	67.4208	5.60472	0.0831305
ENSMUSG00000000295.13	Hddc2	0.0735544	0.58615	24	21	183.481	12.7115	0.0692793
ENSMUSG00000000296.8	Tpd52l1	1	1	24	5.62165	102.964	2.89929	0.0281584
ENSMUSG00000000301.16	Pemt	0.973276	1	24	4.00003	88.3941	1.69587	0.0191854
ENSMUSG00000000320.10	Alox12	0.70396	1	24	9.45032	137.279	48.4393	0.352853
ENSMUSG00000000325.16	Arvcf	0.309962	1	24	13.3139	563.349	168.525	0.299148
ENSMUSG00000000326.13	Comt	0.900307	1	24	16.9252	2382.73	151.283	0.0634916
ENSMUSG00000000339.14	Rtca	0.426171	1	24	4.00003	745.54	11.9611	0.0160436
ENSMUSG00000000340.10	Dbt	0.882296	1	24	5.98785	694.842	59.0985	0.0850532
ENSMUSG00000000346.9	Dazap2	0.197362	0.984283	24	2.97381e-05	2620.66	42.8658	0.0163569
ENSMUSG00000000355.13	Mcts1	0.54965	1	24	21.2149	600.049	45.241	0.0753955
ENSMUSG00000000374.8	Trappc10	0.0835429	0.626419	24	10.0283	1552.11	32.2042	0.0207486
ENSMUSG00000000378.15	Ccm2	0.882242	1	24	22	897.39	42.5233	0.0473855
ENSMUSG00000000384.15	Tbrg4	0.900742	1	24	6.84541	846.816	0.223512	0.000263944
ENSMUSG00000000386.15	Mx1	0.316676	1	24	20.1132	74.1042	23.4088	0.31589
ENSMUSG00000000392.17	Fap	0.658504	1	24	23	552.1	52.1021	0.0943707
ENSMUSG00000000399.10	Ndufa9	1	1	24	19.9024	1292.27	63.1303	0.0488521
ENSMUSG00000000402.2	Egfl6	0.961859	1	24	14.9202	3266	111.432	0.0341188
ENSMUSG00000000416.16	Cttnbp2	0.948503	1	24	9.95088	169.013	38.9195	0.230275
ENSMUSG00000000420.15	Galnt1	1	1	24	20.2257	2227.92	83.2905	0.0373849
ENSMUSG00000000439.9	Mkrn2	0.999999	1	24	20	503.959	20.4658	0.04061
ENSMUSG00000000440.12	Pparg	1	1	24	22	198.811	38.5578	0.193942
ENSMUSG00000000441.17	Raf1	0.432977	1	24	6.95935	3089.11	23.36	0.00756206
ENSMUSG00000000486.13	2001-09-01	1	1	24	20.0356	87.7154	8.69486	0.0991257
ENSMUSG00000000530.16	Acvrl1	0.7081	1	24	20.8795	826.954	4.65788	0.00563258
ENSMUSG00000000531.5	Grasp	0.103449	0.70174	24	13.043	275.875	27.4985	0.0996771
ENSMUSG00000000532.11	Acvr1b	1	1	24	15.2414	2364.85	211.19	0.0893039
ENSMUSG00000000538.18	Tom1l2	1	1	24	4.00003	2651.04	62.5435	0.023592
ENSMUSG00000000552.10	Zfp385a	0.947927	1	24	13.8491	889.101	40.3098	0.0453377
ENSMUSG00000000555.8	Itga5	0.49462	1	24	1.34322	7672.35	604.699	0.0788155
ENSMUSG00000000561.14	Wdr77	0.01306	0.209922	24	4.93329	470.053	31.882	0.0678264
ENSMUSG00000000563.17	Atp5f1	0.998452	1	24	20.9783	2978.24	225.525	0.0757244
ENSMUSG00000000567.5	Sox9	0.999189	1	24	5.5869	3390.4	328.48	0.0968854
ENSMUSG00000000568.15	Hnrnpd	1	1	24	19.8831	2246.62	159.415	0.0709577
ENSMUSG00000000581.8	C1d	1	1	24	3.73012	680.787	12.0293	0.0176698
ENSMUSG00000000594.7	Gm2a	0.636519	1	24	20	1362.17	31.5987	0.0231973
ENSMUSG00000000600.15	Krit1	0.82141	1	24	6.84057	1299.54	54.6247	0.0420338
ENSMUSG00000000605.9	Clcn4	1	1	24	11.7655	1779.14	3.03529	0.00170605
ENSMUSG00000000627.15	Sema4f	0.990327	1	24	8.05817	55.9971	13.3095	0.237681
ENSMUSG00000000628.10	Hk2	1	1	24	22	1456.74	6.17081	0.00423604
ENSMUSG00000000631.20	Myo18a	1	1	24	7.27595	2026.7	17.267	0.00851974
ENSMUSG00000000686.11	Abhd15	0.0595093	0.517794	24	5.98839	52.8135	13.7186	0.259756
ENSMUSG00000000693.10	Loxl3	0.233276	1	24	3.00003	9000.75	1498.41	0.166476
ENSMUSG00000000708.14	Kat2b	0.999189	1	24	15.0426	657.424	38.5028	0.0585661
ENSMUSG00000000711.3	Rab5b	0.772459	1	24	14.323	2363.8	62.8395	0.0265841
ENSMUSG00000000730.13	Dnmt3l	1	1	24	16.8789	138.753	23.6562	0.170491
ENSMUSG00000000732.9	Icosl	0.842513	1	24	16.1749	229.114	50.7511	0.22151
ENSMUSG00000000738.18	Spg7	1	1	24	18.351	1765.77	79.8718	0.0452333
ENSMUSG00000000740.12	Rpl13	1	1	24	1.00003	9726.15	376.362	0.0386959
ENSMUSG00000000743.9	Chmp1a	1	1	24	20	2074.32	29.0928	0.0140252
ENSMUSG00000000751.13	Rpa1	1	1	24	4.00003	2290.38	90.5155	0.0395198
ENSMUSG00000000753.15	Serpinf1	0.990499	1	24	19.3001	14977.8	118.002	0.00787847
ENSMUSG00000000759.14	Tubgcp3	1	1	24	4.00003	1109.19	14.7011	0.0132539
ENSMUSG00000000776.13	Polr3d	0.281332	1	24	0.999971	902.446	91.9325	0.10187
ENSMUSG00000000782.15	Tcf7	1	1	24	14.1557	92.9399	1.87215	0.0201436
ENSMUSG00000000787.12	Ddx3x	0.0617103	0.526162	24	4.29057	11052.2	1579.16	0.142882
ENSMUSG00000000791.9	Il12rb1	0.835936	1	24	11.6653	69.7315	15.03	0.215541
ENSMUSG00000000794.9	Kcnn3	0.990499	1	24	13.0005	189.089	12.1447	0.0642274
ENSMUSG00000000804.14	Usp32	0.116653	0.749601	24	8.22732	1173.56	4.34526	0.00370263
ENSMUSG00000000811.13	Txnrd3	0.0347519	0.373355	24	18.0592	176.141	19.1382	0.108653
ENSMUSG00000000823.16	Zfp512b	0.973285	1	24	17.1768	1350.45	31.065	0.0230035
ENSMUSG00000000826.16	Dnajc5	0.842513	1	24	23	2922.28	184.03	0.0629748
ENSMUSG00000000827.18	Tpd52l2	1	1	24	14.8799	2336.97	72.9869	0.0312314
ENSMUSG00000000838.17	Fmr1	0.103806	0.702355	24	0.00328428	1729.04	277.476	0.160479
ENSMUSG00000000876.11	Pxmp4	0.0611502	0.524244	24	18.5247	430.347	25.7886	0.0599251
ENSMUSG00000000881.12	Dlg3	0.409818	1	24	13.0769	1062.84	35.2497	0.0331658
ENSMUSG00000000884.17	Gnb1l	0.888687	1	24	1.00003	82.0855	11.8799	0.144726
ENSMUSG00000000901.17	Mmp11	0.455486	1	24	11.7436	560.913	62.7393	0.111852
ENSMUSG00000000902.13	Smarcb1	1	1	24	13.4219	1862.23	109.945	0.0590395
ENSMUSG00000000915.15	Hip1r	0.38777	1	24	3.00003	400.475	23.8433	0.0595377
ENSMUSG00000000916.15	Nsun5	0.961854	1	24	11.4762	290.454	18.0333	0.0620867
ENSMUSG00000000934.9	Top1mt	0.00135886	0.0573145	24	13.5658	237.967	27.4715	0.115442
ENSMUSG00000000938.11	Hoxa10	1	1	24	20.6207	1323	124.455	0.094071
ENSMUSG00000000957.11	Mmp14	0.466912	1	24	7.73876	17378.1	1720.25	0.0989894
ENSMUSG00000000958.10	Slc7a7	1	1	24	20.0507	139.433	7.41092	0.0531502
ENSMUSG00000000959.7	Oxa1l	0.258032	1	24	10.694	1115.7	76.1852	0.0682844
ENSMUSG00000000976.13	Heatr6	0.395965	1	24	10.754	915.415	83.2531	0.0909457
ENSMUSG00000000982.5	Ccl3	1	1	24	15.604	66.0068	19.2646	0.291858
ENSMUSG00000001016.12	Ilf2	0.221415	1	24	3.00003	2101.94	139.413	0.0663259
ENSMUSG00000001017.15	Chtop	0.0563294	0.501104	24	4.39357	2503.86	80.0774	0.0319816
ENSMUSG00000001018.15	Snapin	0.430079	1	24	11.6629	1432.61	73.6427	0.0514046
ENSMUSG00000001020.8	S100a4	1	1	24	14.0234	729.757	79.5714	0.109038
ENSMUSG00000001025.8	S100a6	0.440366	1	24	3.00003	15055.9	1276.46	0.0847813
ENSMUSG00000001034.17	Mapk7	1	1	24	9.76656	985.443	19.0603	0.0193419
ENSMUSG00000001036.17	Epn2	1	1	24	15.7849	1378.93	22.7645	0.0165088
ENSMUSG00000001039.12	B9d1	0.999189	1	24	17.9986	211.971	28.152	0.132811
ENSMUSG00000001052.15	Sec24b	0.882291	1	24	12.8209	2039.55	48.9562	0.0240034
ENSMUSG00000001054.9	Rmnd5b	0.999189	1	24	10.5249	660.916	15.3611	0.0232421
ENSMUSG00000001056.3	Nhp2	0.731499	1	24	3.00003	677.34	2.73442	0.004037
ENSMUSG00000001062.18	Vps9d1	1	1	24	10.0192	553.886	0.306607	0.000553556
ENSMUSG00000001065.15	Zfp276	0.0255956	0.311088	24	15.8807	534.933	28.3031	0.0529097
ENSMUSG00000001082.12	Mfsd10	0.0323047	0.358668	24	17.1733	1319.38	114.183	0.0865432
ENSMUSG00000001089.14	Luzp1	1	1	24	11.9802	3057	17.3061	0.00566113
ENSMUSG00000001098.15	Kctd10	1	1	24	4.00003	3426.04	90.7432	0.0264863
ENSMUSG00000001100.10	Poldip2	0.455579	1	24	14.5291	2621.09	167.453	0.0638867
ENSMUSG00000001105.15	Ift20	0.0709802	0.571555	24	23.2123	1696.17	244.566	0.144188
ENSMUSG00000001119.7	Col6a1	1	1	24	11.9856	75840.5	1292.34	0.0170402
ENSMUSG00000001120.15	Pcbp3	0.32147	1	24	14.1798	297.987	22.596	0.0758287
ENSMUSG00000001123.15	Lgals9	0.611287	1	24	13.683	1485.82	111.629	0.0751295
ENSMUSG00000001127.12	Araf	0.0037012	0.100745	24	17.3242	2056.11	118.136	0.0574562
ENSMUSG00000001128.7	Cfp	0.999189	1	24	20.5134	129.692	7.55225	0.058232
ENSMUSG00000001131.11	Timp1	0.20874	1	24	23	29270.4	3683.96	0.12586
ENSMUSG00000001134.9	Uxt	1	1	24	20.6218	247.873	16.3655	0.0660239
ENSMUSG00000001138.13	Cnnm3	0.225278	1	24	11.5	361.202	30.8756	0.0854802
ENSMUSG00000001143.13	Lman2l	0.228623	1	24	19.3522	488.543	11.2883	0.0231061
ENSMUSG00000001150.7	Mcm3ap	0.0567739	0.503965	24	12.0659	1395.7	149.566	0.107162
ENSMUSG00000001151.10	Pcnt	1	1	24	4.17859	895.173	23.4317	0.0261756
ENSMUSG00000001156.9	Mxd1	0.754602	1	24	17.7528	501.426	15.0852	0.0300847
ENSMUSG00000001157.13	Gmcl1	0.333648	1	24	8.10474	655.105	17.5105	0.0267293
ENSMUSG00000001158.13	Snrnp27	0.990499	1	24	1.21766	707.737	12.9283	0.0182671
ENSMUSG00000001166.17	Oas1c	0.0262028	0.316593	24	14.2721	53.5158	6.29126	0.117559
ENSMUSG00000001173.15	Ocrl	0.726164	1	24	14.5923	1260.99	25.5407	0.0202544
ENSMUSG00000001175.14	Calm1	0.507069	1	24	21.716	8269.28	546.976	0.0661455
ENSMUSG00000001211.15	Agpat3	0.777342	1	24	14.0617	1987.11	35.9975	0.0181155
ENSMUSG00000001227.12	Sema6b	0.36962	1	24	12.3337	365.532	77.9314	0.2132
ENSMUSG00000001228.14	Uhrf1	1	1	24	17.4859	837.455	265.067	0.316515
ENSMUSG00000001229.9	Dpp9	1	1	24	19.9832	1737.62	88.7743	0.0510896
ENSMUSG00000001240.13	Ramp2	1	1	24	20.5978	216.724	1.60293	0.00739619
ENSMUSG00000001248.15	Gramd1a	0.995987	1	24	16.9713	2940.58	6.7897	0.00230896
ENSMUSG00000001249.14	Hpn	1	1	24	21.5482	53.1306	4.57015	0.0860173
ENSMUSG00000001270.9	Ckb	1	1	24	7.00004	536.375	44.2094	0.0824225
ENSMUSG00000001280.13	Sp1	1	1	24	19	2050.09	50.5323	0.0246488
ENSMUSG00000001281.10	Itgb7	0.684091	1	24	9.66142	136.619	10.0241	0.0733725
ENSMUSG00000001285.12	Myg1	1	1	24	13.7845	552.522	28.9995	0.0524857
ENSMUSG00000001288.15	Rarg	1	1	24	19.8926	3265.48	246.191	0.0753921
ENSMUSG00000001289.12	Pfdn5	0.321584	1	24	3.1327	2109.01	82.6991	0.0392123
ENSMUSG00000001300.16	Efnb2	1	1	24	19.8407	744.996	60.6285	0.081381
ENSMUSG00000001305.5	Rrp15	0.00932014	0.172834	24	3.00003	563.298	30.0044	0.0532656
ENSMUSG00000001313.12	Rnd2	0.0518073	0.478079	24	18.2669	279.27	24.7237	0.0885299
ENSMUSG00000001323.17	Srr	0.505479	1	24	14.9612	619.864	17.1076	0.0275989
ENSMUSG00000001333.9	Sync	0.0521782	0.480133	24	14.527	66.3248	8.42976	0.127098
ENSMUSG00000001348.15	Acp5	1	1	24	14.5905	334.502	14.5674	0.0435496
ENSMUSG00000001349.5	Cnn1	0.713305	1	24	22.3173	472.498	115.234	0.243883
ENSMUSG00000001366.14	Fbxo9	0.0993217	0.684686	24	3.00003	868.95	46.2772	0.0532564
ENSMUSG00000001376.17	Vps50	0.000764935	0.0411261	24	6.09577	675.959	48.3731	0.0715622
ENSMUSG00000001380.7	Hars	1	1	24	4.00003	1892.68	52.1235	0.0275395
ENSMUSG00000001383.9	Zmat2	0.882293	1	24	14.3919	1404.67	68.9536	0.0490889
ENSMUSG00000001403.13	Ube2c	0.144244	0.840481	24	2.00003	764.854	162.719	0.212745
ENSMUSG00000001415.10	Smg5	0.169155	0.916031	24	5.20453	2045.46	73.1669	0.0357705
ENSMUSG00000001416.13	Cct3	0.999183	1	24	4.00003	5447.01	29.577	0.00542996
ENSMUSG00000001418.13	Glmp	1	1	24	11.3776	3733.48	61.5464	0.016485
ENSMUSG00000001419.17	Mef2d	1	1	24	19.4655	2857.45	121.924	0.0426689
ENSMUSG00000001424.14	Snd1	1	1	24	3.78763	5133.19	24.7429	0.00482018
ENSMUSG00000001435.15	Col18a1	0.900731	1	24	14.9362	4411.83	138.907	0.0314851
ENSMUSG00000001436.15	Slc19a1	1	1	24	13.7418	910.15	82.6624	0.0908228
ENSMUSG00000001440.5	Kpnb1	0.618426	1	24	2.00002	9019.91	758.786	0.0841234
ENSMUSG00000001441.13	Npepps	0.79584	1	24	22.5738	3659.38	173.068	0.0472942
ENSMUSG00000001445.10	Mrpl10	0.691354	1	24	13.2564	1217.18	70.1459	0.0576297
ENSMUSG00000001467.5	Cyp51	0.68401	1	24	19.304	2943.51	119.771	0.0406898
ENSMUSG00000001472.17	Tcf25	0.257423	1	24	20	6625.53	279.817	0.0422331
ENSMUSG00000001473.7	Tubb6	0.260608	1	24	22.7613	2565.34	433.546	0.169001
ENSMUSG00000001482.15	Def8	0.167736	0.911775	24	14.086	1402.38	66.9124	0.0477136
ENSMUSG00000001493.9	Meox1	0.635812	1	24	20	272.663	7.90667	0.028998
ENSMUSG00000001497.18	Pax9	0.882298	1	24	23.2997	203.129	24.122	0.118752
ENSMUSG00000001506.10	Col1a1	1	1	24	21.0434	208254	13202.4	0.0633956
ENSMUSG00000001507.16	Itga3	0.172342	0.923356	24	13.1874	1275.29	150.752	0.11821
ENSMUSG00000001517.14	Foxm1	0.21073	1	24	2.00003	1001	202.609	0.202406
ENSMUSG00000001518.12	Itfg2	1	1	24	11.5052	410.283	11.7032	0.0285246
ENSMUSG00000001520.12	Nrip2	0.0548221	0.494735	24	14.9569	205.897	30.7224	0.149213
ENSMUSG00000001521.12	Tulp3	0.142898	0.838064	24	4.00003	2778.65	31.7758	0.0114357
ENSMUSG00000001524.14	Gtf2h4	0.589784	1	24	13.1966	462.892	53.0147	0.114529
ENSMUSG00000001525.10	Tubb5	0.556769	1	24	2.00003	14194.6	1542.05	0.108636
ENSMUSG00000001542.7	Ell2	1	1	24	6.8615	3232.57	205.222	0.0634857
ENSMUSG00000001552.14	Jup	0.746189	1	24	9.54133	402.421	47.5335	0.118119
ENSMUSG00000001555.10	Fkbp10	0.00450469	0.112271	24	4.6194	16542.5	1180.48	0.0713606
ENSMUSG00000001569.10	Nom1	0.799619	1	24	3.37745	912.102	25.027	0.0274388
ENSMUSG00000001576.15	Ergic1	1	1	24	19.9409	5385.85	377.096	0.0700161
ENSMUSG00000001604.14	Tcea3	0.0481528	0.456395	24	21.1647	336.995	23.0105	0.0682815
ENSMUSG00000001627.12	Ifrd1	1	1	24	22	1386.1	107.479	0.0775406
ENSMUSG00000001630.13	Stk38l	0.00107188	0.0515507	24	5.5276	2166.2	346.066	0.159757
ENSMUSG00000001632.16	Brpf1	0.999654	1	24	7.42626	980.095	48.5474	0.0495333
ENSMUSG00000001642.18	Akr1b3	0.334224	1	24	4.00003	9486.47	745.938	0.0786318
ENSMUSG00000001656.3	Hoxc11	0.99527	1	24	3.00003	106.863	6.96468	0.0651738
ENSMUSG00000001657.7	Hoxc8	1	1	24	13.0022	114.936	3.45609	0.0300696
ENSMUSG00000001661.5	Hoxc6	1	1	24	4.00002	568.567	22.836	0.0401641
ENSMUSG00000001663.10	Gstt1	0.369744	1	24	16.2233	814.009	25.3348	0.0311235
ENSMUSG00000001665.11	Gstt3	0.28341	1	24	12.2219	396.514	49.631	0.125168
ENSMUSG00000001666.8	Ddt	0.77437	1	24	13.6716	208.624	2.37856	0.0114011
ENSMUSG00000001674.11	Ddx18	0.0885039	0.645533	24	6.42304	1030.81	43.0464	0.0417598
ENSMUSG00000001687.15	Ubl3	0.753959	1	24	7.80434	1206.68	5.7284	0.00474724
ENSMUSG00000001700.10	Gramd3	0.372752	1	24	21.6759	596.172	63.2469	0.106088
ENSMUSG00000001707.8	Eef1e1	0.0638392	0.539456	24	5.75851	361.836	16.4409	0.0454373
ENSMUSG00000001729.14	Akt1	0.455613	1	24	2.00003	6469.25	625.727	0.0967233
ENSMUSG00000001739.14	Cldn15	1	1	24	13.4305	121.282	36.4304	0.300379
ENSMUSG00000001741.12	Il16	0.79965	1	24	10.0279	453.385	53.5775	0.118172
ENSMUSG00000001750.16	Tcirg1	0.990494	1	24	13.555	1880.25	93.695	0.0498312
ENSMUSG00000001751.9	Naglu	0.685093	1	24	14.665	1479.75	76.8817	0.0519558
ENSMUSG00000001755.12	Coasy	0.475196	1	24	14.8284	577.338	37.7066	0.0653112
ENSMUSG00000001761.7	Smo	0.973285	1	24	16.7389	4091.44	388.42	0.0949348
ENSMUSG00000001767.5	Crnkl1	0.0021512	0.0757281	24	3.95261	874.457	61.4142	0.0702313
ENSMUSG00000001768.16	Rin2	0.995987	1	24	17.5918	2388.79	13.9603	0.00584408
ENSMUSG00000001774.8	Chordc1	0.101224	0.693141	24	4.92168	1126.68	49.8857	0.0442767
ENSMUSG00000001783.3	Rtcb	0.681742	1	24	5.06975	3297.22	58.5463	0.0177562
ENSMUSG00000001785.13	Pwp1	0.0110265	0.191209	24	3.00003	931.625	43.4941	0.0466862
ENSMUSG00000001786.14	Fbxo7	0.918055	1	24	24	614.702	11.9601	0.0194568
ENSMUSG00000001794.13	Capns1	0.345605	1	24	21.9204	7641.92	769.061	0.100637
ENSMUSG00000001802.16	Lrp3	0.910982	1	24	18.9221	594.39	4.13244	0.0069524
ENSMUSG00000001829.17	Clpb	0.66098	1	24	8.40964	963.218	18.738	0.0194536
ENSMUSG00000001833.17	2007-09-01	0.0159703	0.236173	24	0.85916	4261.1	444.576	0.104334
ENSMUSG00000001844.10	Zdhhc4	0.194526	0.977152	24	13.5775	728.554	59.7589	0.082024
ENSMUSG00000001847.14	Rac1	0.034991	0.374617	24	23.8084	6373.46	484.688	0.0760478
ENSMUSG00000001855.15	Nup214	0.179871	0.939541	24	11.59	1253.87	92.0084	0.0733797
ENSMUSG00000001864.13	Aif1l	1	1	24	9.70658	181.283	10.0367	0.055365
ENSMUSG00000001870.16	Ltbp1	1	1	24	7.71533	5422.57	155.766	0.0287255
ENSMUSG00000001891.16	Ugp2	0.11793	0.754221	24	1.00003	2378.59	305.436	0.12841
ENSMUSG00000001909.16	Trmt1	0.120895	0.761358	24	12.0003	1284.1	41.5233	0.0323365
ENSMUSG00000001910.4	Nacc1	0.88227	1	24	2.00003	2491.01	35.562	0.0142761
ENSMUSG00000001911.16	Nfix	1	1	24	17.5595	7472.65	718.841	0.0961963
ENSMUSG00000001918.17	Slc1a5	0.437312	1	24	20	2703.4	161.692	0.0598105
ENSMUSG00000001924.15	Uba1	0.747914	1	24	4.00003	10540.3	183.846	0.0174423
ENSMUSG00000001942.8	Siae	1	1	24	4.02153	648.488	32.8235	0.0506153
ENSMUSG00000001962.8	Fam50a	0.918026	1	24	4.00003	1266.38	1.9544	0.0015433
ENSMUSG00000001964.14	Emd	0.63877	1	24	21.5279	1049.07	97.1772	0.0926315
ENSMUSG00000001983.7	Taco1	0.58396	1	24	13.1375	215.842	26.2215	0.121484
ENSMUSG00000001986.16	Gria3	0.434774	1	24	3.11934	2031.58	95.7325	0.0471223
ENSMUSG00000001995.9	Sipa1l2	0.0809866	0.615118	24	0.999971	757.558	49.816	0.0657587
ENSMUSG00000001998.15	Ap4e1	0.5832	1	24	15.0811	427.339	8.21446	0.0192223
ENSMUSG00000001999.15	Blvra	0.978682	1	24	19.1618	323.042	37.9496	0.117475
ENSMUSG00000002006.12	Pdzd4	1	1	24	18.8585	367.242	18.0176	0.049062
ENSMUSG00000002010.17	Idh3g	0.113529	0.740738	24	19.8051	1781.73	145.967	0.0819248
ENSMUSG00000002014.12	Ssr4	0.740399	1	24	23	4622.91	290.124	0.0627579
ENSMUSG00000002015.5	Bcap31	0.00028489	0.0217861	24	1.22564	3055.09	350.356	0.114679
ENSMUSG00000002017.10	Fam98a	0.00281889	0.0863339	24	2.82594	1796.52	258.842	0.144079
ENSMUSG00000002020.15	Ltbp2	1	1	24	16.1183	30158.3	1514.54	0.0502195
ENSMUSG00000002028.13	Kmt2a	1	1	24	19.1902	2045.69	36.5089	0.0178467
ENSMUSG00000002031.12	Ift46	1	1	24	6.69454	1024.83	14.1024	0.0137608
ENSMUSG00000002043.17	Trappc6a	0.312699	1	24	21	258.755	29.3933	0.113595
ENSMUSG00000002052.6	Supt6	2.3355e-05	0.00463785	24	4.8921	3739.39	233.56	0.0624595
ENSMUSG00000002055.9	Spag5	0.370802	1	24	3.00003	843.412	120.036	0.142322
ENSMUSG00000002058.13	Unc119	1	1	24	19.8902	276.491	7.37728	0.0266819
ENSMUSG00000002059.18	Rab34	0.215365	1	24	18.5416	2731.97	108.404	0.0396799
ENSMUSG00000002064.10	Sdf2	1	1	24	6.86667	2352.46	4.81971	0.0020488
ENSMUSG00000002068.16	Ccne1	1	1	24	13.846	464.959	71.416	0.153596
ENSMUSG00000002083.13	Bbc3	0.403979	1	24	17.6684	358.181	4.73065	0.0132074
ENSMUSG00000002102.15	Psmc3	0.999979	1	24	20.8794	3651.97	321.416	0.0880116
ENSMUSG00000002103.15	Acp2	1	1	24	22.1792	2145.96	27.437	0.0127855
ENSMUSG00000002105.15	Slc39a13	0.0385743	0.398763	24	18.0555	3483.46	274.519	0.0788064
ENSMUSG00000002107.18	Celf2	0.000487731	0.0306527	24	14.2259	387.692	74.8206	0.19299
ENSMUSG00000002108.10	Nr1h3	0.420183	1	24	12.0673	253.801	53.9473	0.212557
ENSMUSG00000002109.14	Ddb2	0.00495244	0.119558	24	16.6769	181.659	38.4188	0.211489
ENSMUSG00000002129.11	Sf3a1	0.842498	1	24	3.00003	2197.96	5.96806	0.00271528
ENSMUSG00000002147.18	Stat6	0.344679	1	24	15.865	3501.3	181.374	0.0518018
ENSMUSG00000002205.16	Vrk3	0.984869	1	24	13.173	766.206	50.2571	0.0655922
ENSMUSG00000002210.11	Smg9	0.759089	1	24	14.254	455.231	20.6884	0.045446
ENSMUSG00000002221.11	Paxip1	0.677842	1	24	4.00003	795.636	17.024	0.0213967
ENSMUSG00000002222.14	Rmnd5a	1	1	24	19.3006	1503.87	50.8919	0.0338406
ENSMUSG00000002227.15	Mov10	0.498458	1	24	20.1099	956.366	5.34461	0.00558846
ENSMUSG00000002233.13	Rhoc	0.51735	1	24	22	3988.99	270.568	0.0678287
ENSMUSG00000002249.21	Tead3	0.200771	0.992362	24	17.1595	962.557	86.8376	0.0902156
ENSMUSG00000002250.16	Ppard	1	1	24	17.7994	1787.48	74.1804	0.0414999
ENSMUSG00000002257.8	Def6	0.998855	1	24	17.5344	781.237	1.31839	0.00168757
ENSMUSG00000002265.16	Peg3	0.973284	1	24	3.00003	16673	359.255	0.021547
ENSMUSG00000002266.17	Zim1	0.990499	1	24	6.28744	2561.75	25.6906	0.0100286
ENSMUSG00000002274.13	Metrn	1	1	24	4.00004	289.094	24.7563	0.0856339
ENSMUSG00000002279.19	Lmf1	0.028298	0.331498	24	21.0035	691.111	61.2692	0.0886533
ENSMUSG00000002280.11	Narfl	0.173436	0.926862	24	12.0723	439.137	56.8149	0.129378
ENSMUSG00000002289.16	Angptl4	0.948591	1	24	20	4662.36	81.1162	0.0173981
ENSMUSG00000002297.16	Dbf4	0.00467152	0.11473	24	2.00003	625.543	169.637	0.271183
ENSMUSG00000002307.16	Daxx	0.590333	1	24	19.6833	870.867	8.07102	0.00926779
ENSMUSG00000002308.16	Cd320	0.918047	1	24	10.1583	610.677	20.4869	0.0335479
ENSMUSG00000002319.16	Ipo4	0.990499	1	24	11.1576	1214.23	50.7243	0.0417748
ENSMUSG00000002320.15	Tm9sf1	0.998353	1	24	20.9523	2267.26	119.322	0.0526281
ENSMUSG00000002325.15	Irf9	0.392544	1	24	12.9142	1246.76	20.3439	0.0163174
ENSMUSG00000002326.6	Gmpr2	0.399743	1	24	13.2454	705.391	61.5253	0.0872215
ENSMUSG00000002329.7	Mdp1	0.142762	0.837892	24	13.1742	643.259	44.7527	0.0695719
ENSMUSG00000002332.16	Dhrs1	0.54321	1	24	21.7541	1839.77	73.8829	0.0401587
ENSMUSG00000002342.17	Tmem161a	0.406564	1	24	19	1122.76	13.3224	0.0118657
ENSMUSG00000002343.11	Armc6	1	1	24	7.22799	366.416	9.01567	0.024605
ENSMUSG00000002345.18	Borcs8	0.201706	0.993105	24	20.2923	533.9	23.0586	0.0431889
ENSMUSG00000002346.16	Slc25a42	0.968592	1	24	15.7624	252.486	14.6958	0.0582043
ENSMUSG00000002365.10	Snx9	0.111875	0.733835	24	8.27026	4148.58	174.671	0.0421039
ENSMUSG00000002372.9	Ranbp3	0.796741	1	24	4.00003	1854.15	39.4121	0.0212561
ENSMUSG00000002379.7	Ndufa11	0.933893	1	24	21.0295	940.078	81.698	0.0869056
ENSMUSG00000002393.14	Nr2f6	0.999184	1	24	4.00003	822.556	5.8266	0.00708352
ENSMUSG00000002395.14	Use1	0.0594003	0.517794	24	17.3179	1480.99	70.217	0.0474123
ENSMUSG00000002396.8	Ocel1	0.130263	0.794999	24	14.3921	188.02	19.0337	0.101232
ENSMUSG00000002409.18	Dyrk1b	0.31067	1	24	12.0453	583.381	55.3323	0.0948476
ENSMUSG00000002413.15	Braf	0.477332	1	24	17.4854	1286.53	35.4254	0.0275357
ENSMUSG00000002416.13	Ndufb2	1	1	24	1.03529	151.101	6.34447	0.0419882
ENSMUSG00000002428.12	Hltf	0.841031	1	24	15.2603	721.031	0.796434	0.00110458
ENSMUSG00000002455.14	Prpf6	0.107754	0.714582	24	13.2245	2084.61	105.758	0.0507328
ENSMUSG00000002458.13	Rgs19	0.374508	1	24	10.1483	748.2	39.7022	0.0530636
ENSMUSG00000002477.5	Snrpd1	0.838655	1	24	2.00002	1011.95	56.5807	0.0559127
ENSMUSG00000002486.15	Tchp	0.170461	0.920087	24	12.0513	336.21	29.8688	0.0888399
ENSMUSG00000002489.16	Tiam1	0.00254208	0.0821471	24	6.18709	1120.67	107.886	0.0962685
ENSMUSG00000002496.10	Tsc2	0.995986	1	24	7.00003	2329.88	7.27637	0.00312306
ENSMUSG00000002504.15	Slc9a3r2	1	1	24	4.00003	403.557	0.223597	0.000554065
ENSMUSG00000002524.17	Puf60	0.840802	1	24	3.00003	2809.8	30.8633	0.0109842
ENSMUSG00000002546.16	Golga2	0.891545	1	24	3.00003	3674.57	77.9607	0.0212163
ENSMUSG00000002550.16	Uck1	0.7515	1	24	8.21418	670.972	40.3541	0.0601427
ENSMUSG00000002565.16	Scin	0.900735	1	24	6.85314	819.032	10.9536	0.0133738
ENSMUSG00000002578.17	Ikzf4	0.113121	0.738641	24	15.4129	117.264	10.5192	0.0897051
ENSMUSG00000002580.7	Mien1	1	1	24	1.00003	694.192	11.2969	0.0162735
ENSMUSG00000002602.16	Axl	1	1	24	15.0092	9167.43	133.501	0.0145626
ENSMUSG00000002603.15	Tgfb1	1	1	24	17.0849	1597.47	6.72859	0.00421202
ENSMUSG00000002608.8	Ccdc97	0.520629	1	24	5.00003	1158.68	9.84474	0.00849652
ENSMUSG00000002617.14	Zfp40	1	1	24	20.8505	105.216	7.60266	0.0722577
ENSMUSG00000002625.10	Akap8l	0.378386	1	24	13.9306	1401.31	100.874	0.0719857
ENSMUSG00000002635.11	Pdcd2l	0.5854	1	24	11.7155	257.72	18.1557	0.0704473
ENSMUSG00000002658.9	Gtf2f1	0.841573	1	24	2.00002	1580.18	34.5699	0.0218772
ENSMUSG00000002660.8	Clpp	1	1	24	8.69684	668.549	3.13074	0.0046829
ENSMUSG00000002661.14	Alkbh7	0.315429	1	24	11.8711	157.387	25.2342	0.160332
ENSMUSG00000002679.14	Med6	1	1	24	10.6563	402.734	9.64581	0.0239508
ENSMUSG00000002688.8	Prkd1	0.670604	1	24	9.84668	1546.1	122.471	0.0792126
ENSMUSG00000002718.14	Cse1l	0.862413	1	24	2.00002	1724.28	47.2635	0.0274105
ENSMUSG00000002728.14	Naa20	0.990499	1	24	7.22373	906.255	40.6323	0.0448354
ENSMUSG00000002731.6	Prkra	0.237231	1	24	14.5408	496.184	16.6563	0.0335689
ENSMUSG00000002732.14	Fkbp7	0.351241	1	24	21.0467	1342.58	92.1627	0.0686459
ENSMUSG00000002733.8	Plekha3	0.285475	1	24	5.78958	1223.71	87.023	0.0711141
ENSMUSG00000002741.9	Ykt6	0.00183801	0.0689535	24	3.65746	3779.95	410.998	0.108731
ENSMUSG00000002748.7	Baz1b	0.954938	1	24	2.00003	4535.47	299.79	0.0660991
ENSMUSG00000002763.16	Pex6	1.48168e-06	0.000729696	24	15.9543	1313.55	133.812	0.101871
ENSMUSG00000002767.13	Mrpl2	0.995987	1	24	8.60296	731.418	15.0483	0.0205741
ENSMUSG00000002768.8	Mea1	1	1	24	20.1002	1278.65	63.1582	0.0493946
ENSMUSG00000002771.12	Grin2d	0.934095	1	24	17.9355	203.882	19.8383	0.0973032
ENSMUSG00000002778.14	Kdelr1	0.492807	1	24	0.948696	4553.17	195.894	0.0430236
ENSMUSG00000002781.19	Tmem143	0.381959	1	24	17.2519	465.67	55.3802	0.118926
ENSMUSG00000002797.9	Ggct	0.948751	1	24	6.28153	115.368	19.3858	0.168034
ENSMUSG00000002803.14	Btbd6	0.82141	1	24	11.7564	403.403	29.3021	0.0726372
ENSMUSG00000002804.4	Nudt14	0.114458	0.743332	24	18.3715	189.961	15.9311	0.0838648
ENSMUSG00000002808.7	Epdr1	1	1	24	17.529	2765.78	33.1927	0.0120012
ENSMUSG00000002812.4	Flii	0.18439	0.952668	24	14.5688	3764.9	172.672	0.0458635
ENSMUSG00000002814.15	Top3a	0.749098	1	24	2.00003	361.239	17.4377	0.048272
ENSMUSG00000002820.6	Atg4d	0.84245	1	24	14.3926	281.909	8.89794	0.0315631
ENSMUSG00000002825.8	Qtrt1	1	1	24	4.00003	337.09	5.90331	0.0175126
ENSMUSG00000002831.13	Plin4	0.68154	1	24	13.0268	820.849	223.475	0.272249
ENSMUSG00000002833.11	Hdgfl2	0.284285	1	24	13.178	1681.77	90.6995	0.0539309
ENSMUSG00000002835.9	Chaf1a	0.841684	1	24	2.00003	800.704	58.6455	0.0732424
ENSMUSG00000002844.9	Adprh	0.677219	1	24	15.2392	1756.16	114.573	0.0652407
ENSMUSG00000002845.14	Tmem39a	0.702703	1	24	6.35358	2308.17	4.39511	0.00190415
ENSMUSG00000002846.9	Timmdc1	0.555113	1	24	13.3026	409.399	24.4813	0.0597981
ENSMUSG00000002847.7	Pla1a	1	1	24	14.0677	254.807	8.87054	0.0348128
ENSMUSG00000002870.8	Mcm2	1	1	24	4.00003	980.624	126.862	0.129369
ENSMUSG00000002871.14	Tpra1	0.000850415	0.0445545	24	13.7481	986.661	103.15	0.104544
ENSMUSG00000002881.14	Nab1	1	1	24	3.52833	2010.73	309.344	0.153847
ENSMUSG00000002885.14	Adgre5	1	1	24	12.934	566.783	19.1062	0.03371
ENSMUSG00000002897.5	Il17ra	0.973285	1	24	6.84692	1619.45	58.3119	0.0360073
ENSMUSG00000002900.16	Lamb1	1	1	24	17.7651	6565.36	423.967	0.0645763
ENSMUSG00000002908.17	Kcnn1	0.00453171	0.112489	24	17.1959	165.984	15.7758	0.095044
ENSMUSG00000002910.11	Arrdc2	0.751236	1	24	16.1474	290.778	5.47808	0.0188394
ENSMUSG00000002944.15	Cd36	0.629702	1	24	24	183.613	18.0734	0.098432
ENSMUSG00000002948.19	Map2k7	1	1	24	11.5908	1018.13	25.804	0.0253446
ENSMUSG00000002949.15	Timm44	0.140875	0.830189	24	12.7997	1118.69	66.7184	0.0596398
ENSMUSG00000002957.11	Ap2a2	0.199258	0.988186	24	16.9632	2606.92	138.755	0.0532254
ENSMUSG00000002963.17	Pnkp	0.355768	1	24	3.86925	679.743	7.50654	0.0110432
ENSMUSG00000002968.9	Med25	1	1	24	4.00002	2007.63	93.7163	0.0466801
ENSMUSG00000002980.14	Bcam	0.423713	1	24	22.7898	133.757	22.6543	0.16937
ENSMUSG00000002981.10	Clptm1	1	1	24	4.00002	3662.51	86.8081	0.0237018
ENSMUSG00000002983.17	Relb	1	1	24	13.0989	1642.12	130.061	0.0792035
ENSMUSG00000002984.17	Tomm40	1	1	24	8.78104	1267.44	23.4995	0.0185409
ENSMUSG00000002985.16	Apoe	0.821407	1	24	17.7544	948.258	3.11218	0.00328199
ENSMUSG00000002996.17	Hbp1	0.999189	1	24	5.68339	3337.9	184.906	0.0553959
ENSMUSG00000002997.15	Prkar2b	0.934062	1	24	16.2337	949.749	32.9444	0.0346875
ENSMUSG00000003031.14	Cdkn1b	0.183723	0.950817	24	21.1833	1171.4	123.774	0.105663
ENSMUSG00000003032.8	Klf4	0.943134	1	24	3.00003	2425.1	595.747	0.245659
ENSMUSG00000003033.15	Ap1m1	0.799627	1	24	13.697	1735.3	159.282	0.0917892
ENSMUSG00000003037.16	Rab8a	0.999994	1	24	12.2488	1489.54	50.5151	0.0339133
ENSMUSG00000003038.15	Hmgn2	0.000125497	0.0136092	24	1.6202	1476.4	565.919	0.383311
ENSMUSG00000003039.9	Fam32a	0.21999	1	24	6.00922	1699.19	79.0244	0.0465072
ENSMUSG00000003051.13	Elf3	1	1	24	14.4283	74.1371	8.83108	0.119118
ENSMUSG00000003062.13	Stard3nl	1	1	24	15.427	854.872	11.5773	0.0135427
ENSMUSG00000003068.16	Stk11	0.0202209	0.272771	24	23.1083	2005.59	158.138	0.0788486
ENSMUSG00000003070.6	Efna2	1	1	24	10.2387	135.04	8.12455	0.0601639
ENSMUSG00000003072.15	Atp5d	1	1	24	19.9789	2598.92	194.905	0.0749945
ENSMUSG00000003099.11	Ppp5c	0.398572	1	24	3.00003	1532.33	34.645	0.0226094
ENSMUSG00000003119.14	Cdk12	0.0109319	0.190092	24	1.84507	1113.19	66.7644	0.0599757
ENSMUSG00000003123.15	Lipe	0.54426	1	24	9.4189	337.739	14.7664	0.0437212
ENSMUSG00000003131.7	Pafah1b2	0.023265	0.296398	24	2.80695	2923.22	183.176	0.0626624
ENSMUSG00000003135.15	Cnot11	0.464351	1	24	8.07493	739.182	16.534	0.022368
ENSMUSG00000003153.10	Slc2a3	0.670815	1	24	19	262.955	16.2142	0.0616616
ENSMUSG00000003154.15	Foxj2	0.82141	1	24	19.0868	895.475	31.8018	0.0355139
ENSMUSG00000003161.15	Sri	0.99993	1	24	0.0920322	1690.8	8.56497	0.00506564
ENSMUSG00000003166.20	Dgcr2	0.560495	1	24	0.999971	1445.42	22.9636	0.0158872
ENSMUSG00000003184.15	Irf3	0.318724	1	24	13.3174	1315.63	133.119	0.101182
ENSMUSG00000003190.12	Bcl2l12	0.88201	1	24	13.4942	276.284	25.4863	0.0922468
ENSMUSG00000003198.10	Zfp959	0.130113	0.794999	24	2.00003	103.873	8.4795	0.0816336
ENSMUSG00000003199.16	Mpnd	1	1	24	20.0483	1492.37	86.5631	0.0580038
ENSMUSG00000003200.10	Sh3gl1	0.861467	1	24	20.8875	2576.01	175.434	0.0681029
ENSMUSG00000003208.9	Yju2	0.562303	1	24	13.1172	255.128	20.3026	0.0795778
ENSMUSG00000003226.7	Ranbp2	0.00611439	0.136905	24	23	3877.49	364.123	0.0939068
ENSMUSG00000003227.4	Edar	0.842477	1	24	12.8884	112.883	7.62717	0.0675671
ENSMUSG00000003228.9	Grk5	1	1	24	5.59634	1329.17	135.299	0.101792
ENSMUSG00000003233.12	Dvl3	1	1	24	21.174	1962.44	18.8432	0.00960189
ENSMUSG00000003234.16	Abcf3	0.84251	1	24	10.2192	1613.97	40.9769	0.0253889
ENSMUSG00000003235.13	Eif2b5	0.730118	1	24	3.00003	1684.9	12.932	0.00767526
ENSMUSG00000003269.17	Cyth2	0.246048	1	24	3.00003	943.09	57.3674	0.0608292
ENSMUSG00000003273.14	Car11	0.062004	0.526844	24	17.396	184.279	30.8047	0.167163
ENSMUSG00000003282.9	Plag1	1	1	24	20.3911	68.0036	1.28172	0.0188478
ENSMUSG00000003299.10	Mrpl4	1	1	24	13.6664	1032.82	82.4503	0.0798301
ENSMUSG00000003308.15	Keap1	0.918057	1	24	23	1927.57	1.08588	0.000563342
ENSMUSG00000003316.14	Glg1	0.918057	1	24	17.8956	8587.96	59.8818	0.00697276
ENSMUSG00000003344.14	Btbd2	0.0046779	0.11473	24	16.0576	923.266	111.537	0.120807
ENSMUSG00000003345.16	Csnk1g2	0.934104	1	24	18.9506	3013.41	84.1301	0.0279186
ENSMUSG00000003346.14	Abhd17a	0.982881	1	24	14.8326	1032.03	39.2678	0.0380491
ENSMUSG00000003348.10	Mob3a	0.627169	1	24	20	1057.96	53.9672	0.0510107
ENSMUSG00000003352.14	Cacnb3	1	1	24	17.6405	1092.44	1.79	0.00163854
ENSMUSG00000003355.7	Fkbp11	0.982881	1	24	21.5578	1179.71	54.467	0.0461699
ENSMUSG00000003360.15	Ddx23	0.00993081	0.179348	24	5.63623	2445.21	96.2173	0.0393492
ENSMUSG00000003363.15	Pld3	0.707438	1	24	14.842	6039.23	68.0043	0.0112604
ENSMUSG00000003378.9	Grik5	0.160297	0.889091	24	14.6577	751.455	70.4859	0.0937992
ENSMUSG00000003380.11	Rabac1	1	1	24	20.2468	2974.58	110.312	0.037085
ENSMUSG00000003382.18	Etv3	0.477094	1	24	19.5858	670.261	0.408547	0.000609534
ENSMUSG00000003402.14	Prkcsh	1	1	24	19.8403	5272.15	49.7685	0.00943989
ENSMUSG00000003411.10	Rab3b	1	1	24	1.08194	60.4879	2.31605	0.0382895
ENSMUSG00000003418.11	St8sia6	0.0420987	0.420503	24	2.92612	59.3627	9.97119	0.167971
ENSMUSG00000003420.8	Fcgrt	0.476109	1	24	15.8237	3609.29	33.186	0.0091946
ENSMUSG00000003421.13	Nosip	0.679404	1	24	13.2138	1080.82	47.2583	0.0437244
ENSMUSG00000003423.15	Pih1d1	0.934104	1	24	15.8761	941.404	76.723	0.0814985
ENSMUSG00000003429.11	Rps11	0.783727	1	24	3.00003	10133.2	441.384	0.0435583
ENSMUSG00000003435.9	Supt5	0.369396	1	24	4.00003	6125.59	140.115	0.0228737
ENSMUSG00000003437.14	Paf1	0.788249	1	24	5.72029	1584.69	14.199	0.00896012
ENSMUSG00000003438.17	Timm50	1	1	24	6.73661	674.097	63.1943	0.0937466
ENSMUSG00000003444.8	Med29	1	1	24	10.6911	259.828	9.79714	0.0377063
ENSMUSG00000003458.12	Ncstn	0.684644	1	24	6.4097	4344.32	112.109	0.0258059
ENSMUSG00000003464.13	Pex19	0.35678	1	24	17.1664	1873.39	128.427	0.0685531
ENSMUSG00000003500.13	Impdh1	1	1	24	23	1567.73	75.0339	0.0478615
ENSMUSG00000003518.13	Dusp3	1	1	24	10.4615	912.541	22.0282	0.0241394
ENSMUSG00000003527.9	Ess2	0.999989	1	24	12.3005	591.855	35.8851	0.0606315
ENSMUSG00000003528.15	Slc25a1	0.00512305	0.122049	24	17.303	2454.42	221.55	0.0902657
ENSMUSG00000003531.15	Dgcr6	0.519809	1	24	16.2844	690.383	41.6853	0.0603799
ENSMUSG00000003534.17	Ddr1	1	1	24	17.4983	2787.11	318.505	0.114278
ENSMUSG00000003541.6	Ier3	0.862849	1	24	23	3144.02	681.398	0.216729
ENSMUSG00000003545.3	Fosb	1	1	24	6.00003	73.0832	1.96564	0.0268959
ENSMUSG00000003546.10	Klc4	0.999189	1	24	11.5447	614.775	27.2842	0.0443809
ENSMUSG00000003549.9	Ercc1	1	1	24	12.1331	508.328	15.7082	0.0309018
ENSMUSG00000003559.8	As3mt	0.999189	1	24	13.2228	442.917	77.283	0.174486
ENSMUSG00000003573.15	Homer3	1	1	24	13.5833	1478.76	87.6422	0.0592674
ENSMUSG00000003575.13	Crtc1	1	1	24	10.9349	849.098	27.0978	0.0319137
ENSMUSG00000003581.14	Rnf215	0.493322	1	24	12.063	760.979	22.6687	0.0297889
ENSMUSG00000003585.13	Sec14l2	0.396066	1	24	7.6107	268.775	20.9235	0.0778478
ENSMUSG00000003604.14	Aven	0.363318	1	24	4.00003	265.316	2.93441	0.0110601
ENSMUSG00000003617.16	Cp	0.82141	1	24	18.1577	8537.11	864.578	0.101273
ENSMUSG00000003623.4	Crot	1	1	24	9.28042	1160.45	72.0282	0.0620689
ENSMUSG00000003644.17	Rps6ka1	1	1	24	4.00003	299.641	2.96656	0.00990038
ENSMUSG00000003660.10	Snrnp200	0.0859824	0.635549	24	13.0081	3255.85	270.446	0.0830648
ENSMUSG00000003662.10	Ciao1	0.999999	1	24	10.2562	1035.83	25.1304	0.0242612
ENSMUSG00000003665.7	Has1	1	1	24	3.8826	88.3094	27.828	0.315119
ENSMUSG00000003680.16	Taf6l	0.733079	1	24	9.47946	287.836	48.9431	0.170038
ENSMUSG00000003721.14	Insig2	1	1	24	20	2007.64	67.9174	0.0338295
ENSMUSG00000003731.13	Kpna6	0.00769537	0.15373	24	5.02309	2710.29	102.851	0.0379483
ENSMUSG00000003746.16	Man1a	1	1	24	15.1367	3061.24	327.007	0.106822
ENSMUSG00000003752.9	Itpkc	0.453631	1	24	5.62265	400.116	8.629	0.0215663
ENSMUSG00000003762.13	Coq8b	0.291837	1	24	19.2052	401.679	11.9775	0.0298186
ENSMUSG00000003778.14	Brd8	1	1	24	23.7851	2256.84	0.46661	0.000206753
ENSMUSG00000003779.16	Kif20a	0.0694146	0.56337	24	3.00003	1956.51	328.62	0.167963
ENSMUSG00000003808.18	Farsa	0.369368	1	24	5.45466	1175.76	14.0244	0.011928
ENSMUSG00000003809.14	Gcdh	0.637427	1	24	17.0299	569.614	27.9923	0.0491425
ENSMUSG00000003810.12	Mast2	0.772942	1	24	21.6919	2010.21	187.191	0.0931201
ENSMUSG00000003812.13	Dnase2a	0.790628	1	24	9.24495	646.83	22.729	0.0351391
ENSMUSG00000003813.15	Rad23a	0.91794	1	24	16.954	1274.36	152.805	0.119907
ENSMUSG00000003814.8	Calr	0.26838	1	24	20.1697	47579	310.797	0.00653223
ENSMUSG00000003824.12	Syce2	0.00347703	0.0981936	24	19.9746	93.6637	29.9515	0.319777
ENSMUSG00000003847.16	Nfat5	0.999993	1	24	19.8369	5006.91	441.676	0.0882133
ENSMUSG00000003848.14	Nob1	0.788435	1	24	3.00003	830.129	31.2003	0.0375848
ENSMUSG00000003849.8	Nqo1	1	1	24	4.00003	2548.46	18.8358	0.00739103
ENSMUSG00000003863.18	Ppfia3	0.316801	1	24	11.4944	65.7953	11.9301	0.181321
ENSMUSG00000003865.16	Gys1	0.247274	1	24	19	2305.81	224.058	0.097171
ENSMUSG00000003868.14	Ruvbl2	1	1	24	9.45931	1091.91	35.0585	0.0321075
ENSMUSG00000003873.11	Bax	0.948379	1	24	3.00003	1753.38	53.2933	0.0303946
ENSMUSG00000003923.14	Tfam	0.792629	1	24	9.22525	548.85	28.643	0.0521873
ENSMUSG00000003929.11	Zfp81	1	1	24	20	174.882	14.7153	0.0841442
ENSMUSG00000003948.17	Mmd	1	1	24	16.2621	164.863	1.53606	0.00931718
ENSMUSG00000003949.16	Hlf	1	1	24	0.843572	56.3944	5.56758	0.0987258
ENSMUSG00000003955.8	Fam162a	0.115732	0.74719	24	19	2022.24	470.646	0.232735
ENSMUSG00000003970.9	Rpl8	0.938479	1	24	3.00003	16909.7	633.882	0.0374862
ENSMUSG00000003992.15	Ssbp2	1	1	24	17.2279	661.427	56.406	0.0852793
ENSMUSG00000004018.9	Fancl	1	1	24	10.7756	144.627	3.01431	0.020842
ENSMUSG00000004032.10	Gstm5	0.929079	1	24	3.07609	1530.71	85.2771	0.0557109
ENSMUSG00000004035.12	Gstm7	1	1	24	15.3926	129.155	13.0574	0.101098
ENSMUSG00000004040.16	Stat3	0.181656	0.945289	24	4.63051	8244.92	293.164	0.035557
ENSMUSG00000004043.14	Stat5a	0.708158	1	24	12.237	1721.92	134.159	0.0779124
ENSMUSG00000004044.9	Cavin1	0.993591	1	24	20.9413	11688.7	1802.24	0.154186
ENSMUSG00000004054.9	Map3k11	0.989599	1	24	1.00003	685.158	62.9498	0.0918763
ENSMUSG00000004056.15	Akt2	1	1	24	19.6482	4115.14	213.991	0.0520008
ENSMUSG00000004069.17	Dnaja3	0.00435729	0.109708	24	9.17317	1253.91	64.4807	0.0514235
ENSMUSG00000004070.15	Hmox2	1	1	24	0.895831	1531.38	8.5294	0.00556973
ENSMUSG00000004071.13	Cdip1	0.494533	1	24	20.1263	1090.24	54.035	0.0495625
ENSMUSG00000004085.14	Map3k20	1	1	24	16.8185	1424.08	105.161	0.0738446
ENSMUSG00000004096.9	Cwc15	0.212989	1	24	4.42586	1425.24	50.6352	0.0355276
ENSMUSG00000004098.7	Col5a3	0.544272	1	24	15.5823	11047.3	585.876	0.0530333
ENSMUSG00000004099.16	Dnmt1	1	1	24	4.14607	2506.96	149.396	0.0595923
ENSMUSG00000004100.12	Ppan	0.406248	1	24	3.00003	984.31	44.5407	0.0452507
ENSMUSG00000004105.8	Angptl2	0.751447	1	24	18.953	8797.85	860.807	0.0978428
ENSMUSG00000004113.18	Cacna1b	0.153179	0.867097	24	15.4117	166.75	4.64459	0.0278536
ENSMUSG00000004127.12	Trmt10a	0.0209282	0.280074	24	2.00003	291.357	38.3207	0.131525
ENSMUSG00000004151.17	Etv1	0.0875498	0.641233	24	8.51768	108.933	11.3485	0.104178
ENSMUSG00000004187.11	Kifc2	0.221019	1	24	16.9862	169.059	9.17256	0.0542567
ENSMUSG00000004207.14	Psap	1	1	24	16.3821	28339.3	537.232	0.0189571
ENSMUSG00000004221.16	Ikbkg	0.09722	0.677682	24	12.5162	2030.5	296.688	0.146115
ENSMUSG00000004233.14	Wars2	1	1	24	10.5905	339.838	17.0534	0.050181
ENSMUSG00000004263.15	Atn1	1	1	24	0.0897698	197.553	6.07425	0.0307475
ENSMUSG00000004264.17	Phb2	1	1	24	4.00003	2538.79	67.1799	0.0264614
ENSMUSG00000004267.16	Eno2	1	1	24	19.0389	717.869	14.8035	0.0206214
ENSMUSG00000004268.11	Emg1	0.134975	0.809454	24	3.00003	1007.59	37.0143	0.0367354
ENSMUSG00000004270.13	Lpcat3	0.821307	1	24	17.4351	1922.49	71.1592	0.037014
ENSMUSG00000004285.12	Atp6v1f	0.577636	1	24	10.1181	1348.57	64.536	0.0478552
ENSMUSG00000004317.14	Clcn5	0.546783	1	24	3.00003	828.588	158.431	0.191206
ENSMUSG00000004319.15	Clcn3	1	1	24	20	427.887	11.2443	0.0262788
ENSMUSG00000004356.8	Utp20	0.37278	1	24	5.17233	1319.43	23.1366	0.0175353
ENSMUSG00000004364.14	Cul3	0.0366927	0.385462	24	4.20355	2705.68	203.192	0.0750981
ENSMUSG00000004371.15	Il11	0.990498	1	24	5.54523	88.9663	5.51073	0.0619417
ENSMUSG00000004383.18	Large1	0.899559	1	24	15.4145	1325.89	22.2019	0.0167448
ENSMUSG00000004393.10	Ddx56	0.917941	1	24	9.44923	1065.57	44.1925	0.0414733
ENSMUSG00000004394.12	Tmed4	0.177971	0.936496	24	10.9542	1581.74	128.526	0.0812562
ENSMUSG00000004446.12	Bid	1	1	24	0.409502	1113.18	11.3604	0.0102053
ENSMUSG00000004451.14	Ralb	1	1	24	24	1182.17	10.3208	0.0087304
ENSMUSG00000004455.16	Ppp1cc	0.990499	1	24	21.3709	2104.81	64.3448	0.0305704
ENSMUSG00000004460.17	Dnajb11	0.00325139	0.0945601	24	3.26733	3608.49	591.526	0.163926
ENSMUSG00000004462.7	Tbccd1	0.731319	1	24	12.1191	529.363	38.7485	0.0731985
ENSMUSG00000004473.10	Clec11a	0.613315	1	24	2.66667	4744.16	534.514	0.112668
ENSMUSG00000004500.9	Zfp324	0.961858	1	24	8.72605	365.639	18.5346	0.0506909
ENSMUSG00000004508.6	Gab2	0.973285	1	24	6.70549	376.288	47.4195	0.126019
ENSMUSG00000004530.12	Coro1c	1	1	24	9.7769	1451.81	23.7766	0.0163773
ENSMUSG00000004535.12	Tax1bp1	0.0117638	0.197863	24	4.49264	3751.65	326.551	0.0870418
ENSMUSG00000004558.15	Ndrg2	0.130218	0.794999	24	18	1285.25	94.0574	0.073182
ENSMUSG00000004561.14	Mettl17	0.00665324	0.141514	24	13.2356	329.22	31.4213	0.0954417
ENSMUSG00000004562.16	Arhgef40	1	1	24	9.57846	2764.69	45.6772	0.0165216
ENSMUSG00000004565.15	Pnpla6	0.68517	1	24	6.62046	1409.06	40.6537	0.0288517
ENSMUSG00000004567.16	Mcoln1	0.000120784	0.0133972	24	16.0056	1358.18	101.314	0.0745959
ENSMUSG00000004568.12	Arhgef18	0.0977445	0.679987	24	10.8218	928.985	44.5564	0.0479624
ENSMUSG00000004591.16	Pkn2	0.292324	1	24	23	1715.31	164.483	0.0958912
ENSMUSG00000004610.4	Etfb	0.934104	1	24	18.0898	66.9223	9.84204	0.147067
ENSMUSG00000004626.14	Stxbp2	0.000192152	0.0165439	24	17.0046	498.007	70.9475	0.142463
ENSMUSG00000004631.15	Sgce	0.15537	0.873875	24	19.6155	1717.79	79.3111	0.0461705
ENSMUSG00000004637.15	Wwox	0.273663	1	24	17.3264	306.182	58.7446	0.191861
ENSMUSG00000004642.13	Slbp	0.999956	1	24	19.924	792.129	69.7872	0.0881008
ENSMUSG00000004655.5	Aqp1	0.731508	1	24	14.2048	23137.2	1242.51	0.0537016
ENSMUSG00000004661.15	Arid3b	0.5028	1	24	16.1959	85.5955	5.72969	0.0669392
ENSMUSG00000004665.10	Cnn2	0.122203	0.766073	24	18.7543	4496.54	762.547	0.169585
ENSMUSG00000004667.18	Polr2e	1	1	24	4.00003	1342.05	60.9594	0.0454227
ENSMUSG00000004677.17	Myo9b	1	1	24	9.1801	4006.85	123.155	0.0307363
ENSMUSG00000004698.10	Hdac9	0.900633	1	24	21	53.1742	1.76119	0.0331212
ENSMUSG00000004730.15	Adgre1	1	1	24	18.9338	82.9709	9.88544	0.119143
ENSMUSG00000004768.14	Rab23	1	1	24	19.0693	1168.13	2.59684	0.00222309
ENSMUSG00000004771.12	Rab11a	1	1	24	16.3734	1332.05	61.878	0.0464531
ENSMUSG00000004788.11	Eif2b2	0.221936	1	24	8.03917	906.031	55.4565	0.0612081
ENSMUSG00000004789.10	Dlst	1	1	24	10.0909	3882.81	12.197	0.00314127
ENSMUSG00000004798.14	Ulk2	0.876943	1	24	14.2838	1390.52	46.6617	0.033557
ENSMUSG00000004815.12	Dgkq	0.0937711	0.663777	24	14.1279	711.1	69.3581	0.0975363
ENSMUSG00000004837.2	Grap	0.842382	1	24	10.9551	53.8978	9.67581	0.179521
ENSMUSG00000004843.7	Chmp2b	0.203492	0.998963	24	9.55744	1522.02	37.7129	0.0247781
ENSMUSG00000004846.10	Plod3	1	1	24	7.40812	10351.6	151.229	0.0146093
ENSMUSG00000004849.14	Ap1s1	0.999962	1	24	19.9258	2501.64	290.578	0.116155
ENSMUSG00000004864.13	Mapk13	0.611011	1	24	20	204.728	8.95896	0.0437603
ENSMUSG00000004865.16	Srpk1	0.267043	1	24	12.3311	1756.28	61.7519	0.0351605
ENSMUSG00000004880.11	Lbr	0.468588	1	24	2.00003	757.815	40.0976	0.0529121
ENSMUSG00000004885.5	Crabp2	1	1	24	14.5777	1076.33	116.998	0.108701
ENSMUSG00000004891.16	Nes	0.613889	1	24	0.999971	213.545	13.4609	0.0630357
ENSMUSG00000004892.13	Bcan	0.01232	0.202516	24	4.67295	69.4427	16.2021	0.233316
ENSMUSG00000004895.9	Prcc	0.946059	1	24	3.00003	933.555	9.90792	0.0106131
ENSMUSG00000004896.16	Rrnad1	0.0377122	0.393878	24	15.8857	487.866	34.7001	0.0711262
ENSMUSG00000004897.16	Hdgf	0.990556	1	24	11.9555	7819.31	526.48	0.0673308
ENSMUSG00000004929.12	Thop1	1	1	24	12.7992	1059.75	122.899	0.11597
ENSMUSG00000004931.11	Apba3	0.497786	1	24	11.3238	1228.31	66.7678	0.0543576
ENSMUSG00000004934.14	Pias4	1	1	24	7.86223	633.052	2.27301	0.00359056
ENSMUSG00000004936.8	Map2k1	0.770335	1	24	20	2008.68	57.0509	0.0284022
ENSMUSG00000004937.6	Sgta	1	1	24	4.00003	2539.74	29.026	0.0114287
ENSMUSG00000004945.15	Tmem242	0.445692	1	24	23.096	745.916	49.0444	0.0657506
ENSMUSG00000004947.15	Dtx2	0.813503	1	24	5.00003	563.287	19.2096	0.0341027
ENSMUSG00000004951.10	Hspb1	1	1	24	4.00003	785.03	108.153	0.13777
ENSMUSG00000004952.13	Rasa4	0.0859983	0.635549	24	20	779.708	59.1656	0.0758817
ENSMUSG00000004980.16	Hnrnpa2b1	0.0151058	0.228479	24	4.12919	18143.8	1081.93	0.0596308
ENSMUSG00000004994.12	Ccdc130	0.820085	1	24	16.6658	246.615	6.55522	0.0265808
ENSMUSG00000004996.9	Mri1	0.40201	1	24	11.8175	637.061	126.182	0.198068
ENSMUSG00000005034.15	Prkacb	0.754316	1	24	23	1720.36	63.7741	0.0370703
ENSMUSG00000005043.13	Sgsh	1	1	24	13.3406	799.538	64.5152	0.0806906
ENSMUSG00000005045.16	Chd5	0.166499	0.909872	24	20.9463	94.6526	36.5204	0.385837
ENSMUSG00000005054.7	Cstb	1	1	24	6.07406	2004.41	35.4092	0.0176656
ENSMUSG00000005057.13	Sh2b2	0.947381	1	24	22	108.501	4.5138	0.0416015
ENSMUSG00000005069.12	Pex5	0.336961	1	24	22.4886	1701.43	127.162	0.0747383
ENSMUSG00000005078.16	Jkamp	0.860089	1	24	20.123	829.694	23.4298	0.0282391
ENSMUSG00000005087.17	Cd44	0.842513	1	24	6.13492	7085.43	1004.63	0.141789
ENSMUSG00000005089.15	Slc1a2	0.97306	1	24	12.487	116.655	20.4587	0.175378
ENSMUSG00000005102.13	Eif2ak4	0.799652	1	24	21	668.82	12.4546	0.0186218
ENSMUSG00000005103.12	Wdr1	1	1	24	20.1403	6679.49	471.95	0.0706566
ENSMUSG00000005107.13	Slc2a9	0.212186	1	24	16.9373	103.719	10.3072	0.099377
ENSMUSG00000005124.10	Ccn4	0.637425	1	24	4.55429	741.629	59.0663	0.0796441
ENSMUSG00000005125.13	Ndrg1	0.00218613	0.0762482	24	17.9454	1726.99	369.602	0.214015
ENSMUSG00000005131.4	4930550C14Rik	0.900721	1	24	16.9153	59.2431	13.2407	0.223498
ENSMUSG00000005142.10	Man2b1	0.422174	1	24	14.7176	1839.8	46.9158	0.0255006
ENSMUSG00000005148.8	Klf5	0.452839	1	24	0.999971	230.269	93.153	0.404541
ENSMUSG00000005150.16	Wdr83	0.821411	1	24	14.9348	406.925	34.3235	0.0843486
ENSMUSG00000005161.15	Prdx2	0.00265268	0.0839582	24	1.02299	5180.18	626.448	0.120932
ENSMUSG00000005198.15	Polr2a	0.730969	1	24	9.16755	5261	353.894	0.0672675
ENSMUSG00000005204.12	Senp3	0.144675	0.840999	24	3.00003	2192.02	59.7134	0.0272412
ENSMUSG00000005225.15	Plekha8	0.0435238	0.426984	24	6.40526	385.045	41.1482	0.106866
ENSMUSG00000005233.16	Spc25	0.707071	1	24	2.00002	459.769	42.1232	0.0916181
ENSMUSG00000005262.13	Ufd1	1	1	24	1.99997	1319.56	25.7048	0.0194798
ENSMUSG00000005267.13	Zfp287	0.86263	1	24	13.0751	195.366	15.6104	0.0799032
ENSMUSG00000005299.6	Letm1	0.516439	1	24	9.46375	1522.28	93.4571	0.061393
ENSMUSG00000005312.15	Ubqln1	1	1	24	22	2466.89	59.9091	0.0242853
ENSMUSG00000005338.13	Cadm3	1	1	24	15.5685	51.1197	3.27716	0.0641076
ENSMUSG00000005354.16	Txn2	1	1	24	1.00003	2336.29	0.163543	7.00012e-05
ENSMUSG00000005357.9	Slc1a6	0.032359	0.358922	24	19.7274	342.872	47.7941	0.139394
ENSMUSG00000005360.14	Slc1a3	1	1	24	15.1098	2229.6	49.5116	0.0222065
ENSMUSG00000005362.14	Crbn	0.990431	1	24	11.9107	672.655	28.5393	0.0424279
ENSMUSG00000005370.4	Msh6	1	1	24	10.4762	950.749	51.9668	0.0546588
ENSMUSG00000005371.15	Fbxo11	0.344546	1	24	19.2171	1650.37	17.6925	0.0107203
ENSMUSG00000005374.13	Tbl2	0.256513	1	24	2.97381e-05	1476.13	102.616	0.0695169
ENSMUSG00000005378.17	Bud23	1	1	24	9.62609	685.223	15.5053	0.0226281
ENSMUSG00000005397.8	Nid1	1	1	24	22	4688.07	167.391	0.0357057
ENSMUSG00000005410.6	Mcm5	1	1	24	1.00003	991.425	69.9669	0.070572
ENSMUSG00000005413.8	Hmox1	0.934104	1	24	0.897358	14805.3	3108	0.209925
ENSMUSG00000005417.17	Mprip	0.767204	1	24	4.91182	8462.48	76.2293	0.00900792
ENSMUSG00000005442.13	Cic	1	1	24	7.00003	4699.97	202.024	0.0429841
ENSMUSG00000005447.12	Pafah1b3	0.363483	1	24	15.8608	499.371	63.371	0.126902
ENSMUSG00000005469.10	Prkaca	0.917013	1	24	19.1161	1827.57	101.629	0.055609
ENSMUSG00000005470.8	Asf1b	0.577555	1	24	3.00003	289.551	31.6936	0.109458
ENSMUSG00000005481.18	Ddx39	0.934018	1	24	3.00003	1003.39	6.05123	0.0060308
ENSMUSG00000005483.10	Dnajb1	1	1	24	22	1039.87	41.4937	0.0399028
ENSMUSG00000005501.14	Usp40	1	1	24	7.02787	1599.13	51.9416	0.0324812
ENSMUSG00000005505.12	Kbtbd4	0.828686	1	24	9.17971	538.768	33.6533	0.0624635
ENSMUSG00000005506.16	Celf1	0.302458	1	24	23	2545.21	184.637	0.0725428
ENSMUSG00000005510.9	Ndufs3	0.999983	1	24	15.0147	1255.85	49.4962	0.0394124
ENSMUSG00000005514.14	Por	1	1	24	17.8027	2242.19	6.04585	0.0026964
ENSMUSG00000005533.10	Igf1r	0.194413	0.977152	24	20	2927.97	152.182	0.0519752
ENSMUSG00000005534.10	Insr	0.943332	1	24	18.4534	1192.84	15.5735	0.0130558
ENSMUSG00000005566.14	Trim28	0.905376	1	24	3.00003	5487.76	250.938	0.0457268
ENSMUSG00000005575.16	Ube2m	1	1	24	4.00002	2504.63	85.4412	0.0341134
ENSMUSG00000005580.11	Adcy9	1	1	24	7.23799	384.67	20.2578	0.0526628
ENSMUSG00000005583.16	Mef2c	1	1	24	10.7998	319.298	10.7897	0.0337919
ENSMUSG00000005609.16	Ctr9	0.0864549	0.636242	24	2.92612	1618.15	70.8336	0.0437743
ENSMUSG00000005610.17	Eif4g2	0.0147522	0.225907	24	3.2147	21822.9	2655.46	0.121682
ENSMUSG00000005611.15	Mrvi1	1	1	24	17.9304	71.8746	10.157	0.141316
ENSMUSG00000005615.15	Pcyt1a	0.58272	1	24	3.00003	1970.86	81.2062	0.0412034
ENSMUSG00000005621.11	Zfp592	0.99943	1	24	12.0584	1048.84	105.042	0.100151
ENSMUSG00000005625.15	Psmd4	1	1	24	5.8841	2818.12	57.1903	0.0202938
ENSMUSG00000005656.9	Snx6	0.512007	1	24	1.1729	1544.81	40.4855	0.0262074
ENSMUSG00000005667.8	Mthfd2	0.00146518	0.059932	24	2.51561	1512.05	272.957	0.180521
ENSMUSG00000005674.9	Tomm40l	1	1	24	14.3634	739.025	63.5218	0.0859534
ENSMUSG00000005682.9	Pan2	0.999189	1	24	17.7709	755.547	0.832094	0.00110131
ENSMUSG00000005683.8	Cs	1	1	24	4.00003	4392.55	22.5888	0.00514253
ENSMUSG00000005686.17	Ampd3	1	1	24	16.4633	5357.46	358.629	0.06694
ENSMUSG00000005687.14	Bcas2	0.0472867	0.451313	24	7.80271	981.596	36.3397	0.037021
ENSMUSG00000005698.15	Ctcf	0.128366	0.790157	24	3.00003	1599.44	84.9824	0.0531325
ENSMUSG00000005699.16	Pard6a	0.43737	1	24	13.1946	180.089	20.1384	0.111824
ENSMUSG00000005718.8	Tfap4	0.79282	1	24	9.5919	159.056	20.8805	0.131278
ENSMUSG00000005732.14	Ranbp1	0.948744	1	24	3.00004	626.439	4.09095	0.00653048
ENSMUSG00000005774.12	Rfx5	1	1	24	13.7434	843.7	32.0345	0.0379691
ENSMUSG00000005779.12	Psmb4	0.998189	1	24	21.1654	3076.82	240.757	0.0782486
ENSMUSG00000005802.12	Slc30a4	0.00334277	0.0957279	24	2.26213	1919.39	202.27	0.105383
ENSMUSG00000005803.14	Sqor	0.934104	1	24	15.4198	1256.09	78.7255	0.0626748
ENSMUSG00000005804.14	Bloc1s6	0.874524	1	24	13.2848	660.477	36.0843	0.0546337
ENSMUSG00000005813.12	Metap1	0.590399	1	24	7.06233	1195.69	68.284	0.0571085
ENSMUSG00000005823.9	Gpr108	0.999999	1	24	20.8605	2132.15	43.5069	0.0204052
ENSMUSG00000005846.12	Rsl1d1	0.0245055	0.305996	24	5.07209	2219.15	128.831	0.0580541
ENSMUSG00000005871.15	Apc	0.0248905	0.307792	24	7.29276	1842.47	49.2821	0.0267479
ENSMUSG00000005873.6	Reep5	0.63444	1	24	21.3873	3795.54	315.511	0.0831267
ENSMUSG00000005881.13	Ergic3	0.798265	1	24	19.3345	4497.94	75.8034	0.0168529
ENSMUSG00000005882.18	Uqcc1	0.0281932	0.330889	24	6.0267	709.369	48.9273	0.068973
ENSMUSG00000005886.14	Ncoa2	0.3153	1	24	14.8766	1308.34	36.3313	0.027769
ENSMUSG00000005893.14	Nr2c2	0.0487578	0.460705	24	23	1381.22	135.544	0.0981332
ENSMUSG00000005897.14	Nr2c1	0.15843	0.884766	24	12.0438	449.473	37.5931	0.0836382
ENSMUSG00000005899.14	Smpd4	0.0475976	0.452876	24	13.6288	795.053	52.813	0.066427
ENSMUSG00000005907.14	Pex1	0.641881	1	24	12.7612	426.35	29.6681	0.0695862
ENSMUSG00000005936.19	Kctd20	1	1	24	3.46421	2345.05	115.968	0.0494521
ENSMUSG00000005949.9	Ctns	0.153425	0.867182	24	8.61079	817.899	91.1612	0.111458
ENSMUSG00000005950.14	P2rx5	1	1	24	20.2047	160.085	4.26549	0.0266452
ENSMUSG00000005951.13	Shpk	0.448996	1	24	12.1458	150.326	17.767	0.11819
ENSMUSG00000005958.15	Ephb3	0.3343	1	24	14.2558	751.506	45.9543	0.0611496
ENSMUSG00000005968.14	Tuft1	1	1	24	14.1657	127.884	5.68074	0.0444209
ENSMUSG00000005973.6	Rcn1	0.477263	1	24	20.204	8408.58	21.98	0.00261399
ENSMUSG00000005981.11	Trap1	0.995886	1	24	21.1525	1915.26	101.842	0.0531741
ENSMUSG00000005982.13	Naa60	0.995987	1	24	14.772	1027.29	7.7752	0.00756864
ENSMUSG00000005983.15	1700037C18Rik	1	1	24	17.6508	55.2864	7.56019	0.136746
ENSMUSG00000005986.16	Ankrd13d	0.990499	1	24	16.8079	121.833	2.80884	0.0230549
ENSMUSG00000006005.18	Tpr	0.00799283	0.15695	24	1.93088	4546.78	443.225	0.0974812
ENSMUSG00000006010.14	Odr4	1	1	24	18.4379	1256.81	55.3814	0.0440651
ENSMUSG00000006014.16	Prg4	0.0605344	0.522447	24	2.8745	9765.39	969.24	0.0992527
ENSMUSG00000006019.15	Dhx34	0.000170283	0.0153928	24	14.4198	593.712	100.905	0.169957
ENSMUSG00000006021.5	Kptn	0.775475	1	24	17.4066	352.839	35.3325	0.100138
ENSMUSG00000006024.13	Napa	1	1	24	15.0815	3010.18	5.0939	0.00169222
ENSMUSG00000006050.12	Sra1	0.68332	1	24	16.4877	1683.31	4.10591	0.00243918
ENSMUSG00000006057.15	Atp5g1	0.982815	1	24	20.9446	1463.52	156.203	0.106731
ENSMUSG00000006058.10	Snf8	1	1	24	20.4428	848.883	12.0076	0.0141452
ENSMUSG00000006095.12	Tbcb	1	1	24	20.0603	1113.72	75.6233	0.0679018
ENSMUSG00000006127.9	Inpp5k	0.284937	1	24	15.5872	622.901	15.1535	0.0243273
ENSMUSG00000006134.4	Crkl	0.00159596	0.0631814	24	4.99722	1648.22	95.8487	0.0581529
ENSMUSG00000006154.13	Eps8l1	0.413487	1	24	13.5147	61.9289	14.7373	0.237972
ENSMUSG00000006169.19	Clint1	0.00413022	0.107201	24	4.31147	4771.38	361.441	0.0757518
ENSMUSG00000006191.17	Cdkal1	0.434474	1	24	12.2141	253.377	30.7219	0.12125
ENSMUSG00000006205.13	Htra1	1	1	24	16.0613	8497.8	444.062	0.0522561
ENSMUSG00000006215.12	Zbtb17	1	1	24	4.00003	622.443	9.03151	0.0145098
ENSMUSG00000006219.12	Fblim1	0.00333014	0.0957279	24	16.7333	393.587	57.9557	0.14725
ENSMUSG00000006221.7	Hspb7	0.0832258	0.625144	24	17.5841	341.442	34.7161	0.101675
ENSMUSG00000006241.16	Ccdc159	0.0987311	0.683631	24	14.7134	177.125	15.4504	0.0872287
ENSMUSG00000006262.15	Mob1b	0.900532	1	24	19.6713	850.146	32.896	0.0386945
ENSMUSG00000006273.14	Atp6v1b2	0.385204	1	24	9.94734	2303.57	196.561	0.0853288
ENSMUSG00000006276.10	Eps15l1	0.104424	0.702933	24	10.9796	1328.19	70.8767	0.0533633
ENSMUSG00000006281.8	Tep1	0.475075	1	24	19.194	1354.47	29.807	0.0220064
ENSMUSG00000006288.8	Ttc5	0.0206644	0.277534	24	16.0572	552.782	40.4572	0.0731884
ENSMUSG00000006289.14	Osgep	0.961426	1	24	20.4938	809.565	73.9355	0.0913275
ENSMUSG00000006299.13	Aamp	0.994109	1	24	20.9792	3900.56	190.222	0.0487679
ENSMUSG00000006301.17	Tmbim1	1	1	24	14.9141	3898.83	72.7342	0.0186554
ENSMUSG00000006304.14	Arpc2	0.156586	0.878309	24	22	5231.09	436.618	0.0834659
ENSMUSG00000006307.16	Kmt2b	0.981369	1	24	5.00003	2006.68	12.4754	0.00621695
ENSMUSG00000006315.9	Tmem147	0.423272	1	24	17.124	1253.19	93.6411	0.0747221
ENSMUSG00000006333.14	Rps9	0.00845253	0.161996	24	2.24393	17828.8	1640.33	0.0920043
ENSMUSG00000006335.16	Tfpt	0.343574	1	24	10.7378	426.946	18.0608	0.0423024
ENSMUSG00000006342.15	Susd2	0.731507	1	24	16.5597	1444.09	146.092	0.101165
ENSMUSG00000006344.17	Ggt5	0.661044	1	24	15.8535	1187.57	54.4841	0.0458787
ENSMUSG00000006356.10	Crip2	1	1	24	19.8137	2412.48	258.811	0.10728
ENSMUSG00000006360.11	Crip1	0.216548	1	24	22.4275	882.301	139.029	0.157575
ENSMUSG00000006369.14	Fbln1	0.999189	1	24	15.8549	2537.88	8.89058	0.00350314
ENSMUSG00000006373.10	Pgrmc1	0.367817	1	24	2.97381e-05	2830.52	384.13	0.13571
ENSMUSG00000006390.15	Elovl1	1	1	24	13.4553	2154.27	124.6	0.0578385
ENSMUSG00000006392.16	Med8	0.521309	1	24	6.35206	600.492	37.4077	0.0622951
ENSMUSG00000006395.16	Hyi	0.266655	1	24	14.2542	482.165	18.2838	0.0379202
ENSMUSG00000006398.15	Cdc20	0.337072	1	24	3.00003	1465.45	189.087	0.12903
ENSMUSG00000006403.13	Adamts4	1	1	24	14.9329	1335.66	198.684	0.148754
ENSMUSG00000006412.10	Pfdn2	7.10143e-05	0.00940138	24	8.59225	831.59	57.9309	0.0696628
ENSMUSG00000006418.17	Rnf114	1	1	24	16.8265	1556.15	38.2846	0.0246022
ENSMUSG00000006423.15	C330007P06Rik	1	1	24	1.99793	1004.86	34.7382	0.0345703
ENSMUSG00000006435.16	Neurl1a	1	1	24	12.5924	149.749	15.1208	0.100975
ENSMUSG00000006442.10	Srm	0.283398	1	24	3.00003	2654.9	180.126	0.0678468
ENSMUSG00000006445.3	Epha2	1	1	24	1.99997	1707.17	227.018	0.132979
ENSMUSG00000006456.10	Rbm14	0.0173474	0.248379	24	2.92395	610.125	132.375	0.216964
ENSMUSG00000006457.4	Actn3	0.973284	1	24	17.3553	66.5995	7.61313	0.114312
ENSMUSG00000006463.13	Zdhhc24	0.681837	1	24	15.4605	361.287	1.37367	0.00380215
ENSMUSG00000006464.9	Bbs1	0.542521	1	24	13.3	237.79	42.5487	0.178934
ENSMUSG00000006471.18	Ndor1	0.00367783	0.100745	24	13.1418	181.143	20.9958	0.115907
ENSMUSG00000006476.19	Nsmf	0.413279	1	24	20	1336.34	32.9783	0.024678
ENSMUSG00000006494.11	Pdk1	0.508063	1	24	20	1205.61	265.095	0.219885
ENSMUSG00000006498.16	Ptbp1	0.113956	0.741555	24	22.5898	6214.2	1946.53	0.313238
ENSMUSG00000006517.5	Mvd	0.0451875	0.43738	24	16.6849	1084.52	72.7196	0.067052
ENSMUSG00000006519.11	Cyba	0.999189	1	24	16.9622	1096.32	0.519871	0.000474198
ENSMUSG00000006526.13	Tmem110	0.213728	1	24	11.7101	557.658	28.4852	0.05108
ENSMUSG00000006527.16	Sfmbt1	0.0264761	0.318333	24	10.8563	642.814	80.1538	0.124692
ENSMUSG00000006576.16	Slc4a3	0.00020379	0.0173039	24	16.3999	919.268	113.022	0.122947
ENSMUSG00000006585.3	Cdt1	1	1	24	4.00003	461.181	38.7419	0.0840058
ENSMUSG00000006586.15	Runx1t1	0.799654	1	24	18.5868	471.388	25.4404	0.0539692
ENSMUSG00000006589.8	Aprt	0.185477	0.95628	24	17.1	1803.73	153.827	0.0852826
ENSMUSG00000006599.13	Gtf2h1	0.400241	1	24	5.47996	1496.87	154.608	0.103287
ENSMUSG00000006611.15	Hfe	1	1	24	14.9744	2231.58	109.379	0.0490144
ENSMUSG00000006638.14	Abhd1	0.0275271	0.32621	24	16.0771	94.6151	12.8934	0.136272
ENSMUSG00000006641.12	Slc5a6	0.792713	1	24	6.17672	229.018	4.08982	0.017858
ENSMUSG00000006651.8	Aplp1	1	1	24	17.6748	495.408	23.3513	0.0471355
ENSMUSG00000006673.14	Qrich1	0.216081	1	24	4.00003	2454	92.1003	0.0375307
ENSMUSG00000006675.10	P4htm	1	1	24	19.8926	100.007	13.2107	0.132098
ENSMUSG00000006676.16	Usp19	0.33482	1	24	4.71357	4288.65	102.976	0.0240114
ENSMUSG00000006678.6	Pola1	0.766156	1	24	21.8496	331.862	90.3568	0.272272
ENSMUSG00000006699.17	Cdc42	0.251335	1	24	0.214384	7510.5	494.514	0.065843
ENSMUSG00000006705.13	Pknox1	1	1	24	11.0668	433.198	2.80311	0.00647073
ENSMUSG00000006715.11	Gmnn	0.933612	1	24	2.00003	233.039	15.6483	0.0671489
ENSMUSG00000006717.7	Acot13	0.0633294	0.536991	24	15.2767	582.445	38.0049	0.0652507
ENSMUSG00000006728.12	Cdk4	1	1	24	4.00003	4912.55	309.858	0.0630748
ENSMUSG00000006731.10	B4galnt1	0.842513	1	24	13.4369	923.771	34.9833	0.0378701
ENSMUSG00000006732.14	Mettl1	1	1	24	20.2397	526.524	32.4135	0.0615613
ENSMUSG00000006736.9	Tspan31	1	1	24	4.2471	2875.85	11.3938	0.00396189
ENSMUSG00000006740.14	Kif5b	0.0313154	0.352749	24	4.26767	4110.37	317.196	0.0771696
ENSMUSG00000006763.14	Saal1	0.900739	1	24	17.277	481.691	30.5844	0.0634937
ENSMUSG00000006782.16	Cnp	0.134177	0.8071	24	14.2753	621.282	82.0669	0.132093
ENSMUSG00000006800.14	Sulf2	1	1	24	11.8784	5358.38	246.833	0.0460648
ENSMUSG00000006818.5	Sod2	1	1	24	14.0929	11989.7	2043.35	0.170425
ENSMUSG00000006850.8	Tmco6	0.167166	0.911003	24	13.3681	294.959	43.8613	0.148703
ENSMUSG00000006906.10	Stambp	0.553833	1	24	16.45	519.656	13.462	0.0259056
ENSMUSG00000006920.14	Ezh1	0.600828	1	24	14.9977	1212.08	44.3796	0.0366144
ENSMUSG00000006931.15	P3h4	0.973262	1	24	1.84594	5331.8	190.727	0.0357716
ENSMUSG00000006932.17	Ctnnb1	0.918036	1	24	2.00003	16142.9	175.083	0.0108458
ENSMUSG00000006941.5	Eif1b	0.228727	1	24	2.97381e-05	597.026	41.1687	0.0689562
ENSMUSG00000006958.14	Chrd	0.336379	1	24	18.1414	233.145	19.7521	0.08472
ENSMUSG00000006998.16	Psmd2	0.831473	1	24	3.00003	7312.88	186.68	0.0255276
ENSMUSG00000007029.16	Vars	1	1	24	17.6151	2730.15	177.655	0.0650716
ENSMUSG00000007036.15	Abhd16a	0.948751	1	24	20.8325	1340.4	29.3538	0.0218993
ENSMUSG00000007038.5	Neu1	0.0488321	0.460705	24	12.3997	971.543	138.764	0.142828
ENSMUSG00000007039.12	Ddah2	0.00151841	0.0612939	24	17.5313	724.404	72.6593	0.100302
ENSMUSG00000007041.9	Clic1	0.109731	0.722848	24	21.4623	4257.64	592.567	0.139177
ENSMUSG00000007050.17	Lsm2	1	1	24	4.41656	348.33	29.6236	0.0850445
ENSMUSG00000007080.14	Pole	1	1	24	1.00003	405.848	18.3349	0.0451767
ENSMUSG00000007097.14	Atp1a2	0.862837	1	24	12.8617	546.934	21.8525	0.0399546
ENSMUSG00000007207.10	Stx1a	0.990499	1	24	16.8991	207.093	4.81354	0.0232434
ENSMUSG00000007216.6	Zfp775	0.925962	1	24	13.4318	191.859	16.9971	0.0885915
ENSMUSG00000007338.10	Mrpl49	1	1	24	8.32275	567.837	7.08581	0.0124786
ENSMUSG00000007379.15	Dennd2c	1	1	24	23	154.402	2.25605	0.0146115
ENSMUSG00000007411.16	Mark3	0.271058	1	24	2.00003	1798.45	107.196	0.0596047
ENSMUSG00000007415.15	Gatad1	0.35995	1	24	5.46063	1220.52	23.9465	0.01962
ENSMUSG00000007458.14	M6pr	1	1	24	3.0965	3756.83	93.2758	0.0248283
ENSMUSG00000007476.18	Lrrc8a	1	1	24	15.7321	371.952	19.9263	0.0535721
ENSMUSG00000007564.15	Ppp2r1a	1	1	24	19.8828	4199.99	164.898	0.0392615
ENSMUSG00000007570.16	Fance	0.445232	1	24	13.0972	430.028	28.1099	0.0653678
ENSMUSG00000007589.9	Tinf2	0.999999	1	24	7.58214	508.911	10.6241	0.0208761
ENSMUSG00000007594.10	Hapln4	0.0835255	0.626419	24	10.0287	229.448	32.1569	0.140149
ENSMUSG00000007603.9	Dus3l	0.777346	1	24	12.2326	975.292	57.9364	0.0594042
ENSMUSG00000007610.15	Gtpbp3	0.604964	1	24	7.92231	653.39	64.5317	0.0987644
ENSMUSG00000007613.15	Tgfbr1	0.0111639	0.192237	24	23	730.599	91.1701	0.124788
ENSMUSG00000007617.18	Homer1	0.389539	1	24	22	343.349	36.0633	0.105034
ENSMUSG00000007646.13	Rad51c	1	1	24	6.80412	120.851	15.8478	0.131136
ENSMUSG00000007655.16	Cav1	0.0647329	0.545511	24	1.85371	3395.66	630.034	0.185541
ENSMUSG00000007656.13	Arpp19	1	1	24	19.8427	1256.11	66.5771	0.0530026
ENSMUSG00000007659.18	Bcl2l1	0.8823	1	24	9.81732	1635.32	14.3054	0.00874778
ENSMUSG00000007670.10	Khsrp	0.89933	1	24	4.00003	2701.02	29.233	0.010823
ENSMUSG00000007682.6	Dio2	0.16564	0.906785	24	9.91145	615.444	203.576	0.330779
ENSMUSG00000007721.6	Ccdc124	1	1	24	19.9257	957.608	84.3795	0.0881149
ENSMUSG00000007739.10	Cct4	1	1	24	7.00002	4258.02	85.8692	0.0201664
ENSMUSG00000007777.9	0610009B22Rik	0.934104	1	24	10.2416	433.849	29.513	0.0680259
ENSMUSG00000007783.10	Cpt1c	0.000142145	0.0144636	24	17.196	2205.55	200	0.0906801
ENSMUSG00000007805.4	Twist2	0.00109822	0.0526118	24	6.36061	133.463	39.6404	0.297015
ENSMUSG00000007812.16	Zfp655	0.70814	1	24	19.3044	753.498	23.4297	0.0310946
ENSMUSG00000007815.13	Rhoa	0.187115	0.960752	24	22.427	8112.09	712.682	0.0878542
ENSMUSG00000007817.15	Zmiz1	1	1	24	11.9372	5700.68	110.375	0.0193617
ENSMUSG00000007827.10	Ankrd26	0.134148	0.8071	24	5.13207	298.125	22.4932	0.0754489
ENSMUSG00000007833.15	Aldh16a1	1	1	24	9.4124	817.927	8.15201	0.00996667
ENSMUSG00000007836.6	Hnrnpa0	1	1	24	1.00002	3216.55	62.9291	0.0195641
ENSMUSG00000007837.11	Prrg2	1	1	24	14.7762	318.819	17.9123	0.0561831
ENSMUSG00000007850.16	Hnrnph1	0.00623403	0.137798	24	1.95165	5560.97	789.895	0.142043
ENSMUSG00000007867.9	Ift43	0.521366	1	24	1.29538	480.872	11.4002	0.0237074
ENSMUSG00000007872.3	Id3	0.454571	1	24	2.00004	4453.73	311.696	0.0699853
ENSMUSG00000007880.16	Arid1a	1	1	24	11.5969	2319.85	55.9243	0.0241068
ENSMUSG00000007888.15	Crlf1	1	1	24	4.00003	5837.9	84.6382	0.014498
ENSMUSG00000007891.16	Ctsd	1	1	24	19.2394	16303.9	119.685	0.00734087
ENSMUSG00000007892.8	Rplp1	0.613544	1	24	2.00003	30188.1	1968.54	0.0652093
ENSMUSG00000007908.14	Hmgcll1	0.150439	0.857462	24	10.2311	80.0002	16.0297	0.200371
ENSMUSG00000007950.9	Abhd8	0.695139	1	24	1.00003	929.55	46.1092	0.0496038
ENSMUSG00000007987.12	Ift22	1	1	24	17.7989	311.131	24.4178	0.0784807
ENSMUSG00000007989.7	Fzd3	0.182124	0.946521	24	4.00003	71.3932	11.3349	0.158767
ENSMUSG00000008035.12	Mid1ip1	0.314062	1	24	10.3127	806.692	71.5249	0.0886645
ENSMUSG00000008036.11	Ap2s1	1	1	24	20.1457	2214.2	153.1	0.0691447
ENSMUSG00000008090.14	Fgfrl1	1	1	24	4.00003	3780.09	197.487	0.0522439
ENSMUSG00000008136.14	Fhl2	1	1	24	4.00003	956.13	75.4561	0.0789182
ENSMUSG00000008140.17	Emc10	1	1	24	19.8706	3873.73	119.203	0.0307721
ENSMUSG00000008167.14	Fbxw9	1	1	24	1.00003	485.278	15.99	0.0329503
ENSMUSG00000008200.14	Fnbp4	1	1	24	17.9324	1700.25	20.0223	0.0117761
ENSMUSG00000008206.16	Cers4	0.0900444	0.652517	24	14.3765	417.048	39.9277	0.0957387
ENSMUSG00000008226.14	Scrn3	0.900746	1	24	9.31996	583.983	19.2203	0.0329124
ENSMUSG00000008301.11	Phax	0.858833	1	24	9.28898	804.711	41.0707	0.0510379
ENSMUSG00000008305.18	Tle1	0.99995	1	24	4.00003	790.495	30.8669	0.0390476
ENSMUSG00000008318.10	Relt	0.311147	1	24	24	204.393	39.8548	0.194991
ENSMUSG00000008333.12	Snrpb2	0.50863	1	24	3.06958	945.035	40.8118	0.0431855
ENSMUSG00000008348.9	Ubc	1	1	24	13.5378	2500.79	33.2932	0.0133131
ENSMUSG00000008373.16	Prpf31	1	1	24	14.8249	1118.35	115.927	0.103659
ENSMUSG00000008384.8	Sertad1	0.856745	1	24	3.88805e-05	664.018	82.2035	0.123797
ENSMUSG00000008393.9	Carhsp1	0.521598	1	24	22.8066	2141.47	98.5439	0.0460169
ENSMUSG00000008398.15	Elk3	0.566995	1	24	11.1643	2025.86	89.4917	0.0441748
ENSMUSG00000008429.8	Herpud2	0.590944	1	24	20.633	1317.28	145.471	0.110433
ENSMUSG00000008435.15	Rdh13	0.434986	1	24	4.00003	532.625	25.4098	0.0477067
ENSMUSG00000008450.8	Nutf2	1	1	24	2.97381e-05	475.163	14.3167	0.03013
ENSMUSG00000008475.13	Arpc5	0.0179294	0.253613	24	0.276221	2325.14	224.416	0.0965174
ENSMUSG00000008540.11	Mgst1	1	1	24	17.2451	1699.79	108.614	0.0638984
ENSMUSG00000008575.17	Nfib	1	1	24	1.05996	2778.65	130.91	0.0471129
ENSMUSG00000008604.11	Ubqln4	0.507047	1	24	4.00003	1847.08	93.6629	0.0507086
ENSMUSG00000008658.16	Rbfox1	1	1	24	0.375619	65.9593	0.250861	0.00380327
ENSMUSG00000008668.15	Rps18	0.0298786	0.342881	24	23.3967	15441	1452.22	0.0940498
ENSMUSG00000008682.13	Rpl10	0.0840209	0.628711	24	5.29329	16095	538.956	0.033486
ENSMUSG00000008683.16	Rps15a	0.0276986	0.327279	24	23	10426.4	923.67	0.0885895
ENSMUSG00000008690.15	Ncaph2	0.957069	1	24	19.9802	1919.46	205.019	0.10681
ENSMUSG00000008730.17	Hipk1	0.17649	0.932595	24	7.66137	4107.35	49.3506	0.0120152
ENSMUSG00000008734.9	Gprc5b	0.179991	0.939541	24	9.10859	1793.94	0.483993	0.000269793
ENSMUSG00000008763.16	Man1a2	0.299207	1	24	2.0336	3014.8	183.795	0.0609641
ENSMUSG00000008822.15	Acyp1	0.995982	1	24	23.3353	158.31	6.23664	0.039395
ENSMUSG00000008855.17	Hdac5	0.000747064	0.0404534	24	15.9862	2006.14	145.519	0.072537
ENSMUSG00000008859.8	Rala	0.882301	1	24	23	848.588	25.6642	0.0302434
ENSMUSG00000008874.3	Clec3a	0.501448	1	24	2.00003	1095.84	461.795	0.421409
ENSMUSG00000008892.12	Vdac3	1	1	24	5.23561	2047.59	198.842	0.0971103
ENSMUSG00000008958.14	Vps72	0.567993	1	24	13.1433	922.414	42.9844	0.0465999
ENSMUSG00000008976.16	Gabpa	0.00172961	0.0668618	24	2.06957	1384.92	119.654	0.0863973
ENSMUSG00000009013.5	Dynll1	1	1	24	19.9201	2686.77	339.641	0.126413
ENSMUSG00000009030.14	Pdcl	1	1	24	23	716.542	10.6464	0.014858
ENSMUSG00000009035.15	Tmem184b	0.821411	1	24	4.99325	4863.54	286.847	0.0589789
ENSMUSG00000009073.16	Nf2	0.180951	0.942413	24	17.1318	2066.21	70.8202	0.0342754
ENSMUSG00000009076.10	Zmat5	0.126624	0.784206	24	16.9048	363.701	47.0246	0.129295
ENSMUSG00000009079.16	Ewsr1	0.712227	1	24	21.9414	6638.99	412.2	0.0620878
ENSMUSG00000009090.17	Ap1b1	0.319949	1	24	13.3112	1703.12	139.497	0.0819065
ENSMUSG00000009112.4	Bcl2l13	0.000523014	0.0315603	24	4.51819	1336.28	80.2694	0.0600692
ENSMUSG00000009207.15	Lnpk	0.215688	1	24	1.48627	256.208	26.1335	0.102001
ENSMUSG00000009281.6	Rarres2	0.676663	1	24	20	598.601	30.5527	0.0510401
ENSMUSG00000009291.13	Pttg1ip	0.995987	1	24	23	4246.12	228.497	0.0538131
ENSMUSG00000009293.17	Ube2g2	0.000214877	0.0177555	24	3.90918	1583.01	88.9634	0.0561988
ENSMUSG00000009376.15	Met	0.973285	1	24	11.3839	814.471	90.4565	0.111062
ENSMUSG00000009406.13	Elk1	0.947243	1	24	13.3082	838.688	30.7827	0.0367034
ENSMUSG00000009418.15	Nav1	0.798263	1	24	11.2106	1006.94	180.196	0.178953
ENSMUSG00000009470.17	Tnpo1	0.0421067	0.420503	24	24	3574.77	415.638	0.11627
ENSMUSG00000009535.13	Rnmt	1	1	24	19.6687	913.414	34.635	0.0379182
ENSMUSG00000009549.14	Srp14	0.999999	1	24	20.3772	1877.95	97.1404	0.0517267
ENSMUSG00000009555.16	Cdk9	0.842348	1	24	4.00003	1565.65	25.5214	0.0163008
ENSMUSG00000009563.16	Tor2a	0.0400689	0.408595	24	12.0785	844.335	46.8692	0.0555102
ENSMUSG00000009566.12	Fpgs	0.961852	1	24	9.2024	660.595	28.877	0.0437136
ENSMUSG00000009569.14	Mrtfb	1	1	24	6.00003	727.078	8.50957	0.0117038
ENSMUSG00000009575.14	Cbx5	0.961859	1	24	3.29762	2660.55	13.8636	0.00521082
ENSMUSG00000009585.18	Apobec3	1	1	24	21.3709	558.156	36.8332	0.0659908
ENSMUSG00000009614.16	Sardh	0.990499	1	24	17.0956	1151.65	161.856	0.140542
ENSMUSG00000009621.18	Vav2	0.280928	1	24	14.1446	405.047	28.3997	0.0701145
ENSMUSG00000009628.14	Tex15	0.948751	1	24	10.0421	54.8178	5.19347	0.0947406
ENSMUSG00000009630.10	Ppp2cb	0.0607784	0.522924	24	23	1452.91	139.65	0.0961175
ENSMUSG00000009633.3	G0s2	0.972929	1	24	7.21745	280.02	26.7203	0.0954228
ENSMUSG00000009640.11	Dmap1	0.842377	1	24	13.1668	464.019	47.5176	0.102405
ENSMUSG00000009647.13	Mcu	0.88235	1	24	0.999971	659.269	46.1524	0.0700054
ENSMUSG00000009681.10	Bcr	1	1	24	9.18771	1363.54	109.993	0.0806678
ENSMUSG00000009687.14	Fxyd5	0.752837	1	24	3.00003	1857.38	194.626	0.104785
ENSMUSG00000009731.4	Kcnd1	0.859502	1	24	21.1749	513.919	4.57286	0.00889802
ENSMUSG00000009733.9	Tfcp2	0.246193	1	24	12.1531	531.914	55.0289	0.103454
ENSMUSG00000009739.17	Pou6f1	0.372488	1	24	16.5839	754.563	34.7583	0.0460642
ENSMUSG00000009741.15	Ubp1	1	1	24	9.95633	2258.4	7.15689	0.00316901
ENSMUSG00000009772.15	Nuak2	0.97328	1	24	19.3771	214.689	17.7053	0.0824699
ENSMUSG00000009828.15	Ick	1	1	24	6.7938	1364.89	50.8114	0.0372275
ENSMUSG00000009863.14	Sdhb	1	1	24	19.8557	1577.2	61.7818	0.0391719
ENSMUSG00000009876.13	Cox4i2	0.938023	1	24	3.80412e-05	311.524	105.181	0.337633
ENSMUSG00000009894.15	Snap47	0.470115	1	24	17.2095	2093.02	150.314	0.0718169
ENSMUSG00000009905.5	Kdsr	0.959833	1	24	12.1559	1007.7	63.1805	0.0626977
ENSMUSG00000009907.17	Vps4b	1	1	24	19.6161	1680.9	63.7491	0.0379255
ENSMUSG00000009927.9	Rps25	0.0210687	0.281038	24	1.88166	8532.22	930.215	0.109024
ENSMUSG00000009995.17	Taz	0.00845472	0.161996	24	16.3956	1044.82	86.7293	0.0830089
ENSMUSG00000010025.19	Aldh3a2	1	1	24	14.45	1044.92	15.4971	0.0148309
ENSMUSG00000010045.2	Tmem115	0.931723	1	24	3.00003	1236.5	16.5927	0.013419
ENSMUSG00000010047.12	Hyal2	0.38523	1	24	13.1801	1048.08	106.566	0.101677
ENSMUSG00000010048.10	Ifrd2	0.543061	1	24	3.00003	595.829	1.0029	0.00168319
ENSMUSG00000010051.15	Hyal1	0.00227379	0.0775483	24	14.7235	201.699	37.3161	0.185009
ENSMUSG00000010054.4	Tusc2	0.948638	1	24	10.4864	368.669	27.7169	0.0751809
ENSMUSG00000010057.8	Nprl2	0.428249	1	24	7.62249	447.297	21.1832	0.0473582
ENSMUSG00000010064.15	Slc38a3	0.990499	1	24	17.9733	845.101	209.663	0.248092
ENSMUSG00000010067.13	Rassf1	0.38914	1	24	22	1322.6	345.175	0.260983
ENSMUSG00000010095.13	Slc3a2	0.799123	1	24	20.4061	4780.31	334.319	0.0699368
ENSMUSG00000010097.15	Nxf1	0.546478	1	24	0.999971	2517.06	214.333	0.085152
ENSMUSG00000010110.17	Stx5a	0.132263	0.800739	24	23	2804.35	173.276	0.0617883
ENSMUSG00000010277.7	2610507B11Rik	1	1	24	11.9836	4819.52	75.6252	0.0156914
ENSMUSG00000010290.7	AI597479	0.999999	1	24	17.5539	610.637	26.674	0.0436823
ENSMUSG00000010307.7	Tmem86a	0.0205323	0.276278	24	13.7857	924.138	170.685	0.184697
ENSMUSG00000010358.13	Ifi35	0.799653	1	24	12.9112	874.647	17.9118	0.0204789
ENSMUSG00000010362.9	Rdm1	1	1	24	20.0931	232.885	6.17477	0.0265142
ENSMUSG00000010376.15	Nedd8	0.678017	1	24	21.2369	2262.54	213.481	0.0943546
ENSMUSG00000010392.8	Gosr1	1	1	24	10.229	1374.99	70.3133	0.0511374
ENSMUSG00000010406.12	Mrpl52	1	1	24	3.00701	911.691	22.9482	0.025171
ENSMUSG00000010453.12	Kansl3	1	1	24	22	1804.14	41.4928	0.0229987
ENSMUSG00000010461.15	Eya4	0.355775	1	24	17.2818	1109.54	62.8833	0.0566753
ENSMUSG00000010476.14	Ebf3	0.948751	1	24	19.4836	502.337	24.9402	0.0496483
ENSMUSG00000010517.7	Faf1	0.889341	1	24	22.3507	1379.97	38.3666	0.0278025
ENSMUSG00000010554.14	Mettl16	0.175713	0.931286	24	4.66129	667.48	17.018	0.0254959
ENSMUSG00000010607.8	Pigyl	1	1	24	11.1128	308.037	19.6462	0.0637787
ENSMUSG00000010608.15	Rbm25	0.485446	1	24	7.08906	2839.86	72.8778	0.0256624
ENSMUSG00000010609.15	Psen2	0.538569	1	24	13.7894	500.642	38.2303	0.0763626
ENSMUSG00000010660.3	Plcd1	0.822996	1	24	17.053	1782.57	134.479	0.0754411
ENSMUSG00000010663.5	Fads1	0.435542	1	24	18.5165	4518.93	275.865	0.0610465
ENSMUSG00000010721.15	Lmbr1	0.637419	1	24	14.6225	815.05	5.43001	0.00666218
ENSMUSG00000010751.15	Tnfrsf22	0.843888	1	24	4.00003	430.116	32.5902	0.0757708
ENSMUSG00000010755.17	Cars	0.0407078	0.411828	24	3.05455	2088.12	321.811	0.154115
ENSMUSG00000010830.8	Kdelr3	0.492408	1	24	23	3036.77	506.897	0.16692
ENSMUSG00000010911.12	Apip	1	1	24	1.7305	474.152	33.5656	0.0707907
ENSMUSG00000010914.10	Pdhx	0.799654	1	24	6.07731	489.96	49.8702	0.101784
ENSMUSG00000010936.11	Vac14	0.0228996	0.294535	24	9.36211	614.298	48.8139	0.0794629
ENSMUSG00000011008.13	Mcoln2	0.790275	1	24	22.6738	364.435	50.0445	0.137321
ENSMUSG00000011096.17	Akt1s1	0.757128	1	24	4.00003	2547.18	72.9217	0.0286284
ENSMUSG00000011114.18	Tbrg1	0.0222004	0.290157	24	3.21391	4972.29	381.171	0.0766592
ENSMUSG00000011118.4	Panx3	1	1	24	6.72294	392.658	36.7094	0.0934895
ENSMUSG00000011148.14	Adssl1	0.112922	0.738339	24	16.7977	66.2728	15.461	0.233293
ENSMUSG00000011158.8	Brf1	0.882294	1	24	11.323	723.823	21.5983	0.0298392
ENSMUSG00000011171.11	Vipr2	0.287116	1	24	12.0205	76.0508	10.8005	0.142016
ENSMUSG00000011179.8	Odc1	0.021738	0.286357	24	4.66064	3256.49	179.275	0.0550514
ENSMUSG00000011254.16	Thg1l	1	1	24	7.98839	289.242	14.6765	0.0507413
ENSMUSG00000011256.16	Adam19	1	1	24	13.8001	1730.98	23.4079	0.0135229
ENSMUSG00000011257.19	Pabpc4	0.588072	1	24	3.00003	3156.58	432.166	0.13691
ENSMUSG00000011263.16	Exoc3l2	1	1	24	10.5252	94.6116	11.5911	0.122512
ENSMUSG00000011306.7	Sugp1	0.433773	1	24	12.1473	931.618	77.4713	0.0831578
ENSMUSG00000011382.8	Dhdh	0.00137796	0.0575112	24	17.0689	204.404	25.1079	0.122835
ENSMUSG00000011427.16	Zfp790	1	1	24	19.5727	365.193	10.5742	0.028955
ENSMUSG00000011589.9	Fsd1	0.0273165	0.324634	24	13.1178	198.828	57.7097	0.290249
ENSMUSG00000011658.16	Fuz	0.0130226	0.209861	24	15.043	499.937	104.679	0.209383
ENSMUSG00000011752.7	Pgam1	1	1	24	2.97381e-05	2527.11	124.778	0.0493756
ENSMUSG00000011831.16	Evi5	0.995987	1	24	21.7292	847.259	3.18485	0.003759
ENSMUSG00000011832.15	Evi5l	0.38399	1	24	18.2592	765.542	50.9891	0.0666053
ENSMUSG00000011837.4	Snapc2	0.684311	1	24	12.397	531.646	40.1133	0.0754511
ENSMUSG00000011877.13	Git1	1	1	24	19.8681	1763.11	28.7017	0.016279
ENSMUSG00000011884.13	Gltp	0.961859	1	24	19.6127	930.291	3.90325	0.00419573
ENSMUSG00000011958.17	Bnip2	0.00424903	0.107201	24	4.02516	2693.11	137.198	0.0509439
ENSMUSG00000011960.12	Ccnt1	0.887507	1	24	23.0833	1192.89	173.618	0.145545
ENSMUSG00000012017.4	Scarf2	1	1	24	4.00003	3811.74	13.9962	0.00367187
ENSMUSG00000012076.8	Brms1l	0.00605091	0.136195	24	4.64481	1000.6	42.2069	0.0421815
ENSMUSG00000012114.17	Med15	0.41379	1	24	11.7702	1886.03	64.4833	0.0341899
ENSMUSG00000012117.13	Dhdds	0.325169	1	24	13.4625	1097.52	54.098	0.0492909
ENSMUSG00000012126.16	Ubxn11	0.0033511	0.0957279	24	17.4906	88.1989	14.5396	0.16485
ENSMUSG00000012296.16	Tjap1	0.900737	1	24	15.8639	1834.25	75.3364	0.0410721
ENSMUSG00000012350.15	Ehf	1	1	24	2.46863	60.8089	0.820236	0.0134887
ENSMUSG00000012405.16	Rpl15	0.217436	1	24	19.9482	7513.91	506.251	0.0673752
ENSMUSG00000012422.14	Tmem167	0.610748	1	24	5.66393	1939.28	106.991	0.0551706
ENSMUSG00000012428.9	Steap4	1	1	24	0.63434	35298.5	5170.34	0.146475
ENSMUSG00000012429.9	Mplkip	0.435855	1	24	14.102	366.653	14.2421	0.0388436
ENSMUSG00000012443.4	Kif11	0.116253	0.748983	24	2.00003	1010.13	262.93	0.260293
ENSMUSG00000012483.4	Rpa3	0.982747	1	24	21.1651	253.658	36.3805	0.143423
ENSMUSG00000012519.14	Mlkl	0.661038	1	24	14.6649	556.297	19.4563	0.0349747
ENSMUSG00000012535.14	Tnpo3	0.0325712	0.359334	24	5.82493	2322.35	50.8529	0.0218972
ENSMUSG00000012609.19	Ttll5	1	1	24	11.345	519.21	33.8723	0.0652382
ENSMUSG00000012640.16	Zfp715	1	1	24	11.7406	587.969	6.15139	0.0104621
ENSMUSG00000012819.15	Cdh23	0.982873	1	24	17.5332	114.259	8.65489	0.0757481
ENSMUSG00000012848.15	Rps5	0.501722	1	24	1.00003	12889.1	723.865	0.0561611
ENSMUSG00000012889.8	Podnl1	0.120251	0.759232	24	11.7652	1198.36	139.969	0.1168
ENSMUSG00000013033.16	Adgrl1	0.239113	1	24	16.9782	2048.8	122.028	0.0595607
ENSMUSG00000013076.17	Amotl1	1	1	24	16.8573	4310.19	244.739	0.0567815
ENSMUSG00000013089.15	Etv5	0.999868	1	24	17.2563	1214.93	7.89786	0.00650067
ENSMUSG00000013150.15	Gfod2	1	1	24	8.40881	374.868	17.5078	0.046704
ENSMUSG00000013155.10	Enkd1	1	1	24	10.75	198.438	10.3646	0.0522311
ENSMUSG00000013160.7	Atp6v0d1	0.999999	1	24	5.94519	2124.69	0.871297	0.000410082
ENSMUSG00000013236.17	Ptprs	0.182838	0.948948	24	19.6412	5455.1	386.577	0.0708653
ENSMUSG00000013275.9	Slc41a1	0.149247	0.854331	24	12.9244	2043.51	141.933	0.0694557
ENSMUSG00000013367.5	Iglon5	0.900342	1	24	18.6715	68.4649	1.59531	0.0233012
ENSMUSG00000013415.9	Igf2bp1	1	1	24	10.1157	227.265	10.6541	0.0468795
ENSMUSG00000013419.7	Zfp651	1	1	24	19.0454	1002.11	3.24751	0.00324069
ENSMUSG00000013465.19	Nelfb	0.175246	0.930012	24	20.0705	1621.94	22.449	0.0138408
ENSMUSG00000013495.15	Tmem175	0.377495	1	24	19.2626	704.386	37.7591	0.0536058
ENSMUSG00000013539.14	Tango2	1	1	24	13.6523	304.406	13.1868	0.0433198
ENSMUSG00000013584.5	Aldh1a2	0.973282	1	24	20.2974	246.602	36.3504	0.147405
ENSMUSG00000013593.12	Ndufs2	0.990499	1	24	15.3127	3845.97	122.735	0.0319126
ENSMUSG00000013622.15	Atraid	0.862847	1	24	20.2429	1579.57	76.4906	0.0484249
ENSMUSG00000013629.16	Cad	0.754135	1	24	3.00003	2317.07	17.3337	0.00748088
ENSMUSG00000013646.17	Sh3bp5l	0.997841	1	24	4.00003	1115.58	26.0489	0.02335
ENSMUSG00000013662.6	Atad1	0.00616523	0.137031	24	24	1612.73	91.067	0.0564677
ENSMUSG00000013663.7	Pten	0.567195	1	24	22	2086.17	115.934	0.0555728
ENSMUSG00000013698.12	Pea15a	0.141824	0.834274	24	18.0967	3149.02	194.891	0.0618894
ENSMUSG00000013701.13	Timm23	0.995987	1	24	0.999971	741.821	10.5242	0.0141869
ENSMUSG00000013736.16	Trnt1	3.27384e-07	0.000335896	24	5.02441	799.29	82.0785	0.102689
ENSMUSG00000013787.15	Ehmt2	0.989905	1	24	0.619718	4341.85	136.931	0.0315375
ENSMUSG00000013822.7	Elof1	0.918052	1	24	6.01119	970.849	10.2814	0.0105901
ENSMUSG00000013833.15	Med16	0.559419	1	24	17.009	981.578	114.463	0.116611
ENSMUSG00000013846.10	St3gal1	1	1	24	10.0893	4227.31	361.755	0.0855758
ENSMUSG00000013858.14	Tmem259	1	1	24	7.00004	3534.17	88.0094	0.0249024
ENSMUSG00000013878.18	Rnf170	1	1	24	15.4084	376.24	11.0693	0.029421
ENSMUSG00000013921.15	Clip3	0.0504422	0.470211	24	14.8705	2113.09	140.003	0.0662551
ENSMUSG00000013973.12	Dedd	0.961858	1	24	19.6948	722.716	2.76994	0.00383268
ENSMUSG00000013997.10	Nit1	0.0613706	0.524354	24	13.8059	770.864	85.7682	0.111262
ENSMUSG00000014039.18	Prdm15	0.96529	1	24	10.2167	369.952	2.17697	0.00588446
ENSMUSG00000014074.17	Rnf168	0.862849	1	24	17	681.419	16.5595	0.0243015
ENSMUSG00000014075.15	Tctex1d2	0.768701	1	24	0.736356	276.874	6.18552	0.0223406
ENSMUSG00000014077.13	Chp1	0.477211	1	24	18.4301	4727.99	100.085	0.0211686
ENSMUSG00000014158.12	Trpv4	1	1	24	10.953	3116.72	119.083	0.038208
ENSMUSG00000014177.10	Tvp23b	1	1	24	18.2673	1127.96	17.4562	0.0154759
ENSMUSG00000014195.15	Dnajc7	1	1	24	19.7313	2543.72	103.564	0.0407138
ENSMUSG00000014198.15	Zfp385c	0.411663	1	24	13.0412	159.255	79.3292	0.498128
ENSMUSG00000014226.10	Cacybp	0.374618	1	24	3.00003	1509.99	83.9937	0.0556251
ENSMUSG00000014232.14	Cluap1	0.489206	1	24	5.65861	170.834	12.1837	0.071319
ENSMUSG00000014243.5	Zswim7	0.860735	1	24	16.2446	120.589	16.9174	0.140289
ENSMUSG00000014245.8	Pigl	0.841669	1	24	9.22604	180.107	20.5956	0.114352
ENSMUSG00000014294.4	Ndufa2	0.695443	1	24	22.3086	1520.73	118.824	0.0781363
ENSMUSG00000014301.13	Pam16	1	1	24	15.7291	297.633	16.0034	0.0537687
ENSMUSG00000014303.13	Glis2	0.246126	1	24	18.1601	1048.07	74.8734	0.071439
ENSMUSG00000014313.15	Cox6c	0.0308948	0.349611	24	3.29073	2517.91	251.232	0.0997779
ENSMUSG00000014329.14	Bicc1	0.934104	1	24	15.3131	6010.95	60.1104	0.0100002
ENSMUSG00000014349.7	Ube2z	0.194048	0.976744	24	23	3721.72	373.035	0.100232
ENSMUSG00000014353.14	Tmem87b	1	1	24	15.1354	1308.38	73.6962	0.0563263
ENSMUSG00000014355.10	Anapc1	1	1	24	4.00002	3998.64	46.5732	0.0116473
ENSMUSG00000014361.5	Mertk	1	1	24	4.00003	202.92	8.61613	0.0424607
ENSMUSG00000014402.15	Tsg101	1	1	24	7.5437	1493.25	36.0835	0.0241645
ENSMUSG00000014418.16	Hps5	0.948751	1	24	14.0474	1623.22	43.2438	0.0266408
ENSMUSG00000014426.9	Map3k4	1	1	24	10.3711	787.252	51.755	0.0657414
ENSMUSG00000014444.17	Piezo1	1	1	24	4.00004	7823.11	58.3501	0.00745869
ENSMUSG00000014470.4	Rnf166	0.219596	1	24	12.7026	788.155	40.3225	0.0511606
ENSMUSG00000014496.8	Ankrd28	0.934104	1	24	23	2678.16	42.8045	0.0159828
ENSMUSG00000014498.9	Ankrd52	1	1	24	4.00003	2680.35	17.8622	0.00666412
ENSMUSG00000014504.16	Srp19	1.70418e-06	0.000806994	24	3.21808	1145.62	117.539	0.102598
ENSMUSG00000014547.10	Wdfy2	1	1	24	10.2127	1444.64	93.0089	0.0643818
ENSMUSG00000014550.14	Rbsn	0.10363	0.701809	24	23	1077.47	40.9667	0.0380211
ENSMUSG00000014551.8	Mrps25	1	1	24	12.2558	513.265	19.7386	0.038457
ENSMUSG00000014554.13	Dguok	0.998915	1	24	20	417.268	29.5182	0.0707416
ENSMUSG00000014592.20	Camta1	1	1	24	20	155.712	1.85436	0.0119089
ENSMUSG00000014599.10	Csf1	0.754602	1	24	8.47901	18456.3	1092.69	0.0592043
ENSMUSG00000014601.13	Strip1	1	1	24	10.2673	1877.57	35.3507	0.0188279
ENSMUSG00000014602.15	Kif1a	0.0033051	0.095522	24	10.5093	1285.09	167.22	0.130124
ENSMUSG00000014606.14	Slc25a11	0.841513	1	24	13.2577	1703.41	217.506	0.127688
ENSMUSG00000014633.15	Cmc2	1	1	24	4.00003	265.276	11.2586	0.0424412
ENSMUSG00000014668.15	Chfr	1	1	24	12.2361	1364.35	35.0948	0.0257226
ENSMUSG00000014748.13	Tex261	1	1	24	15.2833	2382.73	4.95107	0.0020779
ENSMUSG00000014763.8	Fam120b	0.99636	1	24	13.1661	958.38	75.3925	0.0786667
ENSMUSG00000014767.17	Tbp	1	1	24	6.43577	477.214	6.13581	0.0128575
ENSMUSG00000014769.10	Psmb1	0.606958	1	24	21.3461	3233.48	190.875	0.0590309
ENSMUSG00000014771.13	Pdcd2	0.0948558	0.668115	24	8.08366	286.209	26.7654	0.0935171
ENSMUSG00000014776.7	Nol3	0.337872	1	24	21	517.923	45.133	0.0871424
ENSMUSG00000014778.10	Fhod1	1	1	24	6.27824	714.347	66.5761	0.0931986
ENSMUSG00000014782.16	Plekhg4	0.799654	1	24	17.0097	923.582	179.604	0.194465
ENSMUSG00000014786.8	Slc9a5	0.999189	1	24	13.5994	433.521	57.5369	0.13272
ENSMUSG00000014791.10	Elmo3	0.0548212	0.494735	24	15.6778	306.307	77.4499	0.25285
ENSMUSG00000014813.9	Stc1	1	1	24	4.00003	2751.68	12.2688	0.00445865
ENSMUSG00000014837.15	4931428F04Rik	0.0430538	0.425031	24	19	237.364	20.5419	0.0865418
ENSMUSG00000014846.12	Tppp3	0.948721	1	24	20.9979	88.8722	16.0118	0.180167
ENSMUSG00000014850.15	Msh3	0.639154	1	24	5.00003	342.362	31.2039	0.0911429
ENSMUSG00000014856.12	Tmem208	0.773919	1	24	2.00003	717.525	43.2405	0.0602634
ENSMUSG00000014859.9	E2f4	1	1	24	4.00003	1144.18	15.1601	0.0132498
ENSMUSG00000014867.9	Surf4	0.297155	1	24	8.07276	14522.9	39.9327	0.00274963
ENSMUSG00000014873.15	Surf2	0.137345	0.819282	24	13.0991	490.217	66.0379	0.134712
ENSMUSG00000014905.4	Dnajb9	0.0317399	0.355533	24	21.8084	1026.43	235.396	0.229335
ENSMUSG00000014907.10	Naf1	0.00655322	0.140402	24	7.13032	304.824	19.4395	0.0637728
ENSMUSG00000014932.15	Yes1	0.477193	1	24	0.999971	595.095	18.705	0.0314319
ENSMUSG00000014956.15	Ppp1cb	0.961496	1	24	19.6916	3831.09	116.192	0.0303285
ENSMUSG00000014959.12	Gorasp2	0.0766393	0.597204	24	5.57658	5257.7	171.296	0.0325801
ENSMUSG00000014980.14	Tsen15	1	1	24	10.7323	351.198	6.20802	0.0176767
ENSMUSG00000015002.18	Efr3a	1	1	24	20.4625	2293.01	3.58051	0.00156149
ENSMUSG00000015013.9	Trappc2l	0.613826	1	24	16.9654	533.092	51.1133	0.0958807
ENSMUSG00000015016.8	Acsf3	0.539228	1	24	13.2894	395.173	54.4258	0.137726
ENSMUSG00000015023.7	Ddx19a	0.860966	1	24	6.62032	882.377	10.0253	0.0113617
ENSMUSG00000015027.11	Galns	1	1	24	17.6278	756.85	33.5456	0.0443227
ENSMUSG00000015053.14	Gata2	0.959022	1	24	3.00003	184.355	13.3166	0.0722335
ENSMUSG00000015083.11	C8g	0.0252769	0.310279	24	15.0077	58.6642	17.0502	0.290641
ENSMUSG00000015085.8	Entpd2	0.498064	1	24	13.9748	65.931	5.80749	0.0880844
ENSMUSG00000015087.14	Rabl6	0.0276003	0.326698	24	22	2419.57	166.192	0.0686868
ENSMUSG00000015092.9	Edf1	0.276877	1	24	1.17981	2370.35	173.09	0.0730231
ENSMUSG00000015094.16	Npdc1	0.797149	1	24	14.4253	2960.24	54.9991	0.0185793
ENSMUSG00000015095.12	Fbxw5	0.0654303	0.546975	24	16.2702	1305.67	86.7459	0.0664379
ENSMUSG00000015112.15	Slc25a13	0.842493	1	24	8.28439	171.891	10.5325	0.0612744
ENSMUSG00000015120.15	Ube2i	0.999989	1	24	12.8626	2272.02	119.613	0.052646
ENSMUSG00000015126.9	Tsr3	1	1	24	8.36682	455.78	12.2839	0.0269513
ENSMUSG00000015127.14	Unkl	0.944704	1	24	22.8336	312.87	29.7372	0.0950466
ENSMUSG00000015133.17	Lrrk1	0.918057	1	24	16.4255	2169.83	211.323	0.0973914
ENSMUSG00000015134.15	Aldh1a3	0.948751	1	24	13.3119	107.51	15.5594	0.144725
ENSMUSG00000015143.15	Actn1	1	1	24	19.7694	6497.6	643.236	0.098996
ENSMUSG00000015149.14	Sirt2	1	1	24	12.3568	1907.2	43.318	0.0227129
ENSMUSG00000015165.16	Hnrnpl	0.59601	1	24	18.0796	4738.64	760.673	0.160526
ENSMUSG00000015176.11	Nolc1	0.142	0.834511	24	3.00003	1869.55	73.9167	0.0395373
ENSMUSG00000015189.12	Casd1	0.934066	1	24	10.012	857.275	34.1905	0.0398827
ENSMUSG00000015202.13	Cnksr3	1	1	24	20	1531.74	124.991	0.0816009
ENSMUSG00000015214.14	Mtmr1	0.799647	1	24	15.402	509.016	4.88463	0.00959622
ENSMUSG00000015217.11	Hmgb3	0.475301	1	24	3.00003	141.497	23.0993	0.16325
ENSMUSG00000015222.17	Map2	0.862846	1	24	7.76594	345.053	7.59602	0.0220141
ENSMUSG00000015243.4	Abca1	1	1	24	9.96812	3033.2	208.036	0.0685864
ENSMUSG00000015247.10	Nipsnap3b	1	1	24	16.2778	452.786	16.4922	0.0364239
ENSMUSG00000015289.4	Lage3	0.717335	1	24	18.1424	413.917	74.5803	0.180182
ENSMUSG00000015290.15	Ubl4a	0.485833	1	24	2.00003	1015.74	87.4551	0.0861001
ENSMUSG00000015291.10	Gdi1	0.0158383	0.235618	24	14.4485	3356.36	269.997	0.0804433
ENSMUSG00000015305.6	Sash1	1	1	24	5.62703	7916.14	966.718	0.12212
ENSMUSG00000015312.9	Gadd45b	0.900745	1	24	17.1282	1434.28	22.3012	0.0155487
ENSMUSG00000015335.16	Zdhhc12	0.00135931	0.0573145	24	13.0693	490.56	83.8356	0.170898
ENSMUSG00000015337.5	Endog	0.437303	1	24	11.937	168.141	19.121	0.11372
ENSMUSG00000015340.10	Cybb	1	1	24	16.5023	401.416	66.0628	0.164575
ENSMUSG00000015341.17	Golga7	0.612953	1	24	23	1305.86	34.0379	0.0260655
ENSMUSG00000015342.6	Xk	0.266432	1	24	9.7598	59.1428	5.12145	0.0865947
ENSMUSG00000015354.8	Pcolce2	0.466808	1	24	2.00003	4048.7	483.77	0.119488
ENSMUSG00000015357.10	Clpx	0.930912	1	24	3.00003	1018.21	17.1865	0.0168791
ENSMUSG00000015363.13	Trabd	1	1	24	23	1128.9	10.0768	0.00892627
ENSMUSG00000015377.10	Dennd6b	7.34602e-05	0.00950617	24	17.0959	222.968	36.9751	0.165832
ENSMUSG00000015437.5	Gzmb	1	1	24	12.3599	149.921	8.64001	0.0576303
ENSMUSG00000015461.15	Atf6b	0.455819	1	24	8.48344	2115.95	119.144	0.0563075
ENSMUSG00000015474.16	Ppt2	0.785074	1	24	6.24304	527.01	73.2991	0.139085
ENSMUSG00000015476.6	Prrt1	1	1	24	14.7906	65.8848	10.0664	0.152788
ENSMUSG00000015478.13	Rnf5	0.351339	1	24	3.97416	675.283	15.547	0.0230229
ENSMUSG00000015488.14	Cacfd1	1	1	24	20	1314.6	41.0112	0.0311967
ENSMUSG00000015501.10	Hivep2	0.821311	1	24	20.7665	1621.32	85.7234	0.0528726
ENSMUSG00000015522.18	Arnt	0.999992	1	24	11.1338	2335.18	163.383	0.0699657
ENSMUSG00000015533.9	Itga2	0.77735	1	24	6.95781	94.1454	7.30556	0.0775988
ENSMUSG00000015536.14	Mocs2	1	1	24	11.8404	1059.75	10.7091	0.0101053
ENSMUSG00000015542.17	Nat9	0.268642	1	24	15.0732	390.299	47.6353	0.122048
ENSMUSG00000015568.16	Lpl	1	1	24	13.2146	2248.7	31.8113	0.0141465
ENSMUSG00000015575.15	Atp6v0e	1	1	24	14.6807	2133.94	86.4184	0.040497
ENSMUSG00000015597.17	Zfp318	0.889043	1	24	14.5121	786.72	14.4745	0.0183985
ENSMUSG00000015605.6	Srf	0.878916	1	24	17.0627	834.296	74.391	0.0891661
ENSMUSG00000015647.9	Lama5	0.968749	1	24	16.6279	988.906	27.2663	0.0275721
ENSMUSG00000015652.9	Steap1	0.00629275	0.138598	24	2.71897	1465.2	115.433	0.0787832
ENSMUSG00000015653.13	Steap2	1	1	24	14.2436	4250.45	23.4482	0.00551664
ENSMUSG00000015656.17	Hspa8	0.982881	1	24	21	27634.9	1400.95	0.050695
ENSMUSG00000015659.12	Serac1	1	1	24	14.597	120.597	0.729807	0.00605162
ENSMUSG00000015668.13	Pdzd11	0.587215	1	24	20.9574	1250.82	139.958	0.111893
ENSMUSG00000015671.11	Psma2	0.999999	1	24	20.2829	2655.59	111.97	0.042164
ENSMUSG00000015672.4	Mrpl32	0.201881	0.993105	24	6.96467	415.622	21.913	0.0527234
ENSMUSG00000015697.14	Setdb1	0.911003	1	24	4.00003	1447.23	34.0785	0.0235474
ENSMUSG00000015709.9	Arnt2	1	1	24	13.2227	579.822	37.1096	0.0640018
ENSMUSG00000015711.8	Prune1	0.424813	1	24	7.03648	956.328	56.087	0.0586482
ENSMUSG00000015714.11	Cers2	1	1	24	1.37176	3926.84	68.9802	0.0175663
ENSMUSG00000015733.13	Capza2	0.655028	1	24	1.96998	2950.03	160.357	0.054358
ENSMUSG00000015745.9	Plekho1	0.999584	1	24	4.00003	253.914	10.1053	0.0397979
ENSMUSG00000015747.5	Vps45	1	1	24	15.1411	320.261	13.9989	0.043711
ENSMUSG00000015748.13	Prpf3	0.528636	1	24	3.00003	780.787	64.6892	0.0828512
ENSMUSG00000015749.12	Anp32e	0.276868	1	24	2.00003	1481.09	147.733	0.0997461
ENSMUSG00000015750.15	Aph1a	0.791204	1	24	2.14249	1110.76	35.6807	0.0321226
ENSMUSG00000015755.16	Tab2	0.518731	1	24	20.2385	4584.35	408.306	0.089065
ENSMUSG00000015757.10	Ppil4	0.242105	1	24	23	735.17	39.8681	0.0542298
ENSMUSG00000015759.11	Cnih1	0.932319	1	24	2.00003	2216.49	81.1836	0.0366271
ENSMUSG00000015766.14	Eps8	0.828354	1	24	4.10687	1863.01	0.0662492	3.55603e-05
ENSMUSG00000015776.12	Med22	0.104324	0.702933	24	3.00003	1390.67	50.205	0.0361014
ENSMUSG00000015790.16	Surf1	0.477025	1	24	17.1931	771.662	18.2771	0.0236853
ENSMUSG00000015804.14	Med28	0.934104	1	24	22.9436	861.676	12.864	0.014929
ENSMUSG00000015806.12	Qdpr	0.773522	1	24	19.1789	665.889	48.2973	0.0725305
ENSMUSG00000015837.15	Sqstm1	0.948751	1	24	20.5551	13134.9	75.934	0.00578108
ENSMUSG00000015839.6	Nfe2l2	1	1	24	6.2344	4649.69	593.595	0.127663
ENSMUSG00000015846.14	Rxra	0.982866	1	24	9.32247	3004.55	147.857	0.0492112
ENSMUSG00000015850.11	Adamtsl4	0.990446	1	24	15.3771	3237.78	126.311	0.0390115
ENSMUSG00000015869.16	Prpsap1	0.0337104	0.366645	24	13.2068	1730.34	102.156	0.0590379
ENSMUSG00000015880.13	Ncapg	0.444475	1	24	2.00003	506.302	66.002	0.130361
ENSMUSG00000015882.17	Lcorl	0.000922922	0.0471494	24	4.02169	267.381	56.3603	0.210787
ENSMUSG00000015889.8	Lta4h	1	1	24	8.41347	2058.71	4.27279	0.00207547
ENSMUSG00000015932.8	Dstn	1	1	24	4.98336	5812.74	562.011	0.0966861
ENSMUSG00000015937.15	H2afy	1	1	24	7.00003	1419.9	28.757	0.0202529
ENSMUSG00000015942.9	Gtf2ird2	1	1	24	1.99997	257.821	6.09444	0.0236383
ENSMUSG00000015943.11	Bola1	0.731016	1	24	11.5193	283.594	43.2838	0.152626
ENSMUSG00000015944.9	Castor2	0.158887	0.884766	24	4.06696	832.301	36.4203	0.0437586
ENSMUSG00000015957.12	Wnt11	0.041729	0.418922	24	4.24329	113.225	20.9531	0.185056
ENSMUSG00000015961.8	Adss	0.945431	1	24	20.968	1840.36	124.265	0.0675219
ENSMUSG00000015966.17	Il17rb	0.649864	1	24	9.07581	131.983	50.8041	0.384928
ENSMUSG00000015968.17	Cacna1d	0.995987	1	24	16.7247	653.674	42.5059	0.065026
ENSMUSG00000015970.19	Chdh	0.655817	1	24	6.10078	571.306	191.74	0.335617
ENSMUSG00000015971.5	Actr8	0.0214011	0.283933	24	8.91565	791.942	36.8029	0.0464718
ENSMUSG00000015980.14	Lrrc27	0.842489	1	24	16.5793	201.317	3.45556	0.0171648
ENSMUSG00000015981.12	Stk32c	0.637411	1	24	21.3121	59.6099	4.2986	0.0721121
ENSMUSG00000015994.10	Fnta	1	1	24	7.44356	1737.14	32.8895	0.0189331
ENSMUSG00000016018.4	Mtrex	0.0459622	0.443139	24	4.67598	1523.39	65.1338	0.0427559
ENSMUSG00000016024.9	Lbp	0.842513	1	24	15.7357	18408.4	2377.22	0.129138
ENSMUSG00000016087.13	Fli1	0.248072	1	24	3.00003	79.522	8.81302	0.110825
ENSMUSG00000016128.14	Stard13	0.947697	1	24	5.00003	1109.02	3.16416	0.00285312
ENSMUSG00000016181.9	Diexf	0.290422	1	24	9.15963	486.015	21.5681	0.0443775
ENSMUSG00000016194.14	Hsd11b1	1	1	24	14.389	144.942	23.6768	0.163354
ENSMUSG00000016206.6	H2-M3	0.544223	1	24	14.6631	225.668	0.0202263	8.96285e-05
ENSMUSG00000016239.11	Lonrf3	0.00893496	0.167555	24	24	57.7843	30.8082	0.533158
ENSMUSG00000016252.7	Atp5e	0.0599753	0.520011	24	0.903213	1713.46	169.592	0.098976
ENSMUSG00000016253.12	Nelfcd	0.613606	1	24	13.1495	799.082	59.5184	0.0744834
ENSMUSG00000016256.10	Ctsz	0.982881	1	24	16.8061	6171.54	135.249	0.0219149
ENSMUSG00000016257.15	Prelid3b	0.121249	0.762809	24	4.76915	896.515	31.3055	0.0349192
ENSMUSG00000016262.14	Sertad4	0.502462	1	24	4.00003	905.071	11.3068	0.0124927
ENSMUSG00000016308.12	Ube2a	0.523266	1	24	21.4786	633.721	34.9809	0.0551992
ENSMUSG00000016319.3	Slc25a5	0.811911	1	24	3.00003	4898.56	285.12	0.0582049
ENSMUSG00000016344.14	Ppdpf	1	1	24	13.9118	461.34	56.8154	0.123153
ENSMUSG00000016349.10	Eef1a2	0.990499	1	24	9.91672	289.577	24.3182	0.0839785
ENSMUSG00000016356.18	Col20a1	0.598464	1	24	1.00003	72.0987	31.4263	0.435879
ENSMUSG00000016382.15	Pls3	0.342537	1	24	1.1301	4448.18	243.802	0.0548095
ENSMUSG00000016386.15	Mpped2	1	1	24	4.00003	66.3024	1.59038	0.0239867
ENSMUSG00000016409.4	Nkap	1	1	24	9.10804	482.11	39.4701	0.0818695
ENSMUSG00000016427.7	Ndufa1	0.189776	0.968707	24	3.34279	950.237	48.3099	0.0508399
ENSMUSG00000016477.18	E2f3	0.566019	1	24	14.5112	779.396	19.347	0.0248231
ENSMUSG00000016481.15	Cr1l	0.393573	1	24	2.79862	1497.67	55.6048	0.0371276
ENSMUSG00000016487.15	Ppfibp1	1	1	24	4.00003	5097.16	76.9672	0.0151
ENSMUSG00000016494.9	Cd34	1	1	24	3.51154	835.764	11.3518	0.0135825
ENSMUSG00000016495.12	Plgrkt	0.973285	1	24	22.1395	590.927	5.09689	0.00862525
ENSMUSG00000016496.7	Cd274	1	1	24	15.3636	98.5259	2.8304	0.0287275
ENSMUSG00000016503.17	Gtf3a	1	1	24	4.00003	644.731	12.418	0.0192608
ENSMUSG00000016510.11	Mtif3	0.692715	1	24	6.42064	342.297	29.6587	0.0866462
ENSMUSG00000016520.7	Lnx2	0.753762	1	24	4.44012	432.634	35.1681	0.0812882
ENSMUSG00000016526.8	Dyrk3	0.117628	0.753507	24	23.2439	63.7147	18.0311	0.282997
ENSMUSG00000016528.10	Mapkapk2	1	1	24	5.69154	3914.93	549.953	0.140476
ENSMUSG00000016534.15	Lamp2	1	1	24	19.0157	13442.8	334.721	0.0248997
ENSMUSG00000016541.10	Atxn10	0.254534	1	24	21.2116	3744.08	234.296	0.0625778
ENSMUSG00000016552.13	Foxred2	0.573237	1	24	17.5135	1078.19	23.3607	0.0216666
ENSMUSG00000016554.9	Eif3d	0.37462	1	24	9.52694	3826.64	114.095	0.0298159
ENSMUSG00000016559.14	H3f3b	0.00267935	0.0843686	24	23	5964.46	711.197	0.119239
ENSMUSG00000016619.10	Nup50	0.84988	1	24	2.00003	1341.12	128.944	0.0961468
ENSMUSG00000016637.7	Ift27	0.628859	1	24	16.9675	425.8	50.1912	0.117875
ENSMUSG00000016664.16	Pacsin2	0.634799	1	24	5.77329	3459.08	96.7335	0.0279651
ENSMUSG00000016757.11	Ttll12	0.862803	1	24	9.32812	1060.37	61.4017	0.0579057
ENSMUSG00000016763.15	Scube1	1	1	24	19.0693	724.131	116.447	0.160809
ENSMUSG00000016831.12	Tox4	0.142779	0.837892	24	9.44449	1684.28	20.305	0.0120556
ENSMUSG00000016833.14	Mrps18c	0.777342	1	24	14.6406	166.697	9.13639	0.0548084
ENSMUSG00000016918.15	Sulf1	0.00683245	0.143797	24	1.80906	5627.31	551.88	0.0980716
ENSMUSG00000016921.14	Srsf6	0.204766	1	24	1.00003	4573.58	539.797	0.118025
ENSMUSG00000016933.17	Plcg1	0.637625	1	24	5.00003	2434.09	66.0649	0.0271416
ENSMUSG00000016940.18	Kctd2	0.617984	1	24	13.1963	686.717	34.9849	0.0509451
ENSMUSG00000016946.6	Kctd5	1	1	24	4.83131	1100.08	0.743842	0.000676168
ENSMUSG00000016984.7	Etaa1	1	1	24	5.04889	210.667	4.10919	0.0195056
ENSMUSG00000016995.17	Matn4	0.961859	1	24	19.6594	1221.1	13.6445	0.011174
ENSMUSG00000017002.14	Slpi	0.990499	1	24	15.644	5621.64	338.03	0.0601302
ENSMUSG00000017009.3	Sdc4	1	1	24	0.281263	22087.4	1938.79	0.0877781
ENSMUSG00000017057.9	Il13ra1	0.565144	1	24	21	3811.11	235.615	0.0618233
ENSMUSG00000017119.19	Nbr1	1	1	24	8.28573	4763.56	117.718	0.0247123
ENSMUSG00000017132.17	Cyth1	0.999114	1	24	2.00003	534.334	10.7378	0.0200956
ENSMUSG00000017144.8	Rnd3	1	1	24	3.49368	3058.07	247.527	0.0809421
ENSMUSG00000017146.12	Brca1	1	1	24	4.4345	274.7	20.1877	0.0734898
ENSMUSG00000017167.6	Cntnap1	0.230761	1	24	18	151.455	6.27262	0.0414158
ENSMUSG00000017176.17	Nt5c3b	1	1	24	19.9988	804.482	37.2811	0.0463417
ENSMUSG00000017188.3	Coa3	0.204998	1	24	14.1851	729.822	101.671	0.13931
ENSMUSG00000017210.14	Med24	0.704675	1	24	13.1244	1807.49	131.232	0.0726042
ENSMUSG00000017221.14	Psmd3	1	1	24	7.00003	3267.09	85.138	0.0260592
ENSMUSG00000017264.16	Exosc10	1	1	24	23.7395	1845.74	5.86276	0.00317638
ENSMUSG00000017286.15	Glod4	0.682581	1	24	21.4189	1323.68	53.4753	0.040399
ENSMUSG00000017288.15	Vps53	1	1	24	8.89037	824.746	10.8826	0.0131951
ENSMUSG00000017291.13	Taok1	0.211177	1	24	19.9096	2377.03	70.8589	0.0298098
ENSMUSG00000017299.13	Dnttip1	0.531138	1	24	10.5196	633.199	29.6251	0.0467864
ENSMUSG00000017307.16	Acot8	0.978006	1	24	14.1866	184.753	18.0617	0.0977612
ENSMUSG00000017314.12	Mpp2	1	1	24	20	335.964	12.6812	0.0377458
ENSMUSG00000017376.15	Nlk	1	1	24	11.7006	351.651	12.4596	0.0354318
ENSMUSG00000017386.10	Traf4	0.862849	1	24	10.3972	974.445	33.8959	0.0347848
ENSMUSG00000017390.15	Aldoc	0.0397986	0.407177	24	19	183.299	48.004	0.26189
ENSMUSG00000017400.10	Stac2	0.948751	1	24	13.8121	901.822	2.44344	0.00270944
ENSMUSG00000017404.12	Rpl19	0.447827	1	24	20.9587	7065.65	626.329	0.0886443
ENSMUSG00000017405.14	Nek8	0.0981784	0.681383	24	18.7232	505.985	11.2899	0.0223127
ENSMUSG00000017417.14	Plxdc1	1	1	24	4.00003	105.56	5.45781	0.0517032
ENSMUSG00000017418.13	Arl5b	0.410293	1	24	19.121	574.704	28.5908	0.0497488
ENSMUSG00000017421.18	Zfp207	0.280191	1	24	0.946821	3706.05	151.868	0.0409784
ENSMUSG00000017428.16	Psmd11	0.434385	1	24	9.52027	2681.89	34.0751	0.0127056
ENSMUSG00000017446.14	C1qtnf1	1	1	24	13.9235	1976.45	40.6046	0.0205443
ENSMUSG00000017466.9	Timp2	1	1	24	6.43558	44614.8	858.882	0.0192511
ENSMUSG00000017478.15	Zc3h18	0.497624	1	24	3.00003	1850.61	6.64096	0.00358853
ENSMUSG00000017485.11	Top2b	1	1	24	3.22049	2862.25	31.1632	0.0108877
ENSMUSG00000017493.12	Igfbp4	0.934104	1	24	1.39583	22802	1224.37	0.0536959
ENSMUSG00000017499.15	Cdc6	1	1	24	2.97381e-05	212.118	16.162	0.0761937
ENSMUSG00000017548.15	Suz12	0.193648	0.975928	24	24	1194.14	56.6467	0.0474372
ENSMUSG00000017550.14	Atad5	1	1	24	7.29774	198.83	29.9645	0.150704
ENSMUSG00000017561.16	Crlf3	1	1	24	12.171	777.255	86.5015	0.111291
ENSMUSG00000017615.12	Tnfaip1	0.754602	1	24	4.10783	2831.63	60.2839	0.0212894
ENSMUSG00000017631.18	Abr	1	1	24	12.6964	2095.45	97.3086	0.0464381
ENSMUSG00000017639.13	Rab11fip4	0.995987	1	24	7.29791	1072.48	5.92949	0.00552877
ENSMUSG00000017664.16	Slc35c2	0.0166314	0.242614	24	12.7574	1024.59	81.2004	0.0792517
ENSMUSG00000017667.9	Zfp334	0.740006	1	24	3.00003	492.015	26.2172	0.0532853
ENSMUSG00000017670.16	Elmo2	0.971774	1	24	8.73505	2260.37	75.1162	0.0332318
ENSMUSG00000017677.11	Wsb1	0.416437	1	24	15.0516	2997.25	113.753	0.0379525
ENSMUSG00000017679.16	Ttpal	1	1	24	13.2611	1098.08	16.3023	0.0148462
ENSMUSG00000017686.17	Rhot1	0.371229	1	24	6.1636	1053.51	20.3636	0.0193292
ENSMUSG00000017692.8	Rhbdl3	1	1	24	21.9765	54.0847	0.701095	0.0129629
ENSMUSG00000017697.3	Ada	0.385611	1	24	2.00003	208.029	28.3215	0.136142
ENSMUSG00000017707.9	Serinc3	0.706369	1	24	19.2406	7964.09	118.204	0.0148422
ENSMUSG00000017713.9	Tha1	0.608791	1	24	16.7563	196.237	20.177	0.10282
ENSMUSG00000017715.11	Pgs1	0.298813	1	24	8.66427	2633.7	83.0071	0.0315173
ENSMUSG00000017716.15	Birc5	0.123105	0.770942	24	2.00003	741.183	152.956	0.206367
ENSMUSG00000017718.15	Afmid	0.0346123	0.372506	24	17.1727	73.8011	10.8458	0.14696
ENSMUSG00000017721.15	Pigt	1	1	24	3.58253	2358.24	38.636	0.0163834
ENSMUSG00000017723.11	Wfdc2	1	1	24	14.4687	112.45	10.8045	0.0960826
ENSMUSG00000017724.14	Etv4	1	1	24	12.3605	69.418	11.1096	0.16004
ENSMUSG00000017737.2	Mmp9	0.973281	1	24	21	1175.91	141.202	0.120079
ENSMUSG00000017747.13	Ghdc	0.81938	1	24	19.4533	721.556	49.3457	0.0683879
ENSMUSG00000017754.13	Pltp	0.973244	1	24	14.4852	604.262	10.4005	0.0172119
ENSMUSG00000017756.9	Slc12a7	0.678431	1	24	12.9184	741.917	8.52897	0.0114959
ENSMUSG00000017760.16	Ctsa	0.658699	1	24	14.8662	8167.68	194.387	0.0237995
ENSMUSG00000017764.2	Zswim1	0.00594354	0.135013	24	6.88431	299.727	33.5055	0.111787
ENSMUSG00000017765.17	Slc12a4	0.0843017	0.629044	24	17.3675	3945.56	199.207	0.0504888
ENSMUSG00000017774.19	Myo1c	1	1	24	20	6788.93	618.735	0.0911388
ENSMUSG00000017776.15	Crk	0.00277905	0.0861131	24	24	3487.5	444.808	0.127544
ENSMUSG00000017778.14	Cox7c	0.00065335	0.0371148	24	1.79222	1409.39	175.359	0.124422
ENSMUSG00000017781.17	Pitpna	0.918044	1	24	22	3117.3	140.525	0.045079
ENSMUSG00000017801.15	Mlx	0.00655093	0.140402	24	6.71205	743.149	71.5595	0.0962923
ENSMUSG00000017802.14	Retreg3	0.49925	1	24	23	1198.99	54.3526	0.0453321
ENSMUSG00000017817.11	Jph2	0.836217	1	24	14.7099	1493.99	139.337	0.0932648
ENSMUSG00000017830.15	Dhx58	0.143073	0.838064	24	12.8353	740.164	0.622315	0.000840781
ENSMUSG00000017831.8	Rab5a	0.296727	1	24	22.1001	1540.78	157.762	0.102391
ENSMUSG00000017837.12	Nkiras2	0.110245	0.725461	24	14.3653	844.99	54.3299	0.0642965
ENSMUSG00000017843.14	Ppp2r5c	0.861082	1	24	22	1969.62	65.7263	0.03337
ENSMUSG00000017858.12	Ift52	0.0734688	0.585847	24	16.292	816.596	35.6056	0.0436025
ENSMUSG00000017861.11	Mybl2	1	1	24	1.00003	149.111	9.86168	0.0661364
ENSMUSG00000017897.18	Eya2	1	1	24	13.6676	356.031	13.9079	0.0390638
ENSMUSG00000017929.13	B4galt5	1	1	24	17.5066	2628.4	124.438	0.0473436
ENSMUSG00000017969.13	Ptgis	1	1	24	19.8756	848.893	116.904	0.137713
ENSMUSG00000017999.16	Ddx27	0.313328	1	24	4.00003	1011.4	14.9101	0.014742
ENSMUSG00000018001.18	Cyth3	1	1	24	22	1894.34	16.2651	0.00858614
ENSMUSG00000018012.11	Rac3	0.0668201	0.552511	24	17.4257	443.029	24.5767	0.0554742
ENSMUSG00000018040.9	Rrp7a	0.961082	1	24	9.0863	1922.43	173.88	0.0904482
ENSMUSG00000018042.18	Cyb5r3	0.222569	1	24	1.44693	9735.17	734.644	0.0754629
ENSMUSG00000018068.13	Ints2	0.497954	1	24	3.00003	749.294	9.18622	0.0122598
ENSMUSG00000018076.12	Med13l	0.862849	1	24	17.4291	3057.25	60.7986	0.0198867
ENSMUSG00000018102.5	Hist1h2bc	0.0317913	0.355533	24	5.3536	549.319	63.5714	0.115728
ENSMUSG00000018143.10	Mafk	1	1	24	21.2638	770.013	64.1816	0.0833513
ENSMUSG00000018160.15	Med1	0.496687	1	24	2.87882	1174.77	41.6579	0.0354605
ENSMUSG00000018167.10	Stard3	0.99998	1	24	7.75014	700.685	26.8043	0.0382544
ENSMUSG00000018171.9	Vmp1	1	1	24	15.6927	4249.7	207.089	0.0487303
ENSMUSG00000018189.12	Uchl5	0.0430136	0.425031	24	3.00003	428.547	24.0611	0.0561459
ENSMUSG00000018196.18	Glrx2	0.215024	1	24	10.8497	580.269	50.4063	0.086867
ENSMUSG00000018199.9	Trove2	1	1	24	12.6278	735.323	2.54196	0.00345694
ENSMUSG00000018209.15	Stk4	0.995987	1	24	9.8035	846.365	20.4982	0.024219
ENSMUSG00000018217.12	Pmp22	0.900744	1	24	23.1008	8185.4	383.869	0.0468967
ENSMUSG00000018239.9	Zcchc10	0.102747	0.698519	24	4.84701	179.203	9.56429	0.0533713
ENSMUSG00000018263.11	Tbx5	1	1	24	19.8076	378.994	46.1958	0.12189
ENSMUSG00000018286.6	Psmb6	0.703129	1	24	21.9428	2424.33	269.6	0.111206
ENSMUSG00000018287.12	Spag7	1	1	24	12.9513	1297.17	39.3877	0.0303643
ENSMUSG00000018293.4	Pfn1	0.973257	1	24	20.8575	8726.61	767.118	0.0879056
ENSMUSG00000018322.10	Tomm34	0.487181	1	24	19.1985	699.673	1.43538	0.00205149
ENSMUSG00000018326.9	Ywhab	0.272003	1	24	0.970034	5691.29	290.95	0.0511219
ENSMUSG00000018334.18	Ksr1	1	1	24	4.19737	1027.66	32.5668	0.0316902
ENSMUSG00000018339.11	Gpx3	0.567194	1	24	15.7408	13576.5	429.431	0.0316306
ENSMUSG00000018340.13	Anxa6	0.0525836	0.482781	24	0.359764	4516.26	550.339	0.121857
ENSMUSG00000018347.16	Zkscan6	0.999988	1	24	15.4688	279.256	0.850787	0.00304662
ENSMUSG00000018362.14	Kpna2	0.0851985	0.632668	24	2.00003	1825.62	316.708	0.173479
ENSMUSG00000018363.16	Smurf2	0.821389	1	24	22.0274	2941.94	289.783	0.0985004
ENSMUSG00000018372.13	Cep95	0.368617	1	24	15.4064	283.308	14.8254	0.0523297
ENSMUSG00000018377.10	Vezf1	1	1	24	4.57384	1937.6	75.1648	0.0387927
ENSMUSG00000018378.13	Cuedc1	0.761427	1	24	13.6059	1333.59	60.5125	0.0453757
ENSMUSG00000018379.17	Srsf1	0.862246	1	24	3.00003	3763.45	96.0304	0.0255166
ENSMUSG00000018387.12	Shroom1	0.161982	0.893136	24	12.3935	262.7	48.3425	0.184021
ENSMUSG00000018395.19	Kif3a	0.0239084	0.301289	24	8.76143	698.007	36.6563	0.0525156
ENSMUSG00000018398.18	2008-09-01	0.258557	1	24	18.1672	2903.82	197.116	0.0678817
ENSMUSG00000018401.17	Mtmr4	0.0932915	0.66277	24	15.4483	1222.6	54.7034	0.0447434
ENSMUSG00000018405.7	Mrm1	0.990495	1	24	15.582	213.38	9.63827	0.0451694
ENSMUSG00000018412.16	Kansl1	0.999983	1	24	10.0222	1757.42	74.1967	0.0422192
ENSMUSG00000018415.14	Gid4	0.999188	1	24	17	840.249	35.3384	0.042057
ENSMUSG00000018417.14	Myo1b	1	1	24	22	1420.27	31.5344	0.0222032
ENSMUSG00000018425.18	Dhx40	1	1	24	16.0702	1492.67	92.5056	0.0619734
ENSMUSG00000018427.7	Ypel2	0.999189	1	24	20.2643	454.118	1.11905	0.00246422
ENSMUSG00000018428.15	Akap1	0.233556	1	24	6.49137	1410.42	87.2246	0.0618431
ENSMUSG00000018433.14	Nol11	0.583274	1	24	10.6373	703.203	54.4057	0.0773683
ENSMUSG00000018442.13	Derl2	1	1	24	14.6814	1310.6	91.8556	0.0700869
ENSMUSG00000018446.8	C1qbp	0.473792	1	24	4.00003	1917.19	21.4209	0.0111731
ENSMUSG00000018449.12	Rpain	1	1	24	11.8138	411.33	6.51429	0.0158372
ENSMUSG00000018474.17	Chd3	1	1	24	12.4174	5076.84	286.778	0.0564875
ENSMUSG00000018476.7	Kdm6b	1	1	24	22	1503.91	101.182	0.067279
ENSMUSG00000018481.9	Appbp2	0.0800863	0.610919	24	2.96081	1889.38	117.868	0.0623846
ENSMUSG00000018500.2	Adora2b	1	1	24	16.7627	64.1888	15.5874	0.242837
ENSMUSG00000018501.17	Ncor1	0.961855	1	24	7.18857	4772.16	234.971	0.0492379
ENSMUSG00000018507.16	Trpv2	0.882148	1	24	11.107	156.956	14.4758	0.0922283
ENSMUSG00000018509.8	Cenpv	0.999177	1	24	13.7305	90.3546	3.83277	0.0424192
ENSMUSG00000018537.16	Pcgf2	1	1	24	7.00003	1024.27	33.5668	0.0327713
ENSMUSG00000018541.10	Cwc25	0.0486277	0.459834	24	0.249488	520.506	25.7558	0.0494823
ENSMUSG00000018547.8	Pip4k2b	1	1	24	18.3509	1663.32	4.62323	0.00277952
ENSMUSG00000018548.15	Trim37	0.0164201	0.2401	24	4.00003	571.259	30.28	0.0530057
ENSMUSG00000018559.16	Ctdnep1	1	1	24	4.00002	2190.29	27.416	0.0125171
ENSMUSG00000018565.17	Elp5	0.637163	1	24	19.9334	1004.97	29.4873	0.0293414
ENSMUSG00000018567.14	Gabarap	0.074567	0.589654	24	23.0936	7695.07	829.452	0.10779
ENSMUSG00000018572.10	Phf23	0.74836	1	24	3.17998	1678.17	127.53	0.0759933
ENSMUSG00000018574.14	Acadvl	1	1	24	19.5361	2327.84	65.0575	0.0279476
ENSMUSG00000018583.5	G3bp1	0.104384	0.702933	24	3.00003	4420.15	126.732	0.0286714
ENSMUSG00000018585.9	Atox1	0.897249	1	24	23.7343	1563.89	100.945	0.064547
ENSMUSG00000018593.13	Sparc	1	1	24	0.325469	242760	3888.66	0.0160185
ENSMUSG00000018599.5	Mief2	0.971609	1	24	13.2686	299.996	24.0944	0.0803157
ENSMUSG00000018604.18	Tbx3	1	1	24	15.9515	518.209	47.7263	0.0920986
ENSMUSG00000018648.15	Dusp14	0.982756	1	24	5.86296	161.365	2.88412	0.0178732
ENSMUSG00000018651.14	Tada2a	1	1	24	12.1915	555.192	29.88	0.0538192
ENSMUSG00000018659.12	Pnpo	0.0298877	0.342881	24	12.0302	218.072	35.1914	0.161375
ENSMUSG00000018661.17	Cog1	0.00586024	0.133894	24	13.2007	1337.9	147.982	0.110608
ENSMUSG00000018666.13	Cbx1	0.932379	1	24	2.00003	1291.8	63.6912	0.0493044
ENSMUSG00000018669.14	Cdk5rap3	0.356014	1	24	1.42663	1718.82	31.2733	0.0181946
ENSMUSG00000018672.15	Copz2	0.0353124	0.376931	24	0.157528	2073.92	374.64	0.180643
ENSMUSG00000018677.9	Slc25a39	1	1	24	23.9079	2674.63	73.8465	0.02761
ENSMUSG00000018678.13	Sp2	1	1	24	19.7255	447.447	25.4289	0.0568311
ENSMUSG00000018697.14	Aatf	0.0872565	0.64061	24	8.05998	491.779	40.9116	0.083191
ENSMUSG00000018707.13	Dync1h1	1	1	24	12.9536	10351.3	49.7259	0.00480382
ENSMUSG00000018733.10	Pex12	0.539895	1	24	3.00003	296.265	6.54706	0.0220987
ENSMUSG00000018736.14	Ndel1	0.423389	1	24	21.5833	2773.09	436.461	0.157392
ENSMUSG00000018740.14	Slc25a35	0.367166	1	24	11.2744	192.067	20.385	0.106135
ENSMUSG00000018750.14	Zbtb4	0.941789	1	24	18.1979	1960.25	45.469	0.0231955
ENSMUSG00000018761.14	Mpdu1	1	1	24	4.00003	556.782	9.03567	0.0162284
ENSMUSG00000018765.5	Fxr2	0.235885	1	24	7.54885	3012.53	65.952	0.0218926
ENSMUSG00000018770.9	Atp5g3	0.86885	1	24	2.00003	3407.34	194.337	0.0570348
ENSMUSG00000018774.13	Cd68	1	1	24	11.3406	363.924	20.7765	0.0570903
ENSMUSG00000018796.13	Acsl1	1	1	24	3.32003	951.005	98.8196	0.103911
ENSMUSG00000018800.14	Abca5	0.247444	1	24	3.14004	390.843	29.185	0.074672
ENSMUSG00000018809.2	Smyd4	1	1	24	10.8591	328.446	10.1447	0.030887
ENSMUSG00000018819.10	Lsp1	0.918057	1	24	16.6239	2179.97	418.901	0.192159
ENSMUSG00000018820.13	Zfyve27	0.995769	1	24	15.5094	833.321	9.14923	0.0109792
ENSMUSG00000018821.3	Avpi1	0.335616	1	24	13.1899	518.344	74.2472	0.143239
ENSMUSG00000018841.17	Rad51d	0.00771533	0.15373	24	13.2428	322.354	49.3795	0.153184
ENSMUSG00000018846.8	Pank3	0.280385	1	24	19.1495	1530.12	0.601691	0.00039323
ENSMUSG00000018848.4	Rars	1	1	24	10.0211	2221.92	7.02572	0.003162
ENSMUSG00000018849.6	Wwc1	1	1	24	14.7421	144.705	7.62869	0.0527187
ENSMUSG00000018858.15	Mrpl58	1	1	24	15.0398	511.31	37.5136	0.0733677
ENSMUSG00000018861.8	Fdxr	0.948013	1	24	11.2651	254.403	29.0115	0.114038
ENSMUSG00000018882.12	Mrpl45	0.224827	1	24	0.999971	1011.58	71.0413	0.0702282
ENSMUSG00000018899.16	Irf1	1	1	24	13.8738	1636.52	160.63	0.098154
ENSMUSG00000018900.7	Slc22a5	0.0678372	0.558296	24	19	232.669	6.28887	0.0270293
ENSMUSG00000018906.14	P4ha2	0.997509	1	24	20	6898.97	1021.9	0.148124
ENSMUSG00000018909.15	Arrb1	0.982881	1	24	11.1534	928	73.2895	0.0789757
ENSMUSG00000018916.5	Csf2	0.990499	1	24	16.0939	68.6704	13.4479	0.195832
ENSMUSG00000018920.11	Cxcl16	1	1	24	17.7146	441.294	47.0433	0.106603
ENSMUSG00000018921.11	Pelp1	0.882286	1	24	10.4963	955.332	66.755	0.0698762
ENSMUSG00000018923.13	Med11	0.973285	1	24	8.59727	412.906	1.06422	0.00257738
ENSMUSG00000018925.3	Heatr9	0.926335	1	24	14.8833	92.0881	9.55044	0.10371
ENSMUSG00000018927.3	Ccl6	1	1	24	20	204.815	0.602295	0.00294068
ENSMUSG00000018931.3	Natd1	1	1	24	14.4205	746.53	11.3084	0.015148
ENSMUSG00000018932.9	Map2k3	0.43346	1	24	24	2529.58	442.272	0.17484
ENSMUSG00000018965.11	Ywhah	1	1	24	1.00003	2118.79	80.3708	0.0379325
ENSMUSG00000018974.7	Sart3	1	1	24	10.1125	1127.54	26.6036	0.0235944
ENSMUSG00000018983.9	E2f2	1	1	24	12.3595	78.4147	1.49791	0.0191024
ENSMUSG00000018995.12	Nars2	0.311596	1	24	6.06438	146.785	12.5259	0.0853349
ENSMUSG00000018999.14	Slc35b4	0.0238526	0.301251	24	6.95513	1764.71	119.99	0.067994
ENSMUSG00000019027.8	Dnah1	0.136491	0.815337	24	17.8724	100.383	11.7429	0.11698
ENSMUSG00000019039.14	Dalrd3	0.0354831	0.377261	24	13.1114	552.3	85.5337	0.154868
ENSMUSG00000019054.13	Fis1	0.595419	1	24	20.6744	2057.22	174.777	0.0849578
ENSMUSG00000019055.15	Plod1	0.214733	1	24	20	7268.61	895.206	0.123161
ENSMUSG00000019066.13	Rab3d	0.0155065	0.232825	24	17.3534	453.248	41.8293	0.0922879
ENSMUSG00000019080.8	Mfsd3	0.0286767	0.334028	24	14.3607	230.383	48.6736	0.211272
ENSMUSG00000019082.18	Slc25a22	0.000736992	0.0403282	24	16.1522	886.201	57.4032	0.0647744
ENSMUSG00000019087.13	Atp6ap1	0.000115892	0.0130905	24	4.91864	6429.61	275.645	0.0428711
ENSMUSG00000019088.13	Dnase1l1	0.177767	0.936496	24	23.437	377.199	34.5594	0.0916212
ENSMUSG00000019102.10	Aldh3a1	1	1	24	11.8355	121.394	11.0211	0.0907876
ENSMUSG00000019122.8	Ccl9	1	1	24	14.9567	1122.66	136.437	0.12153
ENSMUSG00000019124.10	Scrn1	1	1	24	7.10935	580.927	22.4915	0.0387166
ENSMUSG00000019132.11	BC005537	0.636713	1	24	22	3831.16	136.693	0.0356793
ENSMUSG00000019139.10	Isyna1	0.500548	1	24	10.6864	2590.78	511.15	0.197296
ENSMUSG00000019143.15	Hars2	0.129678	0.794904	24	10.4682	729.8	43.711	0.0598945
ENSMUSG00000019158.9	Tmem160	1	1	24	20.0007	501.67	31.3575	0.0625062
ENSMUSG00000019173.11	Rab5c	0.995926	1	24	20.2929	3171.52	152.124	0.0479657
ENSMUSG00000019179.10	Mdh2	1	1	24	20.0007	4715.3	237.303	0.0503261
ENSMUSG00000019188.16	H13	0.383378	1	24	3.15288	4105.66	211.26	0.0514559
ENSMUSG00000019189.13	Rnf145	1	1	24	22.0537	2447.24	46.603	0.0190431
ENSMUSG00000019194.15	Scn1b	7.48943e-05	0.00950617	24	15.4039	1324.57	131.181	0.0990368
ENSMUSG00000019210.10	Atp6v1e1	1	1	24	9.621	2225.57	93.852	0.0421699
ENSMUSG00000019214.14	Chtf18	1	1	24	5.77337	255.235	56.9995	0.223322
ENSMUSG00000019230.14	Lhx9	0.999617	1	24	4.00004	151.467	3.13318	0.0206856
ENSMUSG00000019254.16	Ppp1r12c	1	1	24	22	2019.18	10.0242	0.0049645
ENSMUSG00000019256.17	Ahr	0.87469	1	24	18.7488	1112.73	51.2118	0.0460236
ENSMUSG00000019261.3	Map1s	0.374517	1	24	13.9095	1118.51	73.8218	0.066
ENSMUSG00000019278.5	Dpep1	0.500599	1	24	16.5362	683.358	32.0804	0.0469452
ENSMUSG00000019295.8	Tmem129	0.933063	1	24	8.61396	983.738	26.1928	0.0266258
ENSMUSG00000019297.9	Nop9	0.331666	1	24	8.25775	741.398	57.1759	0.0771191
ENSMUSG00000019302.16	Atp6v0a1	0.000715379	0.0393203	24	12.2737	1545.02	116.658	0.0755054
ENSMUSG00000019303.14	Psmc3ip	0.862849	1	24	3.00003	90.3566	0.551112	0.0060993
ENSMUSG00000019320.14	Noxo1	0.918057	1	24	12.9292	247.079	0.42404	0.00171621
ENSMUSG00000019326.14	Aoc3	0.455742	1	24	16.9819	1017.64	14.4138	0.014164
ENSMUSG00000019338.13	Zfp687	0.685787	1	24	11.3132	959.875	49.2174	0.0512748
ENSMUSG00000019359.14	Gdpd2	0.799652	1	24	13.3028	149.28	7.79942	0.052247
ENSMUSG00000019362.8	D8Ertd738e	0.240232	1	24	20.9585	1422.38	159.491	0.11213
ENSMUSG00000019370.10	Calm3	1	1	24	20.5421	4583.43	242.155	0.0528327
ENSMUSG00000019373.11	Cops3	1	1	24	19.9352	1592.98	63.8725	0.0400962
ENSMUSG00000019428.16	Fkbp8	0.0114094	0.195163	24	19.6343	3778.63	267.876	0.0708922
ENSMUSG00000019432.15	Ddx39b	1	1	24	19.9195	3219.26	329.869	0.102467
ENSMUSG00000019433.9	Gipc1	0.990499	1	24	15.004	1055.33	51.2377	0.0485516
ENSMUSG00000019437.17	Tlcd1	4.79838e-05	0.00767242	24	17.0519	659.519	78.2774	0.118689
ENSMUSG00000019461.12	Plscr3	0.029021	0.3374	24	17.0409	1762.22	237.625	0.134844
ENSMUSG00000019464.6	Ptger1	0.999999	1	24	19.9023	126.572	34.2747	0.270793
ENSMUSG00000019467.15	Arhgef25	0.0266342	0.319922	24	17.9176	4427.48	390.028	0.0880925
ENSMUSG00000019470.12	Xab2	0.650958	1	24	13.1185	1077.44	76.4055	0.0709137
ENSMUSG00000019471.10	Cdc37	1	1	24	2.97381e-05	4413.11	131.113	0.0297099
ENSMUSG00000019478.16	Rab4a	0.0041742	0.107201	24	13.0803	128.682	14.6124	0.113554
ENSMUSG00000019487.11	Trip10	0.267582	1	24	20	1985.52	124.332	0.0626191
ENSMUSG00000019494.14	Cops6	1	1	24	19.9942	2204.34	152.843	0.0693374
ENSMUSG00000019505.7	Ubb	0.705567	1	24	20	7170.59	117.523	0.0163896
ENSMUSG00000019518.11	Ap4m1	1	1	24	8.97418	763.243	3.75207	0.00491596
ENSMUSG00000019528.18	Gyg	1	1	24	11.8717	622.559	28.392	0.0456053
ENSMUSG00000019539.11	Rcn3	0.485251	1	24	19.7854	16134.8	368.333	0.0228284
ENSMUSG00000019558.14	Slc6a8	0.855999	1	24	5.00003	3057.74	111.062	0.0363217
ENSMUSG00000019564.12	Arid3a	1	1	24	13.4568	174.616	9.3167	0.0533553
ENSMUSG00000019577.6	Pdk4	0.613346	1	24	17.868	308.083	18.0367	0.0585452
ENSMUSG00000019578.11	Ubxn6	0.610054	1	24	12.3663	1374.29	55.4281	0.0403322
ENSMUSG00000019579.13	Mydgf	0.125189	0.77845	24	3.301	2555.56	204.443	0.0799993
ENSMUSG00000019590.16	Cyb561	0.842036	1	24	14.5146	299.792	60.4932	0.201784
ENSMUSG00000019647.16	Sema6a	0.258612	1	24	0.999971	111.705	16.9722	0.151938
ENSMUSG00000019659.8	Ccdc12	0.982216	1	24	20.9668	569.913	46.8025	0.0821223
ENSMUSG00000019689.4	Fmc1	0.858054	1	24	3.43702	131.635	7.36913	0.0559814
ENSMUSG00000019699.16	Akt3	0.900684	1	24	21	770.949	24.8349	0.0322134
ENSMUSG00000019710.13	Mrpl24	0.247159	1	24	19.282	1307	105.558	0.080764
ENSMUSG00000019715.14	Gle1	0.272019	1	24	3.00003	1225.72	103.293	0.0842716
ENSMUSG00000019718.8	L3hypdh	1	1	24	14.414	269.424	17.1681	0.0637214
ENSMUSG00000019726.12	Lyst	1	1	24	14.938	637.306	9.94574	0.0156059
ENSMUSG00000019731.13	Slc35e1	0.0707807	0.571555	24	3.00003	2847.38	121.376	0.0426274
ENSMUSG00000019732.14	Calr3	1	1	24	11.2979	122.07	2.75538	0.0225721
ENSMUSG00000019734.16	Tmc4	0.475293	1	24	16.929	115.002	5.39706	0.0469299
ENSMUSG00000019738.15	Polr2i	1	1	24	6.99905	399.497	16.7498	0.0419272
ENSMUSG00000019763.11	Rmnd1	0.88196	1	24	13.5872	402.849	8.45237	0.0209815
ENSMUSG00000019768.16	Esr1	1	1	24	3.69499	181.018	13.1425	0.072603
ENSMUSG00000019773.7	Fbxo5	0.750375	1	24	1.00003	194.627	30.4633	0.156522
ENSMUSG00000019774.8	Mtrf1l	0.183225	0.949045	24	12.6907	173.778	12.4948	0.0719009
ENSMUSG00000019775.17	Rgs17	0.990499	1	24	18.7673	389.174	2.90833	0.0074731
ENSMUSG00000019777.16	Hdac2	0.0218864	0.287583	24	2.00003	2205.53	181.165	0.082141
ENSMUSG00000019779.15	Frk	0.661044	1	24	4.71679	217.076	23.306	0.107363
ENSMUSG00000019782.10	Rwdd1	0.5727	1	24	2.00003	866.552	54.1491	0.062488
ENSMUSG00000019790.17	Stxbp5	0.772888	1	24	5.00003	1313.87	48.0895	0.0366015
ENSMUSG00000019791.12	Hint3	1	1	24	15.4772	174.107	5.57475	0.0320192
ENSMUSG00000019792.8	Trmt11	0.934104	1	24	5.24543	185.982	8.83478	0.0475034
ENSMUSG00000019794.13	Katna1	1	1	24	9.56272	642.549	0.809854	0.00126038
ENSMUSG00000019795.17	Pcmt1	0.772323	1	24	22	1307.88	91.8316	0.070214
ENSMUSG00000019796.12	Lrp11	0.999183	1	24	17.1401	436.695	20.1965	0.0462486
ENSMUSG00000019797.11	1700021F05Rik	0.104324	0.702933	24	11.5023	292.463	28.8274	0.0985678
ENSMUSG00000019802.13	Sec63	0.413086	1	24	19.4353	3577.52	21.5974	0.00603697
ENSMUSG00000019804.12	Snx3	0.862402	1	24	17.8878	2694.15	187.508	0.0695983
ENSMUSG00000019806.13	Aig1	0.0562719	0.501035	24	17.1616	598.966	41.373	0.0690741
ENSMUSG00000019808.8	Adat2	0.374815	1	24	9.75582	111.637	12.0808	0.108216
ENSMUSG00000019809.16	Pex3	1	1	24	12.4686	566.211	12.2528	0.02164
ENSMUSG00000019810.15	Fuca2	0.999997	1	24	11.8752	2276.14	161.173	0.0708098
ENSMUSG00000019813.16	Cep57l1	1	1	24	19.7199	204.192	16.2673	0.079667
ENSMUSG00000019814.5	Ltv1	0.602936	1	24	2.00003	1063.76	45.6397	0.0429042
ENSMUSG00000019817.18	Plagl1	1	1	24	19.9247	6116.98	1266.2	0.206997
ENSMUSG00000019818.15	Cd164	0.285952	1	24	3.10469	6768.22	623.532	0.0921264
ENSMUSG00000019820.11	Utrn	0.401206	1	24	19.5616	2863.87	238.741	0.0833632
ENSMUSG00000019822.12	Smpd2	0.00252193	0.0819262	24	13.089	512.157	53.6546	0.104762
ENSMUSG00000019823.17	Mical1	1	1	24	11.1568	1097.06	42.944	0.0391447
ENSMUSG00000019826.11	Zbtb24	0.157532	0.881878	24	9.91279	399.826	38.3094	0.0958153
ENSMUSG00000019831.14	Wasf1	0.982859	1	24	4.00003	233.155	8.03327	0.0344546
ENSMUSG00000019832.5	Rab32	1	1	24	22.7953	1135.76	33.0193	0.0290725
ENSMUSG00000019837.8	Gtf3c6	0.385903	1	24	8.41839	658.356	19.6138	0.0297921
ENSMUSG00000019838.11	Slc16a10	0.139534	0.826442	24	8.19774	238.512	63.5845	0.266588
ENSMUSG00000019841.15	Rev3l	1	1	24	13.4274	2858.61	2.8575	0.000999612
ENSMUSG00000019842.6	Traf3ip2	1	1	24	13.6284	1160.23	4.61387	0.00397667
ENSMUSG00000019843.14	Fyn	0.500781	1	24	22.8347	1227.18	91.9492	0.0749272
ENSMUSG00000019845.8	Tube1	1	1	24	15.2105	95.4761	5.80717	0.0608233
ENSMUSG00000019846.11	Lama4	1	1	24	12.6124	4748.91	104.622	0.0220308
ENSMUSG00000019849.11	Prep	0.861334	1	24	2.00003	1696.45	58.8586	0.0346952
ENSMUSG00000019850.11	Tnfaip3	1	1	24	14.0209	1202.89	254.568	0.21163
ENSMUSG00000019851.8	Perp	0.982866	1	24	4.00003	55.6487	2.4692	0.0443711
ENSMUSG00000019853.6	Hebp2	0.98288	1	24	16.433	359.496	25.4403	0.0707667
ENSMUSG00000019854.17	Reps1	1	1	24	15.0426	834.993	5.70099	0.0068276
ENSMUSG00000019857.7	Asf1a	0.0866531	0.637319	24	5.74462	367.922	20.0786	0.054573
ENSMUSG00000019861.15	Gopc	1	1	24	16.2515	2363.75	286.726	0.121301
ENSMUSG00000019863.7	Qrsl1	0.684615	1	24	12.0634	241.989	26.4434	0.109275
ENSMUSG00000019864.14	Rtn4ip1	0.821569	1	24	15.381	272.355	28.3371	0.104045
ENSMUSG00000019866.14	Crybg1	0.406098	1	24	3.00003	422.929	38.4406	0.0908913
ENSMUSG00000019868.16	Vta1	1	1	24	12.2711	756.329	8.90255	0.0117707
ENSMUSG00000019872.13	Smpdl3a	0.862823	1	24	15.6498	1397.22	2.14687	0.00153653
ENSMUSG00000019873.8	Reep3	1	1	24	22	1613.16	41.0204	0.0254285
ENSMUSG00000019874.11	Fabp7	1	1	24	12.2318	255.444	44.8051	0.175401
ENSMUSG00000019877.10	Serinc1	0.138964	0.826129	24	3.38509	6774.87	553.899	0.0817578
ENSMUSG00000019878.8	Hsf2	0.601258	1	24	8.80681	440.932	13.152	0.0298278
ENSMUSG00000019880.10	Rspo3	0.41299	1	24	6.20789	2311.27	170.65	0.0738342
ENSMUSG00000019883.11	Echdc1	0.283473	1	24	10.6631	680.63	48.9143	0.0718662
ENSMUSG00000019889.10	Ptprk	1	1	24	17.2331	883.96	48.1661	0.054489
ENSMUSG00000019891.15	Dcbld1	1	1	24	15.6261	393.119	31.0761	0.0790502
ENSMUSG00000019894.14	Slc6a15	0.179297	0.938962	24	6.74323	54.5863	11.6946	0.214241
ENSMUSG00000019897.8	Ccdc59	1	1	24	23	647.806	15.8079	0.0244022
ENSMUSG00000019899.16	Lama2	1	1	24	19.97	123.384	13.9206	0.112823
ENSMUSG00000019907.10	Ppp1r12a	0.559798	1	24	5.2517	2254.76	85.5707	0.0379511
ENSMUSG00000019916.14	P4ha1	1	1	24	22	6242.26	803.428	0.128708
ENSMUSG00000019917.10	2010-09-01	0.77735	1	24	2.09112	995.433	37.8783	0.0380521
ENSMUSG00000019920.17	Lims1	0.708114	1	24	22	2914.54	62.0552	0.0212916
ENSMUSG00000019923.14	Zwint	0.900746	1	24	23	2243.28	106.151	0.0473194
ENSMUSG00000019927.6	Ube2d1	1	1	24	16	500.449	17.0457	0.0340608
ENSMUSG00000019929.16	Dcn	0.961859	1	24	18.0133	47787.9	5426.04	0.113544
ENSMUSG00000019936.10	Epyc	0.243197	1	24	3.00003	2658.57	649.274	0.244219
ENSMUSG00000019942.13	Cdk1	0.134436	0.8071	24	2.00004	1864.81	352.966	0.189277
ENSMUSG00000019943.10	Atp2b1	0.00616594	0.137031	24	3.44602	4321.84	352.86	0.0816459
ENSMUSG00000019944.14	Rhobtb1	0.643749	1	24	18.3175	580.397	14.9696	0.025792
ENSMUSG00000019947.10	Arid5b	0.518659	1	24	20	2921.44	92.8326	0.0317763
ENSMUSG00000019948.4	Actr6	1	1	24	6.16814	182.799	11.5125	0.0629788
ENSMUSG00000019951.10	Uhrf1bp1l	1	1	24	4.27476	2526.51	207.003	0.0819326
ENSMUSG00000019952.15	Poc1b	0.269733	1	24	2.00003	267.137	20.637	0.0772524
ENSMUSG00000019960.8	Dusp6	1	1	24	17.3974	601.144	81.4285	0.135456
ENSMUSG00000019961.17	Tmpo	0.386347	1	24	2.00004	1781.78	168.759	0.0947134
ENSMUSG00000019966.18	Kitl	0.589396	1	24	20	776.411	30.5371	0.0393311
ENSMUSG00000019969.14	Psen1	7.89008e-06	0.00238909	24	4.84489	1989.06	101.158	0.0508572
ENSMUSG00000019970.15	Sgk1	0.997745	1	24	4.00003	10651.2	217.636	0.0204331
ENSMUSG00000019971.10	Cep290	0.982847	1	24	8.42346	290.257	12.1464	0.0418471
ENSMUSG00000019975.12	Ikbip	0.0437621	0.427972	24	6.76862	3278.78	85.1624	0.0259738
ENSMUSG00000019977.16	Hbs1l	0.455543	1	24	22.7814	1441.33	85.6057	0.0593935
ENSMUSG00000019978.16	Epb41l2	0.579862	1	24	18.1243	3632.18	366.811	0.100989
ENSMUSG00000019979.12	Apaf1	0.108577	0.717936	24	22.6446	1203.99	208.467	0.173146
ENSMUSG00000019984.16	Med23	0.388402	1	24	10.2196	928.236	48.8031	0.0525762
ENSMUSG00000019986.17	Ahi1	0.376475	1	24	3.99168	558.721	18.4445	0.033012
ENSMUSG00000019988.7	Nedd1	1	1	24	6.71647	627.738	17.7105	0.0282131
ENSMUSG00000019989.8	Enpp3	0.900746	1	24	15.0963	162.65	13.7272	0.0843975
ENSMUSG00000019990.15	Pde7b	1	1	24	7.33496	327.401	8.17964	0.0249836
ENSMUSG00000019992.8	Mtfr2	0.132072	0.800229	24	2.00003	135.253	47.348	0.350069
ENSMUSG00000019997.11	Ccn2	0.777339	1	24	17.071	25700.4	4714.14	0.183427
ENSMUSG00000019998.6	Stx7	1	1	24	14.7122	1206.82	31.206	0.0258579
ENSMUSG00000020000.7	Moxd1	0.0678217	0.558296	24	3.70242	454.817	62.8469	0.138181
ENSMUSG00000020003.16	Pex7	1	1	24	6.75764	482.128	29.4067	0.0609934
ENSMUSG00000020007.4	Il20ra	0.348269	1	24	2.1971	134.281	9.77498	0.0727947
ENSMUSG00000020009.13	Ifngr1	1	1	24	16.4902	1378.98	124.444	0.0902436
ENSMUSG00000020010.7	Vnn3	0.995987	1	24	15.661	299.13	47.7584	0.159658
ENSMUSG00000020015.10	Cdk17	0.159526	0.886322	24	23	706.589	69.6223	0.098533
ENSMUSG00000020018.6	Snrpf	0.7437	1	24	2.00004	710.691	53.0784	0.0746857
ENSMUSG00000020019.4	Ntn4	0.917551	1	24	18.3458	192.23	19.6752	0.102352
ENSMUSG00000020021.4	Fgd6	0.169827	0.917468	24	4.00003	527.059	22.5741	0.0428302
ENSMUSG00000020022.17	Ndufa12	1	1	24	9.43697	614.479	18.7788	0.0305605
ENSMUSG00000020023.18	Tmcc3	1	1	24	2.97381e-05	52.734	1.01587	0.0192641
ENSMUSG00000020024.7	Cep83	0.999985	1	24	1.00003	421.385	23.4868	0.0557373
ENSMUSG00000020027.18	Socs2	0.525506	1	24	0.999971	320.873	126.169	0.393204
ENSMUSG00000020029.6	Nudt4	1	1	24	4.00003	3060.16	48.5079	0.0158514
ENSMUSG00000020032.14	Nuak1	0.510974	1	24	5.00003	3036.82	13.8664	0.00456607
ENSMUSG00000020034.7	Tcp11l2	0.918057	1	24	6.54138	1523.8	8.24533	0.00541102
ENSMUSG00000020038.10	Cry1	2.33226e-06	0.000957158	24	3.91689	350.542	133.966	0.38217
ENSMUSG00000020042.15	Btbd11	0.080681	0.614313	24	6.9966	128.551	20.9273	0.162793
ENSMUSG00000020044.13	Timp3	1	1	24	11.5024	36012	238.194	0.0066143
ENSMUSG00000020048.13	Hsp90b1	0.132049	0.800229	24	23	28976.8	4460.22	0.153924
ENSMUSG00000020053.18	Igf1	0.973285	1	24	15.1182	2920.06	84.4317	0.0289144
ENSMUSG00000020056.16	Washc3	1	1	24	22.6589	934.909	23.9881	0.0256582
ENSMUSG00000020057.2	Dram1	0.999189	1	24	13.0248	3285.45	199.938	0.0608556
ENSMUSG00000020063.16	Sirt1	0.104785	0.704211	24	2.00003	426.36	56.5548	0.132646
ENSMUSG00000020064.9	Herc4	0.882301	1	24	5.03516	948.657	28.7851	0.030343
ENSMUSG00000020069.16	Hnrnph3	0.0938689	0.663777	24	3.23352	757.747	63.4309	0.0837098
ENSMUSG00000020070.18	Rufy2	1	1	24	14.2496	548.832	5.8011	0.0105699
ENSMUSG00000020074.7	Ccar1	0.0163567	0.239458	24	1.88263	2457.64	300.027	0.122079
ENSMUSG00000020075.8	Ddx21	0.0037199	0.10088	24	4.59702	3273.44	315.246	0.0963042
ENSMUSG00000020076.7	Ddx50	0.611359	1	24	22	2578.89	174.216	0.0675546
ENSMUSG00000020077.14	Srgn	0.82141	1	24	17.7076	1056.26	123.614	0.11703
ENSMUSG00000020078.16	Vps26a	0.0299158	0.342881	24	5.54902	1874.57	115.598	0.0616665
ENSMUSG00000020079.15	Supv3l1	0.832378	1	24	9.84019	523.944	29.4422	0.0561935
ENSMUSG00000020083.13	Fam241b	0.0357368	0.37856	24	14.271	50.1629	7.27774	0.145082
ENSMUSG00000020085.15	Aifm2	0.23281	1	24	16.3835	411.27	15.5254	0.0377498
ENSMUSG00000020086.6	H2afy2	1	1	24	16.656	677.433	71.1605	0.105044
ENSMUSG00000020087.5	Tysnd1	0.776341	1	24	12.3276	593.283	66.3248	0.111793
ENSMUSG00000020088.10	Sar1a	0.00721154	0.148201	24	3.1317	6955.28	759.705	0.109227
ENSMUSG00000020089.8	Ppa1	0.273528	1	24	3.00003	1328.69	219.729	0.165372
ENSMUSG00000020091.15	Eif4ebp2	0.00986302	0.179105	24	14.3416	2655.95	118.065	0.0444532
ENSMUSG00000020092.9	Pald1	0.777343	1	24	9.00534	313.603	11.2609	0.035908
ENSMUSG00000020097.14	Sgpl1	0.32909	1	24	9.9955	2567.1	34.4554	0.0134219
ENSMUSG00000020099.8	Unc5b	1	1	24	22.7438	1121.79	22.4545	0.0200166
ENSMUSG00000020100.15	Slc29a3	0.0191602	0.26318	24	14.4581	684.542	45.4581	0.0664066
ENSMUSG00000020101.14	Vsir	0.719585	1	24	18.379	833.468	13.5469	0.0162537
ENSMUSG00000020102.15	Slc16a7	0.990499	1	24	22.7331	227.321	3.73805	0.0164439
ENSMUSG00000020105.9	Lrig3	1	1	24	4.00004	2451.63	13.4433	0.00548341
ENSMUSG00000020107.10	Anapc16	0.469553	1	24	23	1059.31	87.2961	0.0824087
ENSMUSG00000020108.4	Ddit4	1	1	24	22	1898.99	213.984	0.112683
ENSMUSG00000020109.13	Dnajb12	0.590052	1	24	7.57112	1453.29	32.2889	0.0222179
ENSMUSG00000020111.15	Micu1	1	1	24	19.9235	1886.79	67.9718	0.0360251
ENSMUSG00000020114.12	Cand1	0.257029	1	24	2.00003	3968.88	210.625	0.0530691
ENSMUSG00000020115.3	Tbk1	0.999189	1	24	5.64324	1215.92	114.348	0.0940427
ENSMUSG00000020116.7	Pno1	0.0836648	0.626951	24	4.00003	689.401	24.1674	0.0350556
ENSMUSG00000020120.15	Plek	1	1	24	12.9791	119.161	7.88813	0.0661974
ENSMUSG00000020121.15	Srgap1	1	1	24	13.3986	611.275	14.4914	0.0237069
ENSMUSG00000020122.16	Egfr	1	1	24	4.43178	6010.88	664.58	0.110563
ENSMUSG00000020123.6	Avpr1a	1	1	24	3.36815	653.607	127.007	0.194317
ENSMUSG00000020124.10	Usp15	0.0101866	0.181502	24	2.83529	1297.44	102.7	0.0791558
ENSMUSG00000020128.15	Vps54	1	1	24	22.2556	750.48	4.17278	0.00556014
ENSMUSG00000020130.9	Tbc1d15	0.0679031	0.558465	24	7.58826	1915.9	12.0681	0.0062989
ENSMUSG00000020131.14	Pcsk4	0.777333	1	24	23.8791	52.7209	2.38404	0.04522
ENSMUSG00000020132.10	Rab21	0.982881	1	24	19.4116	1708.74	35.7427	0.0209176
ENSMUSG00000020133.8	2310011J03Rik	0.999094	1	24	12.4379	603.452	43.9855	0.0728898
ENSMUSG00000020134.13	Peli1	0.368111	1	24	7.61812	415.284	30.7601	0.07407
ENSMUSG00000020135.13	Apc2	0.00376224	0.101703	24	13.0268	137.444	36.5721	0.266088
ENSMUSG00000020137.5	Thap2	1	1	24	17.8237	534.166	15.8522	0.0296766
ENSMUSG00000020140.15	Lgr5	0.995987	1	24	12.9002	115.237	9.40185	0.081587
ENSMUSG00000020142.12	Slc1a4	1	1	24	22	1836.9	56.8816	0.0309661
ENSMUSG00000020149.17	Rab1a	0.412526	1	24	1.72225	5640.44	535.751	0.0949839
ENSMUSG00000020150.13	Gamt	1	1	24	19.6332	194.257	34.3249	0.176699
ENSMUSG00000020152.7	Actr2	0.00158263	0.0630592	24	2.80328	3764.66	341.017	0.0905835
ENSMUSG00000020153.14	Ndufs7	0.499074	1	24	13.8028	892.324	86.7538	0.0972223
ENSMUSG00000020156.16	Mum1	0.251306	1	24	13.1731	803.052	100.436	0.125068
ENSMUSG00000020160.18	Meis1	0.943001	1	24	23.4425	303.136	5.30569	0.0175027
ENSMUSG00000020163.12	Uqcr11	0.307065	1	24	22.5713	1356.25	155.722	0.114818
ENSMUSG00000020166.15	Cnot2	0.374487	1	24	6.86172	1575.93	59.096	0.0374992
ENSMUSG00000020167.14	Tcf3	1	1	24	19.3159	1976.29	72.1058	0.0364854
ENSMUSG00000020170.4	Frs2	0.275561	1	24	22	1840.38	313.962	0.170596
ENSMUSG00000020171.8	Yeats4	0.613887	1	24	0.999964	593.149	18.293	0.0308406
ENSMUSG00000020173.17	Cobl	1	1	24	4.00002	144.748	16.0114	0.110615
ENSMUSG00000020175.15	Rab36	6.9375e-05	0.00932505	24	17.0053	85.1498	16.2233	0.190527
ENSMUSG00000020176.17	Grb10	0.986093	1	24	19.0951	11116.2	1187.62	0.106837
ENSMUSG00000020180.10	Snrpd3	0.912941	1	24	2.00003	1410.04	80.0099	0.056743
ENSMUSG00000020181.16	Nav3	0.658147	1	24	13.4961	151.884	4.82166	0.0317457
ENSMUSG00000020183.11	Cpm	0.900363	1	24	2.00004	936.073	57.7895	0.0617361
ENSMUSG00000020184.15	Mdm2	0.900746	1	24	21.6783	3350.78	525.501	0.15683
ENSMUSG00000020185.16	E2f7	0.999704	1	24	1.00003	242.359	67.6148	0.278986
ENSMUSG00000020186.7	Csrp2	0.0246196	0.306412	24	1.11173	948.146	179.037	0.188829
ENSMUSG00000020189.14	Osbpl8	0.170767	0.920124	24	19.368	1129.78	34.5988	0.0306243
ENSMUSG00000020190.13	Mknk2	0.999672	1	24	1.00003	1299.74	142.041	0.109284
ENSMUSG00000020196.10	Cabin1	0.303858	1	24	13.4339	1764.82	100.173	0.0567613
ENSMUSG00000020198.8	Ap3d1	0.461486	1	24	11.5966	3827.12	123.653	0.0323096
ENSMUSG00000020205.8	Phlda1	1	1	24	10.7075	1288.8	52.2186	0.0405171
ENSMUSG00000020211.15	Sf3a2	1	1	24	8.18998	1163.13	1.44387	0.00124137
ENSMUSG00000020212.14	Mdm1	0.453831	1	24	3.00003	142.438	15.049	0.105653
ENSMUSG00000020218.11	Wif1	0.481211	1	24	2.00003	677.415	93.9062	0.138624
ENSMUSG00000020219.7	Timm13	1	1	24	1.00003	1066.58	26.5176	0.0248624
ENSMUSG00000020220.16	Vps13d	1	1	24	15.4357	1691.81	18.8987	0.0111707
ENSMUSG00000020224.15	Llph	0.731508	1	24	5.07079	245.997	8.88631	0.0361237
ENSMUSG00000020225.10	Tmbim4	1	1	24	17.7293	1472.18	77.2747	0.05249
ENSMUSG00000020227.10	Irak3	1	1	24	14.6021	2475.21	474.15	0.191559
ENSMUSG00000020228.11	Helb	0.421761	1	24	12.0553	616.815	66.5109	0.10783
ENSMUSG00000020230.15	Prmt2	0.973285	1	24	1.1598	625.732	3.99605	0.00638619
ENSMUSG00000020231.15	Dip2a	1	1	24	7.00004	1239.07	23.0624	0.0186127
ENSMUSG00000020232.17	Hmg20b	0.407984	1	24	17.0159	1236.08	55.0243	0.0445153
ENSMUSG00000020235.16	Fzr1	1	1	24	5.97888	1203	32.9534	0.0273926
ENSMUSG00000020238.14	Ncln	1	1	24	15.1852	2631.74	136.751	0.0519624
ENSMUSG00000020241.13	Col6a2	1	1	24	4.00003	55269.8	440.444	0.00796898
ENSMUSG00000020246.13	Hcfc2	0.535214	1	24	22.9252	998.262	106.334	0.106519
ENSMUSG00000020248.18	Nfyb	0.737208	1	24	20	454.685	4.93085	0.0108445
ENSMUSG00000020250.10	Txnrd1	0.961859	1	24	22.3007	6203.77	459.961	0.0741421
ENSMUSG00000020251.13	Glt8d2	0.357514	1	24	22.6146	456.593	68.5293	0.150089
ENSMUSG00000020253.15	Ppm1m	0.290615	1	24	10.7861	1352.4	85.9919	0.0635848
ENSMUSG00000020255.8	D10Wsu102e	0.041841	0.419421	24	8.27773	957.491	19.2013	0.0200538
ENSMUSG00000020256.14	Aldh1l2	0.196542	0.982073	24	3.00003	2112.77	254.481	0.120449
ENSMUSG00000020257.13	Wdr82	0.867471	1	24	3.00003	1885.63	49.8761	0.0264506
ENSMUSG00000020258.16	Glyctk	1	1	24	12.2313	74.5261	6.97639	0.09361
ENSMUSG00000020260.9	Pofut2	0.495785	1	24	3.91159	5455.06	394.67	0.0723493
ENSMUSG00000020261.15	Slc36a1	0.143953	0.839581	24	7.7965	1173	135.928	0.11588
ENSMUSG00000020262.15	Adarb1	1	1	24	11.2027	755.723	41.3026	0.0546531
ENSMUSG00000020263.14	Appl2	0.479693	1	24	13.8392	1545.64	81.6083	0.0527991
ENSMUSG00000020264.5	Slc36a2	0.750956	1	24	16.8302	132.753	1.54476	0.0116364
ENSMUSG00000020265.16	Sumo3	0.602807	1	24	7.9401	2894.89	77.7873	0.0268705
ENSMUSG00000020267.6	Hint1	0.00756652	0.15281	24	0.0983737	3420.2	513.425	0.150116
ENSMUSG00000020268.14	Lyrm7	0.893906	1	24	22.7749	55.0915	0.0967623	0.00175639
ENSMUSG00000020271.17	Fbxw11	0.995017	1	24	21.0842	2650.67	167.394	0.0631515
ENSMUSG00000020272.8	Stk10	0.455824	1	24	23.2861	440.882	33.7144	0.0764704
ENSMUSG00000020273.13	Papolg	0.995413	1	24	15	303.522	7.25919	0.0239166
ENSMUSG00000020275.9	Rel	1	1	24	15.9382	354.599	19.784	0.0557926
ENSMUSG00000020277.10	Pfkl	0.234753	1	24	19	3420.44	498.155	0.14564
ENSMUSG00000020280.12	Pus10	1	1	24	5.56685	407.421	12.0806	0.0296512
ENSMUSG00000020282.18	Rhbdf1	0.982881	1	24	20	1850.83	22.6653	0.012246
ENSMUSG00000020283.5	Pex13	0.842287	1	24	8.49015	839.47	81.9244	0.0975906
ENSMUSG00000020284.16	1810043G02Rik	0.14773	0.852322	24	13.0586	365.784	45.3322	0.123932
ENSMUSG00000020287.15	Mpg	0.0118062	0.198035	24	14.8027	555.283	44.523	0.0801807
ENSMUSG00000020288.13	Ahsa2	0.0965192	0.674429	24	13.81	780.637	54.4895	0.0698014
ENSMUSG00000020289.15	Nprl3	0.0276229	0.326698	24	13.3306	634.318	84.5144	0.133237
ENSMUSG00000020290.14	Xpo1	0.209503	1	24	2.00003	2523.73	367.972	0.145805
ENSMUSG00000020300.14	Cpeb4	0.63624	1	24	6.71476	974.024	17.1753	0.0176334
ENSMUSG00000020303.2	Stc2	0.999963	1	24	18	270.753	37.4123	0.138179
ENSMUSG00000020305.13	Asb3	1	1	24	1.14377	348.584	9.89428	0.0283842
ENSMUSG00000020307.15	Cdc34	0.717198	1	24	3.00003	1147.72	56.5847	0.0493018
ENSMUSG00000020308.6	Tpgs1	0.307201	1	24	13.1382	600.709	71.5976	0.119188
ENSMUSG00000020309.6	Chac2	1	1	24	13.351	135.659	5.87354	0.0432964
ENSMUSG00000020311.17	Erlec1	1	1	24	4.56123	2268.51	132.689	0.0584916
ENSMUSG00000020312.12	Shc2	0.182367	0.947386	24	17.9064	901.979	51.4605	0.0570529
ENSMUSG00000020315.18	Sptbn1	0.467647	1	24	22	10561.2	946.707	0.0896401
ENSMUSG00000020319.9	Wdpcp	0.990187	1	24	13.6712	238.438	4.6996	0.0197099
ENSMUSG00000020321.15	Mdh1	0.192627	0.974461	24	1.30164	3468.03	277.141	0.0799131
ENSMUSG00000020325.10	Fstl3	0.413213	1	24	17.9316	581.651	64.1239	0.110245
ENSMUSG00000020326.7	Ccng1	0.0578964	0.510982	24	23	5427.11	463.283	0.0853646
ENSMUSG00000020328.10	Nudcd2	0.07563	0.59385	24	3.37641	1333.83	76.4743	0.0573345
ENSMUSG00000020329.12	Polrmt	0.607917	1	24	4.36755	840.816	14.0688	0.0167323
ENSMUSG00000020330.16	Hmmr	0.0134731	0.213488	24	2.00002	994.939	260.959	0.262286
ENSMUSG00000020331.9	Hcn2	0.799355	1	24	17.9371	53.8787	4.80602	0.0892007
ENSMUSG00000020334.6	Slc22a4	0.23154	1	24	17.1406	277.613	20.0615	0.0722642
ENSMUSG00000020340.16	Cyfip2	0.659916	1	24	7.15588	131.577	24.9888	0.189917
ENSMUSG00000020346.16	Mgat1	0.999189	1	24	22.8512	5689.17	231.174	0.040634
ENSMUSG00000020349.4	Ppp2ca	9.10001e-07	0.000509269	24	2.3598	5886.57	632.913	0.107518
ENSMUSG00000020354.15	Sgcd	0.173266	0.926862	24	23	665.79	102.859	0.154492
ENSMUSG00000020357.3	Flt4	0.995985	1	24	14.312	161.859	7.06189	0.04363
ENSMUSG00000020358.17	Hnrnpab	0.356875	1	24	3.00003	6117.63	549.438	0.0898122
ENSMUSG00000020359.13	Phykpl	0.759039	1	24	17.5206	393.936	18.5689	0.0471369
ENSMUSG00000020361.13	Hspa4	0.326481	1	24	3.00003	5321.88	63.8946	0.012006
ENSMUSG00000020362.13	Cnot6	0.55966	1	24	23.2823	1844.71	67.4667	0.036573
ENSMUSG00000020363.6	Gfpt2	0.559754	1	24	2.00003	1968.9	159.193	0.0808536
ENSMUSG00000020364.14	Zfp354a	0.384942	1	24	19.1882	151.508	1.52807	0.0100857
ENSMUSG00000020366.18	Mapk9	0.899591	1	24	16.3888	1234.32	1.25625	0.00101777
ENSMUSG00000020368.15	Canx	0.0876379	0.641497	24	24	14803.4	1966.9	0.132868
ENSMUSG00000020372.15	Rack1	0.28737	1	24	23	25711.2	1654.95	0.064367
ENSMUSG00000020375.9	Rufy1	0.283484	1	24	11.1802	490.118	43.2301	0.0882034
ENSMUSG00000020376.16	Rnf130	0.995987	1	24	21	921.998	19.8037	0.0214791
ENSMUSG00000020380.16	Rad50	0.840708	1	24	14.4694	882.669	64.6297	0.0732208
ENSMUSG00000020381.10	Mrnip	1	1	24	16.586	69.07	13.1881	0.190938
ENSMUSG00000020385.16	Clk4	0.754044	1	24	17.8382	1144.3	49.2015	0.042997
ENSMUSG00000020386.5	Sar1b	0.0137084	0.215828	24	1.70861	1062.65	105.682	0.0994516
ENSMUSG00000020387.15	Jade2	0.996574	1	24	18.9943	1146.25	68.2331	0.0595273
ENSMUSG00000020388.12	Pdlim4	0.519696	1	24	15.3365	926.219	7.56112	0.00816343
ENSMUSG00000020389.19	Cdkl3	1	1	24	14.9058	163.473	1.65182	0.0101045
ENSMUSG00000020390.12	Ube2b	0.982872	1	24	17.0082	1916.38	8.87781	0.0046326
ENSMUSG00000020392.8	Cdkn2aipnl	1	1	24	15.0655	329.71	11.8477	0.0359337
ENSMUSG00000020393.16	Kremen1	1	1	24	17.9612	2377.86	16.3126	0.00686019
ENSMUSG00000020397.15	Med7	0.806828	1	24	3.01632	453.378	24.8925	0.0549045
ENSMUSG00000020400.17	Tnip1	1	1	24	14.2948	2271.24	348.14	0.153281
ENSMUSG00000020402.11	Vdac1	0.029175	0.338526	24	20.0298	4059.62	452.48	0.111459
ENSMUSG00000020407.13	Upp1	1	1	24	18.159	73.3733	6.89198	0.0939303
ENSMUSG00000020409.10	Slu7	1	1	24	11.2033	1267.64	38.664	0.0305008
ENSMUSG00000020412.16	Ascc2	0.0521399	0.480133	24	16.9765	1290.27	96.7769	0.0750051
ENSMUSG00000020413.11	Hus1	0.98288	1	24	12.2304	332.681	31.1442	0.0936159
ENSMUSG00000020415.16	Pttg1	0.149105	0.854331	24	12.9146	467.635	40.5734	0.0867629
ENSMUSG00000020420.8	Zfp607a	1	1	24	1.56672	98.2678	1.20649	0.0122776
ENSMUSG00000020422.13	Tns3	1	1	24	7.84711	7727.91	81.6929	0.0105712
ENSMUSG00000020423.6	Btg2	0.982881	1	24	17.0449	1387.34	118.338	0.0852983
ENSMUSG00000020424.3	Castor1	0.103559	0.701809	24	17.01	455.902	60.7311	0.133211
ENSMUSG00000020427.11	Igfbp3	1	1	24	11.4678	7606.09	509.023	0.0669232
ENSMUSG00000020430.12	Pes1	0.149377	0.854615	24	3.00003	1969.09	39.5016	0.0200608
ENSMUSG00000020432.12	Tcn2	0.353931	1	24	15.957	2523.26	23.7181	0.00939978
ENSMUSG00000020435.17	Osbp2	0.0660764	0.548572	24	14.6781	110.602	18.7665	0.169675
ENSMUSG00000020439.17	Smtn	0.990499	1	24	22	3824.69	101.933	0.0266512
ENSMUSG00000020440.13	Arf5	0.961822	1	24	20.288	2049.49	100.005	0.0487952
ENSMUSG00000020441.6	2310033P09Rik	0.982881	1	24	12.0335	299.624	35.3546	0.117996
ENSMUSG00000020444.19	Guk1	1	1	24	19.8463	808.362	57.5411	0.0711823
ENSMUSG00000020448.16	Rnf185	0.0173079	0.248379	24	8.22042	867.654	6.99382	0.00806061
ENSMUSG00000020451.17	Limk2	1.79045e-06	0.000816445	24	14.4275	848.222	93.0306	0.109677
ENSMUSG00000020453.17	Patz1	0.943338	1	24	5.00003	706.39	13.2119	0.0187034
ENSMUSG00000020454.17	Eif4enif1	0.159008	0.885038	24	1.17465	1457.11	219.053	0.150334
ENSMUSG00000020455.16	Trim11	0.582001	1	24	14.3	1253.84	72.4691	0.0577979
ENSMUSG00000020456.17	Ogdh	1	1	24	16.9921	5635.07	193.11	0.0342693
ENSMUSG00000020457.13	Drg1	1	1	24	13.2693	1146.83	16.4379	0.0143333
ENSMUSG00000020458.16	Rtn4	0.84207	1	24	1.00003	9147.85	1042.78	0.113991
ENSMUSG00000020459.14	Mtif2	0.999931	1	24	17.1608	613.299	16.5147	0.0269277
ENSMUSG00000020460.15	Rps27a	0.00162817	0.0641818	24	23.5323	11232.4	1687.92	0.150273
ENSMUSG00000020462.14	Cfap36	1	1	24	13.674	721.38	19.3163	0.0267769
ENSMUSG00000020463.15	Ppp4r3b	0.0364044	0.383742	24	4.35481	1537.82	120.287	0.0782193
ENSMUSG00000020464.15	Pnpt1	1	1	24	20.14	779.911	11.4148	0.014636
ENSMUSG00000020467.15	Efemp1	0.613889	1	24	19.6327	1212.46	30.5196	0.0251715
ENSMUSG00000020471.11	Pold2	1	1	24	17.8256	568.42	82.9712	0.145968
ENSMUSG00000020472.14	Zkscan17	1	1	24	20.8005	1090.7	7.60165	0.00696953
ENSMUSG00000020473.13	Aebp1	1	1	24	17.1886	63857.1	421.651	0.00660304
ENSMUSG00000020474.11	Polm	0.061095	0.524244	24	11.9489	902.382	163.641	0.181343
ENSMUSG00000020475.3	Pgam2	1	1	24	10.3476	239.513	13.1214	0.0547836
ENSMUSG00000020476.14	Dbnl	0.999044	1	24	13.19	2780.66	270.812	0.0973913
ENSMUSG00000020477.10	Mrps24	1	1	24	19.6955	514.367	38.0892	0.0740506
ENSMUSG00000020482.4	Ccdc117	1	1	24	1.99997	645.726	34.8937	0.0540379
ENSMUSG00000020483.14	Dynll2	0.155091	0.873105	24	5.04007	2891.89	90.7638	0.0313856
ENSMUSG00000020484.18	Xbp1	0.842425	1	24	22	3635.55	234.914	0.0646158
ENSMUSG00000020485.14	Supt4a	0.684474	1	24	4.00003	722.541	2.82039	0.00390343
ENSMUSG00000020486.18	2004-09-01	0.411882	1	24	17.0722	52.813	6.23846	0.118124
ENSMUSG00000020491.15	2810021J22Rik	0.993489	1	24	13.6603	151.711	13.6331	0.0898626
ENSMUSG00000020492.11	Ska2	0.54189	1	24	2.00003	408.889	28.9826	0.0708813
ENSMUSG00000020493.8	Prr11	0.751864	1	24	2.24574	385.971	42.5019	0.110117
ENSMUSG00000020495.13	Smg8	0.0186958	0.259113	24	5.34636	778.261	61.2909	0.0787536
ENSMUSG00000020496.9	Rnf187	1	1	24	4.00003	2151.29	51.5335	0.0239547
ENSMUSG00000020513.15	Tubd1	0.995987	1	24	11.0298	242.075	12.5139	0.0516945
ENSMUSG00000020514.8	Mrpl22	0.579451	1	24	9.32591	403.048	29.4149	0.0729812
ENSMUSG00000020515.13	Cnot8	0.232739	1	24	15.1178	1716.48	44.9671	0.0261973
ENSMUSG00000020516.15	Rps6kb1	0.132351	0.800739	24	2.80059	1226.85	109.703	0.089418
ENSMUSG00000020519.5	Sap30l	0.167364	0.911358	24	3.00003	426.133	34.9927	0.0821168
ENSMUSG00000020520.14	Galnt10	1	1	24	18.5055	2826.25	48.8214	0.0172742
ENSMUSG00000020521.7	Rnft1	0.335654	1	24	17.0446	968.989	41.7211	0.0430563
ENSMUSG00000020522.13	Mfap3	1	1	24	23	1235.27	2.10935	0.0017076
ENSMUSG00000020523.14	Fam114a2	0.999998	1	24	20	1679.56	10.2722	0.006116
ENSMUSG00000020525.17	Ppm1d	0.330576	1	24	3.00003	408.12	56.9784	0.139612
ENSMUSG00000020526.12	Znhit3	1	1	24	11.5532	173.273	10.697	0.0617347
ENSMUSG00000020527.14	Myo19	0.708187	1	24	13.0415	663.024	89.4217	0.134869
ENSMUSG00000020528.14	Prpsap2	0.0171544	0.246823	24	18.4244	338.712	22.8366	0.067422
ENSMUSG00000020530.14	Ggnbp2	1	1	24	19.2601	2588.9	18.2178	0.0070369
ENSMUSG00000020532.18	Acaca	0.995987	1	24	13.8322	2207.92	31.8826	0.0144401
ENSMUSG00000020534.14	Shmt1	0.821386	1	24	9.31046	154.227	13.2696	0.0860393
ENSMUSG00000020536.12	Llgl1	0.0605533	0.522447	24	12.2612	1937.5	163.169	0.0842165
ENSMUSG00000020537.9	Drg2	0.918057	1	24	9.71526	1226.72	31.9068	0.0260098
ENSMUSG00000020538.15	Srebf1	1	1	24	17.8604	3875.66	493.184	0.127252
ENSMUSG00000020541.12	Tom1l1	1	1	24	20.6489	204.681	12.6525	0.0618158
ENSMUSG00000020544.14	Cox11	0.977381	1	24	3.00003	216.198	2.81637	0.0130268
ENSMUSG00000020546.14	Stxbp4	0.70812	1	24	12.0781	469.39	28.4246	0.0605565
ENSMUSG00000020547.5	Bzw2	1	1	24	4.00003	1577.14	7.22	0.00457791
ENSMUSG00000020549.14	Elac2	1	1	24	11.2782	753.644	49.8995	0.066211
ENSMUSG00000020553.8	Pctp	0.167103	0.911003	24	11.1164	137.792	25.0872	0.182066
ENSMUSG00000020561.8	Twistnb	1	1	24	8.11154	399.566	22.2428	0.0556674
ENSMUSG00000020564.17	Atxn7l1	0.982496	1	24	15.7078	443.359	1.40549	0.0031701
ENSMUSG00000020566.19	Atp6v1c2	0.999999	1	24	11.0278	63.9327	22.7487	0.355822
ENSMUSG00000020570.15	Sypl	0.210117	1	24	2.1972	1739.91	73.7995	0.0424157
ENSMUSG00000020571.12	Pdia6	0.37321	1	24	20.4675	16733.7	278.785	0.0166601
ENSMUSG00000020572.8	Nampt	1	1	24	19.8376	2237.95	3.22879	0.00144275
ENSMUSG00000020576.10	Nbas	1	1	24	3.81854	1282.93	42.6919	0.0332768
ENSMUSG00000020577.17	Tspan13	0.973285	1	24	17.5001	448.777	70.632	0.157388
ENSMUSG00000020580.10	Rock2	1	1	24	19.2933	4845.1	77.2028	0.0159342
ENSMUSG00000020583.4	Matn3	0.638214	1	24	2.00003	3761.54	870.597	0.231447
ENSMUSG00000020585.4	Laptm4a	0.00951745	0.175155	24	1.63034	15516.1	1540.83	0.0993052
ENSMUSG00000020589.17	Fam49a	1	1	24	16.892	230.403	37.7702	0.163931
ENSMUSG00000020590.16	Snx13	1	1	24	12.7372	1391.75	8.13583	0.00584574
ENSMUSG00000020592.14	Sdc1	1	1	24	3.87872	5661.15	541.031	0.0955693
ENSMUSG00000020593.15	Lpin1	1	1	24	6.00003	839.388	13.7712	0.0164062
ENSMUSG00000020594.14	Pum2	0.0550086	0.495077	24	22.9512	3328.49	303.14	0.0910745
ENSMUSG00000020598.16	Nrcam	0.907958	1	24	3.00003	142.517	17.5479	0.123128
ENSMUSG00000020601.8	Trib2	0.872633	1	24	17	691.285	12.0941	0.0174951
ENSMUSG00000020604.13	Arsg	0.637246	1	24	17.1304	300.532	46.8305	0.155825
ENSMUSG00000020605.9	Hs1bp3	0.546683	1	24	13.0269	667.242	62.8988	0.0942669
ENSMUSG00000020607.7	Fam84a	1	1	24	3.95694	63.3281	20.2075	0.319091
ENSMUSG00000020608.7	Smc6	1	1	24	20.2014	1878.71	55.1762	0.0293692
ENSMUSG00000020610.16	Amz2	0.457855	1	24	16.7774	1019.43	9.01323	0.00884147
ENSMUSG00000020611.14	Gna13	0.487494	1	24	23	2296.23	431.482	0.187909
ENSMUSG00000020612.16	Prkar1a	0.77735	1	24	4.9013	7446.26	144.78	0.0194434
ENSMUSG00000020614.13	Fam20a	0.947366	1	24	10.8479	495.643	48.0918	0.0970291
ENSMUSG00000020620.14	Abca8b	1	1	24	18.7829	156.816	5.60186	0.0357225
ENSMUSG00000020621.6	Rdh14	0.99994	1	24	11.0086	395.672	39.5996	0.100082
ENSMUSG00000020623.11	Map2k6	0.99831	1	24	8.22512	68.6533	10.0151	0.145879
ENSMUSG00000020627.10	Klhl29	1	1	24	2.99115e-05	323.799	21.9282	0.0677214
ENSMUSG00000020628.16	Trappc12	0.696812	1	24	17.3395	989.122	53.0044	0.0535873
ENSMUSG00000020629.12	Adi1	0.0561636	0.501035	24	11.2836	632.038	63.3395	0.100215
ENSMUSG00000020630.9	Rnaseh1	0.993073	1	24	8.3136	393.034	29.9008	0.0760768
ENSMUSG00000020634.12	Ubxn2a	0.674229	1	24	23	276.547	22.7608	0.0823035
ENSMUSG00000020635.8	Fkbp1b	0.0503807	0.470211	24	20	179.425	13.9997	0.078025
ENSMUSG00000020638.8	Cmpk2	0.374703	1	24	19.8944	99.5806	10.6467	0.106915
ENSMUSG00000020640.10	Itsn2	1	1	24	13.8959	1262.69	0.694152	0.000549739
ENSMUSG00000020641.16	Rsad2	0.354525	1	24	13.8584	170.676	20.2401	0.118588
ENSMUSG00000020642.13	Rnf144a	1	1	24	14.2683	1672.14	24.6343	0.0147322
ENSMUSG00000020644.9	Id2	0.993517	1	24	4.00003	563.458	71.596	0.127065
ENSMUSG00000020646.17	Mboat2	0.999189	1	24	2.97381e-05	246.356	15.2903	0.0620657
ENSMUSG00000020647.10	Ncoa1	0.455812	1	24	6.06284	769.332	15.9385	0.0207174
ENSMUSG00000020648.3	Dus4l	0.760891	1	24	13.4656	79.1187	10.2781	0.129907
ENSMUSG00000020649.11	Rrm2	1	1	24	4.00003	2083.6	76.5394	0.0367341
ENSMUSG00000020650.15	Bcap29	0.585925	1	24	0.254829	351.566	31.9509	0.0908816
ENSMUSG00000020652.17	Cenpo	1	1	24	19.04	228.344	7.31089	0.032017
ENSMUSG00000020653.12	Klf11	0.31654	1	24	19	181.147	0.455999	0.00251729
ENSMUSG00000020654.15	Adcy3	1	1	24	2.97381e-05	1285.01	2.7496	0.00213975
ENSMUSG00000020657.16	Dnajc27	1	1	24	10.1829	198.763	3.64597	0.0183433
ENSMUSG00000020658.10	Efr3b	0.0548902	0.494735	24	16.2323	232.59	46.8928	0.201611
ENSMUSG00000020659.16	Cbll1	0.705394	1	24	11.5946	346.095	2.08152	0.00601429
ENSMUSG00000020661.15	Dnmt3a	1	1	24	20.2652	1066.77	8.30778	0.00778776
ENSMUSG00000020664.10	Dld	1	1	24	4.86175	2220.43	112.908	0.0508495
ENSMUSG00000020668.10	Kif3c	0.43006	1	24	13.5468	812.669	61.3778	0.0755263
ENSMUSG00000020669.15	Sh3yl1	0.891974	1	24	18	173.425	8.12296	0.0468384
ENSMUSG00000020671.9	Rab10	1	1	24	19.1674	3200.19	16.3268	0.00510183
ENSMUSG00000020674.17	Pxdn	1	1	24	11.429	4184.18	55.2227	0.013198
ENSMUSG00000020677.7	Ddx52	0.00112219	0.0533452	24	4.88502	945.334	94.9717	0.100464
ENSMUSG00000020680.15	Taf15	0.00131713	0.0563075	24	3.12107	2154.33	94.0612	0.0436615
ENSMUSG00000020681.14	Ace	0.590472	1	24	17.9675	260.835	5.03504	0.0193035
ENSMUSG00000020682.17	Mmp28	1	1	24	10.5534	491.193	44.2075	0.0900002
ENSMUSG00000020687.13	Cdc27	0.00156027	0.0623703	24	2.82392	1768.38	135.583	0.0766708
ENSMUSG00000020689.4	Itgb3	0.934104	1	24	13.9572	185.089	12.7751	0.0690212
ENSMUSG00000020691.13	Mettl2	0.995986	1	24	1.99997	354.555	3.78269	0.0106688
ENSMUSG00000020692.14	Nle1	0.787391	1	24	9.2839	339.302	24.0515	0.0708852
ENSMUSG00000020694.17	Tlk2	0.229672	1	24	21.713	1399.89	137.175	0.0979895
ENSMUSG00000020695.14	Mrc2	1	1	24	22	7018.24	328.99	0.0468764
ENSMUSG00000020696.18	Rffl	1	1	24	17.4663	721.309	137.873	0.191143
ENSMUSG00000020697.16	Lig3	1	1	24	12.1567	1072.17	79.1444	0.0738168
ENSMUSG00000020700.11	Map3k3	0.543761	1	24	21.0301	1816.34	93.9765	0.0517396
ENSMUSG00000020701.12	Tmem132e	1	1	24	14.079	333.796	50.734	0.151991
ENSMUSG00000020705.6	Ddx42	1	1	24	15.9935	1936.63	34.6049	0.0178686
ENSMUSG00000020706.13	Ftsj3	0.0133169	0.211832	24	3.00003	2153.68	164.64	0.076446
ENSMUSG00000020707.6	Rnf135	0.342195	1	24	18.2281	258.079	4.64485	0.0179977
ENSMUSG00000020708.12	Psmc5	0.650043	1	24	3.00003	2876.75	49.6462	0.0172578
ENSMUSG00000020715.9	Ern1	1	1	24	19.9125	1227.2	38.8765	0.031679
ENSMUSG00000020716.16	Nf1	0.967017	1	24	8.14651	1308.13	26.9438	0.0205972
ENSMUSG00000020718.12	Polg2	1	1	24	15.7798	128.712	1.35607	0.0105357
ENSMUSG00000020719.14	Ddx5	0.457854	1	24	3.76068	15793.6	947.872	0.0600163
ENSMUSG00000020720.13	Psmd12	0.155039	0.873105	24	4.50318	1798.92	48.6041	0.0270185
ENSMUSG00000020721.16	Helz	0.990441	1	24	3.00003	1427.93	30.538	0.0213862
ENSMUSG00000020728.17	Cep112	0.230272	1	24	21.8403	76.6335	16.0191	0.209035
ENSMUSG00000020733.3	Slc9a3r1	1	1	24	0.864063	1311.47	120.176	0.0916349
ENSMUSG00000020736.12	Nt5c	0.654862	1	24	13.0749	954.312	113.276	0.118699
ENSMUSG00000020737.12	Jpt1	0.128213	0.789676	24	2.00003	1141.33	160.171	0.140337
ENSMUSG00000020738.16	Sumo2	0.657669	1	24	2.00003	505.826	35.475	0.0701328
ENSMUSG00000020739.11	Nup85	1	1	24	1.00002	1024.33	30.1562	0.0294398
ENSMUSG00000020740.13	Gga3	0.696655	1	24	13.6522	704.449	62.2741	0.0884011
ENSMUSG00000020741.17	Cluh	0.262717	1	24	3.00003	1989.08	55.4259	0.0278652
ENSMUSG00000020743.15	Mif4gd	0.0528724	0.48471	24	12.7652	483.206	59.2903	0.122702
ENSMUSG00000020744.13	Slc25a19	1	1	24	4.00003	330.402	6.48885	0.0196393
ENSMUSG00000020745.15	Pafah1b1	0.45132	1	24	23	4284.89	172.858	0.0403412
ENSMUSG00000020747.17	Tmem94	0.0358843	0.379234	24	13.8276	1145.34	193.543	0.168983
ENSMUSG00000020752.11	Recql5	0.0184012	0.257449	24	14.5748	538.22	71.3735	0.13261
ENSMUSG00000020755.9	Sap30bp	1	1	24	10.7478	1065.65	56.6008	0.053114
ENSMUSG00000020758.15	Itgb4	0.916887	1	24	14.0317	148.634	44.0024	0.296045
ENSMUSG00000020766.4	Galk1	0.000132674	0.0138431	24	17.9024	1264.11	175.648	0.13895
ENSMUSG00000020770.13	Unk	0.000171281	0.0153928	24	14.4257	732.183	72.7178	0.0993165
ENSMUSG00000020773.11	Trim47	0.038417	0.397527	24	4.00003	3003.07	250.096	0.0832801
ENSMUSG00000020775.13	Mrpl38	0.101351	0.693627	24	9.55159	861.421	70.1401	0.0814237
ENSMUSG00000020776.18	Fbf1	0.868625	1	24	13.0747	1765.99	129.202	0.0731614
ENSMUSG00000020777.16	Acox1	1	1	24	19.8071	3440.07	25.9225	0.00753545
ENSMUSG00000020778.12	Ten1	1	1	24	4.77737	144.167	8.75273	0.0607126
ENSMUSG00000020780.15	Srp68	1	1	24	15.8898	2918.05	26.1417	0.00895864
ENSMUSG00000020781.14	Tsen54	0.319656	1	24	7.67321	485.472	18.5841	0.0382805
[truncated: 10,313 more rows]

## Sheet: S2
id	symbol	log2FoldChange_MT04h_vs_MT00h	pvalue_MT04h_vs_MT00h	padj_MT04h_vs_MT00h
ENSMUSG00000022389.15	Tef	0.22416	0.0142613	0.0416782
ENSMUSG00000020889.11	Nr1d1	0.895141	2.08e-06	1.36e-05
ENSMUSG00000028957.12	Per3	-1.40971	2.59e-38	2.98e-36
ENSMUSG00000036636.10	Clcn7	0.357274	1.31e-08	1.18e-07
ENSMUSG00000060373.15	Hnrnpc	0.334009	0.000123407	0.000596918
ENSMUSG00000033793.12	Atp6v1h	0.580803	2.84e-25	1.34e-23
ENSMUSG00000049624.14	Slc17a5	0.0104174	0.902088	0.942497
ENSMUSG00000027227.7	Sord	0.583599	6.11e-07	4.35e-06
ENSMUSG00000034006.17	Pqlc1	0.516714	3.95e-09	3.77e-08
ENSMUSG00000043019.12	Edem3	1.26697	2.02e-56	6.63e-54
ENSMUSG00000041354.16	Rgl2	-0.011733	0.913079	0.949476
ENSMUSG00000059824.12	Dbp	-0.914297	5.77e-05	0.000295894
ENSMUSG00000052949.14	Rnf157	-0.683174	4.58e-05	0.000238992
ENSMUSG00000027318.17	Adam33	-0.993031	5.49e-05	0.000283051
ENSMUSG00000024423.6	Impact	0.150139	0.0449649	0.110127
ENSMUSG00000020038.10	Cry1	2.31856	1.65e-63	8.39e-61
ENSMUSG00000045427.13	Hnrnph2	0.0840751	0.220922	0.383085
ENSMUSG00000021149.8	Gtpbp4	-0.164594	0.0368641	0.093495
ENSMUSG00000056999.15	Ide	-0.0309093	0.642229	0.783622
ENSMUSG00000033065.14	Pfkm	-0.471531	2.32e-06	1.5e-05
ENSMUSG00000032633.12	Flcn	2.39853	4.42e-86	5.55e-83
ENSMUSG00000041124.11	Msantd4	-0.615327	6.32e-14	1.01e-12
ENSMUSG00000039601.16	Rcan2	-0.0788048	0.672312	0.806692
ENSMUSG00000063524.13	Eno1	0.207135	0.299849	0.477111
ENSMUSG00000026181.13	Ppm1f	-0.550685	1.45e-18	3.74e-17
ENSMUSG00000026393.10	Nek7	0.170293	0.00635745	0.0206575
ENSMUSG00000026812.16	Tsc1	0.0177149	0.810315	0.895384
ENSMUSG00000034522.10	Zfp395	-1.47366	3.11e-18	7.79e-17
ENSMUSG00000026077.15	Npas2	0.703369	0.00488763	0.0164189
ENSMUSG00000059518.14	Znhit1	-0.0644784	0.586605	0.740797
ENSMUSG00000037243.17	Zfp692	-0.419263	0.00285905	0.0102352
ENSMUSG00000021662.10	Arhgef28	-0.132596	0.30452	0.482611
ENSMUSG00000068874.13	Selenbp1	-0.10431	0.695101	0.823674
ENSMUSG00000043065.12	Spice1	-1.15618	2.11e-21	7.06e-20
ENSMUSG00000040860.16	Crocc	-1.03468	5.61e-14	9e-13
ENSMUSG00000028755.3	Cda	-0.250032	0.109058	0.223869
ENSMUSG00000087574.1	C030037D09Rik	-0.23887	0.140837	0.273772
ENSMUSG00000032009.8	Sesn3	-0.317047	6.23e-05	0.000318097
ENSMUSG00000021820.18	Camk2g	0.074457	0.473214	0.648883
ENSMUSG00000028370.7	Pappa	0.526714	0.000180257	0.000843265
ENSMUSG00000055866.9	Per2	-0.873184	0.000814789	0.00331265
ENSMUSG00000031422.16	Morf4l2	0.460672	3.63e-08	3.06e-07
ENSMUSG00000042699.11	Dhx9	0.669566	2.24e-08	1.95e-07
ENSMUSG00000029238.11	Clock	1.10919	1.06e-60	4.35e-58
ENSMUSG00000021775.11	Nr1d2	0.730475	6.18e-08	5.04e-07
ENSMUSG00000042369.8	Rbm45	-0.158013	0.0902377	0.193415
ENSMUSG00000027175.10	Tcp11l1	-0.459352	5.91e-06	3.58e-05
ENSMUSG00000033285.15	Wdr3	-0.208744	0.0200225	0.0555847
ENSMUSG00000032558.19	Nphp3	-0.863023	6.26e-17	1.38e-15
ENSMUSG00000038028.9	Tigar	-0.561133	4.94e-05	0.000256122
ENSMUSG00000020349.4	Ppp2ca	0.520066	9.96e-19	2.61e-17
ENSMUSG00000024664.5	Fads3	0.359611	1.68e-06	1.12e-05
ENSMUSG00000034075.10	Zdhhc5	0.282566	2.2e-08	1.92e-07
ENSMUSG00000029924.12	Slc37a3	-0.035784	0.540564	0.703629
ENSMUSG00000057672.16	Pkn1	0.624473	8.08e-11	9.4e-10
ENSMUSG00000026792.16	Lrsam1	-1.26838	3.73e-48	8.14e-46
ENSMUSG00000025189.9	Cnnm1	2.63099	1.51e-07	1.17e-06
ENSMUSG00000022241.6	Tars	0.224636	0.00850317	0.0266261
ENSMUSG00000031310.16	Zmym3	-0.665445	1.94e-18	4.91e-17
ENSMUSG00000040675.17	Mthfd1l	-0.0735377	0.731904	0.84906
ENSMUSG00000013736.16	Trnt1	0.12974	0.133258	0.262741
ENSMUSG00000055116.8	Arntl	2.09062	5.44e-18	1.34e-16
ENSMUSG00000024983.10	Vti1a	-0.553146	1.89e-12	2.61e-11
ENSMUSG00000001065.15	Zfp276	-0.186769	0.020738	0.0572144
ENSMUSG00000053475.5	Tnfaip6	0.417265	0.0067374	0.0216816
ENSMUSG00000032458.6	Copb2	0.460663	1.69e-10	1.89e-09
ENSMUSG00000115987.1	Vps28	-0.0497793	0.616542	0.765305
ENSMUSG00000051550.10	Zfp579	-0.0965294	0.50117	0.672028
ENSMUSG00000090841.2	Myl6	0.235513	0.0832704	0.181668
ENSMUSG00000025223.15	Ldb1	0.215726	0.0104496	0.0318938
ENSMUSG00000053398.11	Phgdh	0.485096	0.00280028	0.0100399
ENSMUSG00000036676.14	Tmtc3	0.693558	1.16e-11	1.48e-10
ENSMUSG00000039701.11	Usp53	2.62554	4.6e-22	1.63e-20
ENSMUSG00000028093.15	Acp6	-0.0751765	0.638664	0.781101
ENSMUSG00000021546.18	Hnrnpk	0.374256	1.52e-06	1.02e-05
ENSMUSG00000055296.14	Tmem245	0.452687	3.97e-06	2.48e-05
ENSMUSG00000031387.14	Renbp	0.550335	0.000179801	0.000841317
ENSMUSG00000042404.16	Dennd4b	-1.03312	9.46e-21	2.96e-19
ENSMUSG00000025008.15	Tctn3	-1.52657	4.03e-25	1.87e-23
ENSMUSG00000079499.9	6530402F18Rik	-0.397426	0.00751273	0.0238808
ENSMUSG00000021427.10	Ssr1	0.26758	0.0131835	0.0389045
ENSMUSG00000070544.6	Top1	0.543913	1.13e-08	1.02e-07
ENSMUSG00000020864.13	Ankrd40	0.133652	0.0169044	0.0481487
ENSMUSG00000037343.8	Taf2	-0.216451	0.00696027	0.022314
ENSMUSG00000020893.17	Per1	1.62224	5.68e-18	1.39e-16
ENSMUSG00000028106.13	Rprd2	0.131011	0.0926078	0.197304
ENSMUSG00000033350.7	Chst2	0.0782029	0.619307	0.767104
ENSMUSG00000034435.6	Tmem30b	-0.226301	0.342024	0.522327
ENSMUSG00000000686.11	Abhd15	-1.02772	0.000589815	0.00247377
ENSMUSG00000001909.16	Trmt1	0.0728982	0.174443	0.322933
ENSMUSG00000062761.7	Zfp512	-1.57105	5.3e-65	2.83e-62
ENSMUSG00000038859.7	Baiap2l1	1.1389	1.27e-15	2.44e-14
ENSMUSG00000032114.9	Slc37a4	-0.593216	0.000208223	0.00096396
ENSMUSG00000049811.16	Fam161a	-0.0714887	0.693062	0.82226
ENSMUSG00000011148.14	Adssl1	0.854611	0.00766088	0.0242877
ENSMUSG00000024892.17	Pcx	0.584284	0.00260801	0.00943448
ENSMUSG00000002052.6	Supt6	0.27338	0.000785827	0.00320527
ENSMUSG00000028556.15	Dock7	0.092863	0.13298	0.262338
ENSMUSG00000026576.12	Atp1b1	3.1239	9.67e-22	3.32e-20
ENSMUSG00000061024.8	Rrs1	0.242075	0.0381865	0.0962093
ENSMUSG00000038827.11	Fam206a	-0.697353	1.15e-14	1.99e-13
ENSMUSG00000024968.14	Rcor2	-0.576174	0.0113804	0.034255
ENSMUSG00000040174.14	Alkbh3	-0.547955	4.84e-07	3.51e-06
ENSMUSG00000087687.3	Pet100	0.11874	0.227855	0.391874
ENSMUSG00000096199.2	Ptrhd1	-0.237107	0.0775245	0.171514
ENSMUSG00000097888.2	Gm26682	-0.740622	0.00300904	0.0106986
ENSMUSG00000005161.15	Prdx2	0.506997	2.08e-14	3.5e-13
ENSMUSG00000031983.7	2310022B05Rik	0.106995	0.325975	0.504853
ENSMUSG00000034566.10	Atp5h	0.262203	1.87e-05	0.000104354
ENSMUSG00000022558.16	Mroh1	0.312962	0.0477721	0.115681
ENSMUSG00000019790.17	Stxbp5	1.1009	7.67e-27	4.12e-25
ENSMUSG00000002763.16	Pex6	-0.0449632	0.621412	0.76827
ENSMUSG00000021549.14	Rasa1	0.0358999	0.645604	0.786079
ENSMUSG00000058006.12	Mdn1	0.30605	0.023874	0.0643862
ENSMUSG00000029401.8	Rilpl2	1.62836	5.98e-53	1.75e-50
ENSMUSG00000079442.12	St6galnac4	-0.39716	9.6e-05	0.000473795
ENSMUSG00000031808.7	Slc27a1	0.201416	0.344974	0.525362
ENSMUSG00000035640.18	Cbarp	0.709981	0.00225327	0.00828022
ENSMUSG00000113302.1	Gm32219	-1.29782	1.95e-12	2.68e-11
ENSMUSG00000019969.14	Psen1	0.0585285	0.279889	0.454077
ENSMUSG00000031007.2	Atp6ap2	1.15448	3.81e-30	2.62e-28
ENSMUSG00000061313.8	Ddhd2	-0.388239	1.3e-07	1.01e-06
ENSMUSG00000028194.15	Ddah1	-0.325771	0.0193756	0.0540911
ENSMUSG00000024491.16	Rbm27	1.0453	3.37e-38	3.81e-36
ENSMUSG00000006576.16	Slc4a3	-0.760231	6.39e-12	8.4e-11
ENSMUSG00000027488.12	Snta1	0.0576649	0.68435	0.815775
ENSMUSG00000040111.16	Gramd1b	-0.629005	2.94e-05	0.000159059
ENSMUSG00000066235.7	Pomgnt2	0.26164	0.216733	0.378092
ENSMUSG00000033715.15	Akr1c14	1.19055	2.51e-06	1.61e-05
ENSMUSG00000029390.13	Tmed2	0.337428	8.34e-08	6.67e-07
ENSMUSG00000052214.9	Opa3	0.367333	1.76e-05	9.92e-05
ENSMUSG00000020677.7	Ddx52	-0.0926059	0.366442	0.547879
ENSMUSG00000070939.9	Tgfbrap1	0.219977	0.00196237	0.00731564
ENSMUSG00000005882.18	Uqcc1	-0.823275	8.8e-28	5.07e-26
ENSMUSG00000010914.10	Pdhx	-0.501259	2.33e-07	1.76e-06
ENSMUSG00000054293.10	P2ry10b	0.664257	1.67e-06	1.11e-05
ENSMUSG00000049717.9	Lig4	0.703742	2.95e-11	3.6e-10
ENSMUSG00000061740.8	Cyp2d22	-0.0506221	0.829706	0.909104
ENSMUSG00000020402.11	Vdac1	-0.0132657	0.893096	0.937576
ENSMUSG00000022752.9	Tomm70a	0.0502118	0.441377	0.61954
ENSMUSG00000009112.4	Bcl2l13	0.314562	1.05e-06	7.25e-06
ENSMUSG00000014504.16	Srp19	0.376855	3.65e-08	3.07e-07
ENSMUSG00000028271.9	Gtf2b	-0.225989	0.0154319	0.0445244
ENSMUSG00000030521.11	Mphosph10	-0.175909	0.122649	0.245747
ENSMUSG00000051817.8	Sox12	-0.996169	8.75e-14	1.38e-12
ENSMUSG00000002107.18	Celf2	-0.173848	0.391787	0.572854
ENSMUSG00000022018.7	Rgcc	0.582467	0.00147949	0.00566984
ENSMUSG00000046675.7	Tmem251	1.50673	2.21e-19	6.07e-18
ENSMUSG00000048856.9	Slc25a47	-0.281033	0.0932073	0.198285
ENSMUSG00000028278.14	Rragd	1.64746	4.35e-10	4.66e-09
ENSMUSG00000026748.13	Plxdc2	0.541056	2.63e-10	2.9e-09
ENSMUSG00000030286.6	Emc3	0.447074	1.74e-14	2.95e-13
ENSMUSG00000002957.11	Ap2a2	0.131913	0.0634912	0.145875
ENSMUSG00000028964.14	Park7	0.231813	0.00137016	0.00528803
ENSMUSG00000021629.10	Slc30a5	0.502958	6.64e-13	9.66e-12
ENSMUSG00000020952.10	Scfd1	-0.163156	0.0545122	0.129056
ENSMUSG00000037791.15	Phf12	0.666961	5.91e-21	1.88e-19
ENSMUSG00000042719.17	Naa25	0.318617	0.00343702	0.0120301
ENSMUSG00000019917.10	2010-09-01	-0.433812	9.26e-07	6.43e-06
ENSMUSG00000025188.15	Hps1	-0.292128	0.0021584	0.0079635
ENSMUSG00000020868.15	Xylt2	-0.726659	2.22e-14	3.7e-13
ENSMUSG00000027088.10	Phospho2	0.269648	0.0144166	0.0420549
ENSMUSG00000063172.13	Hspb11	-0.142998	0.234767	0.400271
ENSMUSG00000021109.13	Hif1a	1.28824	6.94e-16	1.37e-14
ENSMUSG00000075706.10	Gpx4	0.338997	7.55e-05	0.000379566
ENSMUSG00000034341.17	Wbp2	0.657934	1.9e-05	0.000105887
ENSMUSG00000061410.6	Zcchc14	0.989011	4.06e-26	2.02e-24
ENSMUSG00000042625.16	Safb2	0.130931	0.230365	0.394845
ENSMUSG00000026603.13	Smyd2	0.0118999	0.871449	0.926386
ENSMUSG00000020766.4	Galk1	-0.41695	0.00368596	0.0127883
ENSMUSG00000037946.11	Fgd3	2.54909	8.07e-51	1.96e-48
ENSMUSG00000061028.7	Clasrp	-0.593049	9.25e-07	6.43e-06
ENSMUSG00000036534.6	Slc38a7	0.275441	0.00347727	0.0121531
ENSMUSG00000036622.15	Atp13a2	0.13552	0.311785	0.4898
ENSMUSG00000059851.15	Kmt5c	-1.27422	2.56e-31	1.9e-29
ENSMUSG00000024948.15	Map4k2	-0.283414	0.0451605	0.110482
ENSMUSG00000023156.4	Rpp14	-0.767694	2.07e-14	3.48e-13
ENSMUSG00000024191.15	Bnip1	-0.714947	3.99e-11	4.81e-10
ENSMUSG00000041073.10	Nacad	-0.406034	0.0475415	0.11527
ENSMUSG00000020175.15	Rab36	-0.678965	0.00540532	0.0179268
ENSMUSG00000031668.14	Eif2ak3	1.69584	6.27e-81	6.37e-78
ENSMUSG00000005125.13	Ndrg1	-0.425545	0.0323894	0.0835849
ENSMUSG00000058881.13	Zfp516	-0.275372	0.00376848	0.0130365
ENSMUSG00000039686.14	Zer1	-0.681204	9.1e-14	1.43e-12
ENSMUSG00000050697.9	Prkaa1	0.582845	3.51e-17	7.93e-16
ENSMUSG00000025260.10	Hsd17b10	0.0639145	0.513442	0.682577
ENSMUSG00000028948.16	Nol9	0.615147	3.08e-19	8.37e-18
ENSMUSG00000024247.14	Pkdcc	-1.72286	1.91e-27	1.06e-25
ENSMUSG00000060862.10	Zbtb40	-0.472229	3.9e-05	0.000206124
ENSMUSG00000031824.15	6430548M08Rik	0.81489	5.64e-09	5.31e-08
ENSMUSG00000019087.13	Atp6ap1	0.475221	1.63e-22	5.99e-21
ENSMUSG00000030754.9	Copb1	0.216159	0.00102504	0.00408125
ENSMUSG00000041571.9	Selenow	0.321202	1.32e-05	7.59e-05
ENSMUSG00000024695.15	Zfp91	0.797211	3.18e-37	3.31e-35
ENSMUSG00000018672.15	Copz2	0.075579	0.581703	0.736872
ENSMUSG00000022992.17	Kansl2	2.07627	5.02e-69	3.15e-66
ENSMUSG00000035354.9	Uvrag	2.69534	1.52e-104	4.65e-101
ENSMUSG00000040813.16	Tex264	0.195109	0.00697435	0.0223432
ENSMUSG00000025236.11	Adpgk	-0.148464	0.0579601	0.135647
ENSMUSG00000030876.7	Mettl9	0.0347976	0.762963	0.86759
ENSMUSG00000026021.15	Sumo1	0.379778	9.42e-06	5.51e-05
ENSMUSG00000022479.15	Vdr	-0.833254	0.000341498	0.00150933
ENSMUSG00000066571.13	4931406P16Rik	0.793074	9.49e-30	6.46e-28
ENSMUSG00000044018.3	Mrpl50	-1.08721	8.26e-29	5.12e-27
ENSMUSG00000025737.5	Wdr24	-0.946565	5.94e-20	1.71e-18
ENSMUSG00000027374.12	Mrps5	-0.436075	8.29e-08	6.64e-07
ENSMUSG00000090115.7	Usp49	0.157157	0.229814	0.394028
ENSMUSG00000049321.17	Zfp2	-0.532045	0.0166277	0.0474998
ENSMUSG00000034333.15	Zbed4	0.759058	2.33e-06	1.5e-05
ENSMUSG00000019027.8	Dnah1	-0.247985	0.220739	0.382831
ENSMUSG00000038569.13	Rad9b	0.180627	0.518825	0.686908
ENSMUSG00000024587.10	Nars	0.537831	1.07e-11	1.38e-10
ENSMUSG00000016541.10	Atxn10	-0.120582	0.0656476	0.149749
ENSMUSG00000032547.12	Ryk	0.257347	2.84e-06	1.8e-05
ENSMUSG00000031545.6	Gpat4	0.156773	0.0132351	0.0390407
ENSMUSG00000031904.5	Slc7a6	0.673554	6.8e-15	1.2e-13
ENSMUSG00000033159.14	Cnppd1	0.923694	1.33e-26	6.97e-25
ENSMUSG00000038848.14	Ythdf1	1.15878	1.54e-142	1.1e-138
ENSMUSG00000075470.2	Alg10b	-0.334583	0.00158148	0.00602287
ENSMUSG00000032754.14	Slc8b1	1.8583	5.97e-13	8.71e-12
ENSMUSG00000020451.17	Limk2	-0.727648	6.41e-20	1.84e-18
ENSMUSG00000032198.9	Dock6	-0.379669	0.0244537	0.0656926
ENSMUSG00000033862.7	Cdk10	-0.648054	9.46e-10	9.73e-09
ENSMUSG00000079003.2	Samd1	-0.244959	0.0134057	0.0394616
ENSMUSG00000033703.9	Fuk	-0.319385	0.000893185	0.00359648
ENSMUSG00000041161.8	Otud3	0.997899	2.03e-10	2.25e-09
ENSMUSG00000048616.4	Nog	-0.0449791	0.849698	0.918985
ENSMUSG00000030110.13	Ret	0.207843	0.318114	0.496457
ENSMUSG00000024793.14	Tnfrsf25	-0.502449	0.103076	0.214453
ENSMUSG00000091898.8	Tnnc1	0.392118	0.0728472	0.163108
ENSMUSG00000037331.15	Larp1	0.440276	5.47e-11	6.49e-10
ENSMUSG00000040481.17	Bptf	1.2969	1.8e-57	6.32e-55
ENSMUSG00000006134.4	Crkl	1.41451	1.69e-156	3.6e-152
ENSMUSG00000009293.17	Ube2g2	0.636818	1.45e-10	1.63e-09
ENSMUSG00000020818.16	Mfsd11	1.07137	3.6e-55	1.11e-52
ENSMUSG00000024483.19	Ankhd1	0.848446	4.45e-17	9.92e-16
ENSMUSG00000039523.16	Cep104	0.455292	6.04e-07	4.31e-06
ENSMUSG00000006412.10	Pfdn2	0.311314	3.65e-05	0.000194358
ENSMUSG00000027014.14	Cwc22	-0.507261	3.57e-10	3.86e-09
ENSMUSG00000017801.15	Mlx	-0.221587	0.0224698	0.0612428
ENSMUSG00000041298.15	Katnal1	-0.511851	1.58e-07	1.22e-06
ENSMUSG00000060224.4	Pyroxd2	-0.11622	0.559996	0.720004
ENSMUSG00000048732.5	Klhl11	0.967801	1.32e-12	1.85e-11
ENSMUSG00000021226.7	Acot2	-2.33235	1.14e-24	5.1e-23
ENSMUSG00000096981.2	Gm16845	0.188612	0.52967	0.694898
ENSMUSG00000034462.9	Pkd2	0.666881	3.02e-16	6.22e-15
ENSMUSG00000055319.8	Sec23ip	0.263324	0.000743439	0.00304984
ENSMUSG00000021144.14	Mta1	0.133112	0.16887	0.31447
ENSMUSG00000020097.14	Sgpl1	0.774455	6.17e-25	2.82e-23
ENSMUSG00000009073.16	Nf2	-0.0260009	0.656007	0.79404
ENSMUSG00000005871.15	Apc	0.844186	2.14e-21	7.14e-20
ENSMUSG00000002010.17	Idh3g	-0.0916359	0.126709	0.252391
ENSMUSG00000041057.10	Wdr43	0.157231	0.0688453	0.155616
ENSMUSG00000070426.12	Rnf121	0.0275983	0.676635	0.81015
ENSMUSG00000007682.6	Dio2	-0.628076	0.0297013	0.0775376
ENSMUSG00000030306.14	Tmtc1	0.8194	1.29e-05	7.43e-05
ENSMUSG00000067369.12	Trmt2b	-0.422757	0.000353665	0.00155956
ENSMUSG00000078670.3	Fam174b	0.0964993	0.755532	0.862513
ENSMUSG00000035783.9	Acta2	-0.147301	0.648049	0.787754
ENSMUSG00000020075.8	Ddx21	0.696697	1.51e-11	1.91e-10
ENSMUSG00000024493.9	Lars	-0.356856	0.000823856	0.00334505
ENSMUSG00000025871.18	4833439L19Rik	0.393679	9.51e-07	6.59e-06
ENSMUSG00000039202.12	Abhd2	0.335729	3.07e-05	0.000165575
ENSMUSG00000027823.9	Gmps	-0.209811	0.0107262	0.0325981
ENSMUSG00000024188.16	Luc7l	0.0666659	0.405387	0.586437
ENSMUSG00000038256.15	Bcl9	-0.733791	3.43e-14	5.63e-13
ENSMUSG00000001767.5	Crnkl1	-0.070631	0.433365	0.611952
ENSMUSG00000037907.16	Ankrd13b	0.772294	7.3e-16	1.44e-14
ENSMUSG00000022843.17	Clcn2	0.589293	1.33e-06	9.03e-06
ENSMUSG00000020042.15	Btbd11	-0.1131	0.597379	0.749839
ENSMUSG00000117171.1	AC126937.2	-0.083126	0.721453	0.841964
ENSMUSG00000028456.18	Unc13b	-0.525476	0.0368778	0.0934965
ENSMUSG00000017776.15	Crk	0.665713	6.59e-24	2.73e-22
ENSMUSG00000032320.7	Rcn2	0.355456	0.000438213	0.00189446
ENSMUSG00000034109.15	Golim4	0.444815	7.29e-10	7.61e-09
ENSMUSG00000022255.16	Mtdh	0.715743	5.34e-44	8.91e-42
ENSMUSG00000026670.15	Uap1	0.647874	1.74e-18	4.44e-17
ENSMUSG00000003038.15	Hmgn2	-0.237794	0.425756	0.605087
ENSMUSG00000049553.11	Polr1a	0.267065	0.000108065	0.000529059
ENSMUSG00000038335.13	Tsr1	0.730652	1.28e-10	1.45e-09
ENSMUSG00000030942.8	Thumpd1	-0.376105	2.68e-05	0.000145895
ENSMUSG00000019437.17	Tlcd1	0.0679211	0.572614	0.73012
ENSMUSG00000028651.12	Ppie	-0.303545	0.001685	0.00638297
ENSMUSG00000078350.11	Smim1	-0.466305	0.0161671	0.0463673
ENSMUSG00000024426.17	Atat1	-0.361577	0.0022726	0.0083464
ENSMUSG00000034748.16	Sirt6	-1.16668	1.02e-27	5.79e-26
ENSMUSG00000046567.10	4930430F08Rik	-0.478786	0.000600809	0.00251298
ENSMUSG00000087380.7	2210408F21Rik	1.47559	6.21e-10	6.51e-09
ENSMUSG00000025738.8	Fbxl16	-0.0718895	0.674743	0.808483
ENSMUSG00000027316.15	Gfra4	-0.229076	0.224652	0.387948
ENSMUSG00000063060.6	Sox7	3.30941	4.54e-18	1.12e-16
ENSMUSG00000047746.14	Fbxo40	0.601306	0.0782811	0.172851
ENSMUSG00000037742.14	Eef1a1	0.517661	1.34e-14	2.28e-13
ENSMUSG00000024620.11	Pdgfrb	0.917252	6.76e-35	6.2e-33
ENSMUSG00000024360.8	Etf1	0.839696	3.56e-39	4.34e-37
ENSMUSG00000007783.10	Cpt1c	-0.347603	0.000646825	0.00268756
ENSMUSG00000041763.14	Tpp2	0.309897	7.44e-05	0.000374522
ENSMUSG00000032249.14	Anp32a	-0.48891	4.6e-06	2.85e-05
ENSMUSG00000028959.14	Fastk	-0.404212	1.43e-08	1.27e-07
ENSMUSG00000042354.7	Gnl3	1.50238	1.75e-83	2.08e-80
ENSMUSG00000036693.12	Nop14	0.351033	0.000104289	0.000511507
ENSMUSG00000022305.13	Lrp12	0.073834	0.447448	0.625431
ENSMUSG00000024958.13	Gpr137	-0.236079	0.0126621	0.0375938
ENSMUSG00000021392.8	Nol8	0.203613	0.0535622	0.127179
ENSMUSG00000031935.9	Med17	0.460886	1.32e-10	1.5e-09
ENSMUSG00000029772.17	Ahcyl2	0.810425	1.48e-12	2.07e-11
ENSMUSG00000028931.11	Kcnab2	-0.650461	0.000438739	0.00189585
ENSMUSG00000036833.16	Pnpla7	-0.272214	0.0255231	0.0681116
ENSMUSG00000050947.9	Amigo1	-0.282326	0.151904	0.290315
ENSMUSG00000030471.17	Zdhhc13	-0.76765	1.28e-10	1.45e-09
ENSMUSG00000017764.2	Zswim1	-0.352728	0.0172512	0.0490056
ENSMUSG00000027079.15	Clp1	0.992145	1.05e-20	3.26e-19
ENSMUSG00000031458.8	Coprs	0.263269	0.0558214	0.131614
ENSMUSG00000021123.12	Rdh12	-0.563786	0.00319273	0.0112711
ENSMUSG00000081094.4	Rpl19-ps11	0.442093	0.0219702	0.0601015
ENSMUSG00000068959.6	Zfp619	-0.673598	0.00813118	0.0256069
ENSMUSG00000021614.16	Vcan	0.118316	0.419653	0.599164
ENSMUSG00000032096.16	Arcn1	0.556466	1.17e-22	4.34e-21
ENSMUSG00000028111.4	Ctsk	0.468876	2.44e-09	2.39e-08
ENSMUSG00000026353.9	Ubxn4	0.261872	3.49e-08	2.95e-07
ENSMUSG00000027193.12	Api5	0.173502	0.0229224	0.0622441
ENSMUSG00000024286.8	Ccny	0.353202	6.79e-12	8.9e-11
ENSMUSG00000006273.14	Atp6v1b2	1.35577	4.11e-43	6.65e-41
ENSMUSG00000029234.13	Tmem165	0.361356	1.4e-06	9.45e-06
ENSMUSG00000048701.13	Ccdc6	0.407753	1.94e-10	2.16e-09
ENSMUSG00000028945.9	Rheb	0.242983	0.000389028	0.0017011
ENSMUSG00000045374.18	Wdr81	0.634204	3.55e-08	3e-07
ENSMUSG00000032127.9	Vps11	0.572372	4.06e-17	9.09e-16
ENSMUSG00000004567.16	Mcoln1	0.192298	0.0289894	0.0759576
ENSMUSG00000038102.15	Trappc11	-0.292886	7.43e-06	4.42e-05
ENSMUSG00000035666.14	Gtf3c4	0.518424	2.36e-21	7.85e-20
ENSMUSG00000021114.9	Atp6v1d	0.318431	7.28e-06	4.34e-05
ENSMUSG00000014602.15	Kif1a	0.594596	7.02e-05	0.000354971
ENSMUSG00000026753.5	Ppp6c	-0.161309	0.0237136	0.0640506
ENSMUSG00000074746.3	Pdzd8	0.573059	5.61e-21	1.79e-19
ENSMUSG00000048277.15	Syngr2	-0.160279	0.0502127	0.120631
ENSMUSG00000066440.5	Zfyve26	-0.483021	1.36e-08	1.22e-07
ENSMUSG00000027787.14	Nmd3	0.568385	4.99e-12	6.61e-11
ENSMUSG00000040697.10	Dnajc16	-0.638987	2.51e-10	2.78e-09
ENSMUSG00000033386.10	Frrs1	0.319508	0.0237266	0.0640695
ENSMUSG00000025869.11	Nop16	0.425332	0.000104051	0.000510809
ENSMUSG00000054302.15	Eapp	-0.864838	4.81e-16	9.63e-15
ENSMUSG00000034501.7	Pcnx4	-0.112184	0.193291	0.348299
ENSMUSG00000028683.14	Eif2b3	-0.649322	1.1e-07	8.68e-07
ENSMUSG00000028246.13	Faxc	-0.390439	0.00508082	0.0169718
ENSMUSG00000034105.9	Tldc1	-2.39175	9e-48	1.94e-45
ENSMUSG00000090266.10	Mettl23	-0.336731	0.00694203	0.0222597
ENSMUSG00000036902.11	Neto2	0.796359	0.000132997	0.000639254
ENSMUSG00000046532.8	Ar	0.220789	0.277771	0.451367
ENSMUSG00000052676.16	Zmat1	-1.14145	8.45e-11	9.79e-10
ENSMUSG00000063594.5	Gng8	-0.461908	0.0646256	0.147956
ENSMUSG00000030222.13	Rerg	-0.0679149	0.827669	0.907663
ENSMUSG00000097960.1	A330074K22Rik	0.0401032	0.899162	0.941004
ENSMUSG00000035325.16	Sec31a	0.625458	5.07e-32	3.91e-30
ENSMUSG00000068566.12	Myadm	-0.378947	0.00619424	0.0201953
ENSMUSG00000029106.14	Add1	-0.144697	0.0134591	0.0395806
ENSMUSG00000026083.12	Eif5b	0.320344	0.000280998	0.0012655
ENSMUSG00000025228.5	Actr1a	0.149031	0.0400182	0.099987
ENSMUSG00000032560.14	Dnajc13	0.322062	7.69e-08	6.2e-07
ENSMUSG00000024104.11	Washc2	0.230281	0.00297936	0.0106108
ENSMUSG00000024095.15	Hnrnpll	0.665159	1.27e-27	7.15e-26
ENSMUSG00000069895.4	Atxn1l	-0.325012	3.13e-07	2.33e-06
ENSMUSG00000048546.8	Tob2	1.83094	2.24e-82	2.4e-79
ENSMUSG00000020412.16	Ascc2	-0.353066	0.000369361	0.00162374
ENSMUSG00000027953.13	Slc50a1	0.0530748	0.444759	0.622651
ENSMUSG00000020261.15	Slc36a1	0.245718	0.0552098	0.130395
ENSMUSG00000030987.5	Stim1	0.498325	3.29e-07	2.45e-06
ENSMUSG00000001376.17	Vps50	0.0570945	0.555693	0.716689
ENSMUSG00000027709.9	Mccc1	-0.337598	0.00326806	0.0115085
ENSMUSG00000030499.9	Kctd15	-0.550553	8.16e-05	0.000407207
ENSMUSG00000029814.10	Igf2bp3	-0.302428	0.0018459	0.00693104
ENSMUSG00000011658.16	Fuz	-0.405	0.00945063	0.0292288
ENSMUSG00000035293.13	G2e3	-0.464637	0.00149264	0.00571816
ENSMUSG00000005225.15	Plekha8	-0.24046	0.0144131	0.0420507
ENSMUSG00000025962.15	Fastkd2	-0.813771	7.37e-13	1.07e-11
ENSMUSG00000045316.5	Fahd1	-1.56821	4.4e-20	1.28e-18
ENSMUSG00000002109.14	Ddb2	-0.802407	6.77e-06	4.05e-05
ENSMUSG00000061086.12	Myl4	1.7494	1.98e-33	1.65e-31
ENSMUSG00000029163.9	Emilin1	0.088069	0.487605	0.661285
ENSMUSG00000028641.16	P3h1	0.714056	6.03e-16	1.2e-14
ENSMUSG00000025511.14	Tspan4	0.211943	0.170609	0.317071
ENSMUSG00000050565.16	Tor1aip2	1.29693	4.35e-138	2.33e-134
ENSMUSG00000019978.16	Epb41l2	0.0315596	0.754678	0.861999
ENSMUSG00000021917.16	Spcs1	0.314974	4.55e-05	0.000237771
ENSMUSG00000016933.17	Plcg1	0.408416	1.96e-07	1.5e-06
ENSMUSG00000021036.10	Sptlc2	0.561347	8.95e-27	4.77e-25
ENSMUSG00000001630.13	Stk38l	1.62567	1.46e-21	4.9e-20
ENSMUSG00000023411.12	Nfatc4	-0.211432	0.113878	0.231693
ENSMUSG00000041130.10	Zfp598	0.901368	1.63e-13	2.5e-12
ENSMUSG00000019302.16	Atp6v0a1	-0.0798462	0.371283	0.552849
ENSMUSG00000031015.8	Swap70	-0.0807435	0.523156	0.690341
ENSMUSG00000047414.6	Flrt2	0.202797	0.113567	0.231169
ENSMUSG00000039461.12	Tcta	-0.349555	0.000541979	0.00228887
ENSMUSG00000043822.18	Adamtsl5	0.0824511	0.606467	0.757374
ENSMUSG00000024942.17	Capn1	-0.45615	4.03e-06	2.51e-05
ENSMUSG00000030630.16	Fah	-0.167732	0.0613074	0.141772
ENSMUSG00000032309.15	Fbxo22	-0.521718	1.22e-12	1.72e-11
ENSMUSG00000072501.5	Phf20l1	-0.181877	0.0370668	0.0939138
ENSMUSG00000037960.11	Card19	0.318334	0.0119473	0.0357698
ENSMUSG00000034216.12	Vps18	-0.412057	0.000127146	0.00061306
ENSMUSG00000031161.15	Hdac6	-0.0322295	0.679291	0.812133
ENSMUSG00000035139.14	Secisbp2	-0.573128	1.28e-12	1.8e-11
ENSMUSG00000033389.16	Arhgap44	0.709837	2.81e-06	1.79e-05
ENSMUSG00000098134.1	Rnf113a2	-1.13812	1.17e-18	3.05e-17
ENSMUSG00000044229.9	Nxpe4	-0.48091	9.02e-05	0.000446493
ENSMUSG00000027086.16	Fastkd1	-0.871813	8.88e-08	7.09e-07
ENSMUSG00000020658.10	Efr3b	-1.1735	3.85e-11	4.65e-10
ENSMUSG00000015377.10	Dennd6b	-0.408786	0.0437343	0.10771
ENSMUSG00000075012.4	Fjx1	0.972562	7.56e-07	5.31e-06
ENSMUSG00000026096.14	Osgepl1	-1.25938	1.13e-11	1.44e-10
ENSMUSG00000051890.13	Klhdc1	-0.0333709	0.875309	0.928199
ENSMUSG00000042793.13	Lgr6	0.201559	0.63308	0.777342
ENSMUSG00000030276.19	Ttll3	1.11375	4.71e-08	3.9e-07
ENSMUSG00000055313.14	Pgbd1	-0.990531	0.00293803	0.0104986
ENSMUSG00000001166.17	Oas1c	-1.72207	3.33e-06	2.1e-05
ENSMUSG00000004665.10	Cnn2	-0.475582	0.00112625	0.004442
ENSMUSG00000025066.10	Sfr1	0.230785	6.35e-08	5.16e-07
ENSMUSG00000002365.10	Snx9	1.18425	1.94e-20	5.81e-19
ENSMUSG00000067150.6	Xpo5	0.104178	0.144487	0.279592
ENSMUSG00000001052.15	Sec24b	0.500477	4.69e-11	5.59e-10
ENSMUSG00000021188.14	Trip11	0.00179223	0.981847	0.988929
ENSMUSG00000002489.16	Tiam1	0.21567	0.220649	0.382763
ENSMUSG00000041164.15	Zmiz2	0.238385	0.0621099	0.143302
ENSMUSG00000024158.17	Hagh	0.850954	2.53e-07	1.91e-06
ENSMUSG00000059920.9	4930453N24Rik	0.0674115	0.511308	0.680409
ENSMUSG00000035329.7	Fbxo33	1.34295	5.72e-27	3.08e-25
ENSMUSG00000050471.17	Fam118b	-0.308693	0.00563771	0.018608
ENSMUSG00000064043.13	Trerf1	-1.1972	1.8e-15	3.39e-14
ENSMUSG00000028949.13	Smarcd3	-0.46193	7.47e-05	0.00037586
ENSMUSG00000026627.7	Tmem206	0.108017	0.500781	0.671819
ENSMUSG00000021779.17	Thrb	-0.34096	0.0252581	0.0675371
ENSMUSG00000034449.7	Dhrs11	-0.729313	4.98e-08	4.11e-07
ENSMUSG00000073423.10	Zfp414	-1.68347	2.8e-30	1.95e-28
ENSMUSG00000024246.9	Thumpd2	-0.66133	4.09e-05	0.000215839
ENSMUSG00000032641.18	Gpr19	-0.663329	0.000247207	0.00112494
ENSMUSG00000028167.15	Bdh2	0.438101	0.0956218	0.202273
ENSMUSG00000061371.7	Zfp873	-0.504307	0.0545875	0.129197
ENSMUSG00000024112.16	Cacna1h	-0.540461	0.22168	0.384182
ENSMUSG00000001555.10	Fkbp10	0.349367	0.00241966	0.00883089
ENSMUSG00000002741.9	Ykt6	0.71114	2.85e-23	1.12e-21
ENSMUSG00000019558.14	Slc6a8	0.818685	2.45e-13	3.7e-12
ENSMUSG00000043998.10	Mgat2	0.115898	0.0449683	0.110127
ENSMUSG00000053094.15	Tmem248	1.0122	1.38e-65	7.55e-63
ENSMUSG00000039000.8	Ube3c	-0.0239591	0.687077	0.817839
ENSMUSG00000030872.14	Gga2	0.237971	0.0106652	0.0324404
ENSMUSG00000028156.12	Eif4e	0.704083	8.41e-18	2e-16
ENSMUSG00000036078.16	Sigmar1	-0.265415	0.000100342	0.00049385
ENSMUSG00000075590.4	Nrbp2	-0.641013	0.00016104	0.000761538
ENSMUSG00000031820.9	Babam1	-0.115366	0.154284	0.293826
ENSMUSG00000035629.19	Rubcn	-0.014609	0.872979	0.927137
ENSMUSG00000004931.11	Apba3	0.459311	0.000124047	0.000599472
ENSMUSG00000035900.18	Gramd4	-0.276855	0.0359283	0.0914691
ENSMUSG00000030583.16	Sipa1l3	0.558868	0.000149908	0.000713476
ENSMUSG00000026207.16	Speg	-1.00934	1.73e-11	2.17e-10
ENSMUSG00000042308.14	Setd1a	2.25503	3.16e-58	1.12e-55
ENSMUSG00000042348.10	Arl15	0.342543	0.132877	0.262159
ENSMUSG00000026032.8	Ndufb3	0.0626705	0.443283	0.621245
ENSMUSG00000002279.19	Lmf1	0.150064	0.0890773	0.191501
ENSMUSG00000032177.17	Pde4a	-0.914327	1.1e-09	1.12e-08
ENSMUSG00000038738.15	Shank1	-0.245454	0.3996	0.580652
ENSMUSG00000042496.18	Prdm10	0.476538	0.000250361	0.00113759
ENSMUSG00000028318.14	Polr1e	-0.614891	3.72e-06	2.33e-05
ENSMUSG00000073792.11	Alg6	-0.175598	0.224933	0.388276
ENSMUSG00000046441.5	Cmtr2	0.0705908	0.713341	0.836794
ENSMUSG00000030685.5	Kctd13	-1.09131	5.03e-07	3.64e-06
ENSMUSG00000035142.18	Nubpl	-0.108097	0.425943	0.605312
ENSMUSG00000003824.12	Syce2	-0.018751	0.927071	0.957738
ENSMUSG00000062825.15	Actg1	-0.268644	0.250765	0.419647
ENSMUSG00000037410.13	Tbc1d2b	1.55225	3.1e-46	6.18e-44
ENSMUSG00000033955.12	Tnks1bp1	-0.8617	1.29e-41	1.87e-39
ENSMUSG00000005442.13	Cic	0.343479	0.00105564	0.00419059
ENSMUSG00000054008.9	Ndst1	0.987275	9.98e-63	4.74e-60
ENSMUSG00000017221.14	Psmd3	0.0607914	0.396003	0.577201
ENSMUSG00000021000.17	Mia2	0.930828	7.19e-31	5.22e-29
ENSMUSG00000028955.3	Vamp3	-0.228957	0.0158042	0.0454635
ENSMUSG00000032470.17	Mras	1.10111	4.79e-22	1.69e-20
ENSMUSG00000024725.13	Ostf1	0.064827	0.42172	0.601071
ENSMUSG00000034247.9	Plekhm1	0.326454	0.000101673	0.00049994
ENSMUSG00000049760.6	2410015M20Rik	0.170765	0.0482751	0.1167
ENSMUSG00000051351.14	Zfp46	0.698388	4.15e-16	8.4e-15
ENSMUSG00000062729.11	Ppox	-0.406628	0.00451087	0.0153
ENSMUSG00000061175.11	Fnip2	0.938255	3.85e-07	2.84e-06
ENSMUSG00000048930.12	Tada3	-0.818561	4.1e-18	1.02e-16
ENSMUSG00000038368.16	Focad	-0.300847	0.00203497	0.00755991
ENSMUSG00000032602.6	Slc25a20	-0.0926262	0.30906	0.487239
ENSMUSG00000039089.15	L3mbtl3	-0.0702749	0.663414	0.799969
ENSMUSG00000028199.18	Cryz	-0.0614275	0.661703	0.798717
ENSMUSG00000028988.13	Ctnnbip1	-0.294287	0.0189964	0.0531993
ENSMUSG00000038187.14	Btbd10	1.03409	1.52e-26	7.93e-25
ENSMUSG00000040428.19	Plekha4	0.298798	0.231827	0.396682
ENSMUSG00000032595.10	Cdhr4	0.89019	0.0563319	0.132505
ENSMUSG00000039307.16	Hexdc	-0.612581	0.000372956	0.00163786
ENSMUSG00000041439.15	Mfsd6	0.213158	0.443165	0.621152
ENSMUSG00000074283.5	Zfp109	-0.608289	0.00146794	0.00563466
ENSMUSG00000024866.10	Acy3	-0.598758	0.0107588	0.0326833
ENSMUSG00000111375.4	Btbd8	-1.36376	7.43e-09	6.9e-08
ENSMUSG00000086283.7	2810433D01Rik	-0.580411	0.0856412	0.185702
ENSMUSG00000052407.17	Ccdc171	-0.668702	0.0351207	0.0896558
ENSMUSG00000015083.11	C8g	-0.342396	0.414784	0.594913
ENSMUSG00000025016.11	Tm9sf3	0.224057	0.00313857	0.0111038
ENSMUSG00000030795.18	Fus	-0.193082	0.129379	0.256717
ENSMUSG00000079477.9	Rab7	0.720413	2.65e-37	2.77e-35
ENSMUSG00000019428.16	Fkbp8	0.0161751	0.760699	0.866024
ENSMUSG00000034667.8	Xpot	0.553397	2.09e-22	7.63e-21
ENSMUSG00000028464.16	Tpm2	-0.0382578	0.849397	0.918985
ENSMUSG00000024960.9	Plcb3	0.0646842	0.604169	0.755476
ENSMUSG00000078652.9	Psme3	-0.23574	0.00024457	0.00111341
ENSMUSG00000033943.15	Mga	0.0788464	0.419081	0.598867
ENSMUSG00000024299.17	Adamts10	0.0168247	0.846512	0.917871
ENSMUSG00000020536.12	Llgl1	-0.315744	0.000267277	0.00120829
ENSMUSG00000005802.12	Slc30a4	0.675366	1.58e-10	1.78e-09
ENSMUSG00000028567.8	Txndc12	0.211175	0.00529699	0.0176168
ENSMUSG00000032047.5	Acat1	-0.241609	0.0590403	0.137683
ENSMUSG00000035232.8	Pdk3	0.367487	2.6e-09	2.54e-08
ENSMUSG00000031266.6	Gla	1.36202	4.84e-24	2.02e-22
ENSMUSG00000021785.8	Ngly1	-0.599621	3.65e-08	3.07e-07
ENSMUSG00000025190.13	Got1	0.0855754	0.65904	0.796502
ENSMUSG00000037032.16	Apbb1	-0.381302	0.000163026	0.000769905
ENSMUSG00000029253.12	Cenpc1	-0.605582	7.01e-07	4.94e-06
ENSMUSG00000022664.11	Slc35a5	0.0787649	0.459224	0.636272
ENSMUSG00000066877.11	Nck2	0.292032	0.00857203	0.0268261
ENSMUSG00000020325.10	Fstl3	0.753081	0.000204092	0.000946476
ENSMUSG00000004626.14	Stxbp2	-0.336075	0.0387685	0.0973769
ENSMUSG00000014907.10	Naf1	0.189532	0.128141	0.254816
ENSMUSG00000033739.8	Fkbpl	-0.022588	0.905591	0.944863
ENSMUSG00000056899.10	Immp2l	0.393042	0.13391	0.263645
ENSMUSG00000030934.9	Oat	0.399605	2.67e-06	1.71e-05
ENSMUSG00000058569.8	Tmed9	0.454894	3e-06	1.9e-05
ENSMUSG00000037012.18	Hk1	0.293272	0.153558	0.29269
ENSMUSG00000006024.13	Napa	0.228809	6.14e-08	5.01e-07
ENSMUSG00000033379.13	Atp6v0b	0.854311	8.16e-13	1.17e-11
ENSMUSG00000038664.16	Herc1	0.189358	0.0252058	0.0674416
ENSMUSG00000035941.15	Ibtk	-0.35704	2.68e-06	1.71e-05
ENSMUSG00000078676.9	Casc3	0.341835	4.6e-08	3.81e-07
ENSMUSG00000054814.14	Usp46	-0.476661	6.71e-05	0.000339799
ENSMUSG00000031833.10	Mast3	-0.914261	5.63e-10	5.94e-09
ENSMUSG00000027605.18	Acss2	-0.31512	0.0127545	0.0378051
ENSMUSG00000049091.6	Sephs2	-0.0112012	0.925946	0.957125
ENSMUSG00000036281.13	Snapc4	-0.303118	0.00123116	0.00480608
ENSMUSG00000036775.13	Decr2	-0.628713	7.19e-08	5.81e-07
ENSMUSG00000070394.10	Tmem256	0.126776	0.407857	0.588693
ENSMUSG00000005447.12	Pafah1b3	0.132093	0.378907	0.560619
ENSMUSG00000063052.9	Lrrc40	-0.303859	0.00990891	0.0304303
ENSMUSG00000075327.10	Zbtb2	2.60177	2.12e-91	2.83e-88
ENSMUSG00000025921.7	Rdh10	1.066	9.05e-09	8.27e-08
ENSMUSG00000022604.18	Cep97	-0.289828	0.0228925	0.0621925
ENSMUSG00000032298.13	Neil1	-1.28784	6.59e-17	1.45e-15
ENSMUSG00000030353.15	Tead4	0.514145	0.0344617	0.0881977
ENSMUSG00000050890.15	Pdik1l	-0.478522	0.000123803	0.000598562
ENSMUSG00000057895.11	Zfp105	-1.45686	1.04e-18	2.71e-17
ENSMUSG00000033249.10	Hsf4	-0.228364	0.347763	0.528296
ENSMUSG00000007805.4	Twist2	1.27355	0.000212075	0.000980095
ENSMUSG00000032246.14	Calml4	0.120704	0.52247	0.689943
ENSMUSG00000054057.2	A930004D18Rik	-0.859245	0.000227699	0.00104507
ENSMUSG00000062785.14	Kcnc3	-0.276373	0.336295	0.516126
ENSMUSG00000026959.13	Grin1	-0.18025	0.518716	0.686853
ENSMUSG00000097327.7	E030030I06Rik	0.06998	0.805786	0.892926
ENSMUSG00000040616.3	Tmem51	1.07958	0.00593752	0.0194742
ENSMUSG00000020131.14	Pcsk4	0.34801	0.146469	0.282283
ENSMUSG00000024659.15	Anxa1	0.078252	0.412334	0.592475
ENSMUSG00000031555.15	Adam9	0.49638	7.58e-13	1.09e-11
ENSMUSG00000046434.16	Hnrnpa1	0.218105	0.0459106	0.111978
ENSMUSG00000006169.19	Clint1	0.735134	2.71e-40	3.58e-38
ENSMUSG00000049327.17	Kmt5a	0.796539	8.79e-09	8.07e-08
ENSMUSG00000028646.16	Rragc	1.08819	1.06e-46	2.17e-44
ENSMUSG00000024908.15	Ppp6r3	0.233216	8.75e-06	5.15e-05
ENSMUSG00000031231.4	Cox7b	0.294038	0.00196511	0.00732332
ENSMUSG00000024913.16	Lrp5	0.174023	0.13674	0.267829
ENSMUSG00000033916.5	Chmp2a	0.0929217	0.357788	0.538813
ENSMUSG00000021193.10	Pitrm1	-0.19571	0.0152108	0.0439637
ENSMUSG00000021009.15	Ptpn21	0.712331	2.4e-21	7.97e-20
ENSMUSG00000034201.13	Gas2l1	0.187388	0.103822	0.215628
ENSMUSG00000030741.15	Spns1	0.550319	1.88e-12	2.6e-11
ENSMUSG00000074916.5	Chst14	-0.392584	3.7e-07	2.74e-06
ENSMUSG00000039530.17	Tusc3	0.285434	0.00039612	0.00173034
ENSMUSG00000022257.4	Laptm4b	0.301833	0.0337743	0.0866876
ENSMUSG00000028345.15	Tex10	-0.310103	0.000896851	0.00360987
ENSMUSG00000022828.10	Gtf2e1	-0.878043	3.62e-21	1.18e-19
ENSMUSG00000040472.15	Rabggta	-0.434992	0.000447616	0.00193042
ENSMUSG00000063849.6	Ppcdc	-0.931947	9.37e-21	2.94e-19
ENSMUSG00000046572.10	Zfp518b	-1.15484	3.27e-11	3.97e-10
ENSMUSG00000037344.14	Slc12a9	-0.56814	7.69e-06	4.57e-05
ENSMUSG00000063902.13	Gm7964	0.527863	0.000218101	0.0010049
ENSMUSG00000054520.15	Sh3bp2	0.766607	3.32e-05	0.000177589
ENSMUSG00000049164.7	Zfp518a	-2.39183	1.08e-49	2.57e-47
ENSMUSG00000031201.17	Brcc3	-0.383026	0.00115864	0.00455462
ENSMUSG00000026437.11	Cdk18	-1.30594	3.47e-09	3.33e-08
ENSMUSG00000033705.17	Stard9	-0.143846	0.462369	0.639014
ENSMUSG00000062995.12	Ica1	0.121543	0.528801	0.694589
ENSMUSG00000007594.10	Hapln4	0.322948	0.20139	0.358618
ENSMUSG00000043510.12	Hscb	-0.144542	0.336297	0.516126
ENSMUSG00000054517.9	Trim65	0.637255	0.00837599	0.0262706
ENSMUSG00000100801.1	Gm15459	0.278273	0.149914	0.287288
ENSMUSG00000050323.14	Ndufaf6	-0.175875	0.355681	0.536623
ENSMUSG00000061414.8	Cracr2a	-1.25938	3.72e-08	3.13e-07
ENSMUSG00000071181.2	3830408C21Rik	0.355487	0.193064	0.348039
ENSMUSG00000016239.11	Lonrf3	1.93991	9.39e-14	1.47e-12
ENSMUSG00000003949.16	Hlf	1.51645	0.00200767	0.00746498
ENSMUSG00000087088.2	Gm16638	-0.536067	0.109251	0.224179
ENSMUSG00000050708.16	Ftl1	0.450365	0.00474953	0.0160154
ENSMUSG00000028081.6	Rps3a1	0.461856	2.22e-09	2.19e-08
ENSMUSG00000021486.7	Prelid1	0.313076	0.00207539	0.0076949
ENSMUSG00000063382.6	Bcl9l	0.640955	1.16e-07	9.14e-07
ENSMUSG00000068699.12	Flnc	-0.418246	0.00385105	0.0132841
ENSMUSG00000002015.5	Bcap31	0.309249	2.07e-05	0.000114899
ENSMUSG00000028514.15	Usp24	0.499731	1.97e-11	2.46e-10
ENSMUSG00000033021.16	Gmppa	-0.280527	1.84e-05	0.000102858
ENSMUSG00000030782.16	Tgfb1i1	-1.1408	2.74e-21	9.06e-20
ENSMUSG00000044857.8	Lemd2	0.854997	6.8e-08	5.5e-07
ENSMUSG00000029599.13	Ddx54	-0.117765	0.188605	0.342213
ENSMUSG00000034300.17	Fam53c	0.522995	2.24e-08	1.95e-07
ENSMUSG00000031059.9	Ndufb11	0.360736	0.000486244	0.00208184
ENSMUSG00000026596.13	Abl2	1.8836	9.79e-71	6.97e-68
ENSMUSG00000024826.15	Dpf2	0.418524	3.79e-11	4.58e-10
ENSMUSG00000032295.15	Man2c1	-0.0597261	0.398878	0.580006
ENSMUSG00000041438.8	Utp4	0.866209	2.26e-42	3.42e-40
ENSMUSG00000033066.15	Gas7	0.194811	0.678704	0.811945
ENSMUSG00000005510.9	Ndufs3	0.0259947	0.64317	0.784096
ENSMUSG00000004069.17	Dnaja3	-0.0678999	0.336796	0.516521
ENSMUSG00000040325.16	Dcaf1	0.453017	1.28e-14	2.18e-13
ENSMUSG00000027661.4	Slc2a10	0.455707	1.46e-10	1.65e-09
ENSMUSG00000029545.13	Acads	-0.912931	9.04e-23	3.39e-21
ENSMUSG00000058638.14	Zfp110	-0.497913	5.81e-07	4.16e-06
ENSMUSG00000032299.10	Commd4	-0.109893	0.213286	0.373544
ENSMUSG00000031197.11	Vbp1	-0.290913	0.0524526	0.12502
ENSMUSG00000035772.11	Mrps2	-1.08224	8.85e-34	7.5e-32
ENSMUSG00000038970.7	Lmtk2	0.829368	1.12e-12	1.58e-11
ENSMUSG00000075705.12	Msrb1	-0.0890839	0.320286	0.498707
ENSMUSG00000039199.6	Zdhhc1	-0.408712	0.00220561	0.00811483
ENSMUSG00000029014.14	Dnajc2	-0.239245	0.0124886	0.0371407
ENSMUSG00000037296.7	Lsm1	0.329054	0.00010411	0.000510865
ENSMUSG00000034330.10	Plcg2	0.450147	0.019662	0.0547513
ENSMUSG00000021097.15	Clmn	0.0834639	0.695887	0.824422
ENSMUSG00000028744.15	Pqlc2	-0.0070797	0.957001	0.974919
ENSMUSG00000038205.12	Prkab2	-0.445637	0.000333418	0.0014779
ENSMUSG00000032342.13	Mto1	-0.0800662	0.419195	0.598951
ENSMUSG00000029524.16	Sirt4	-1.23213	4.96e-15	8.87e-14
ENSMUSG00000028573.18	Fggy	0.109485	0.365485	0.546873
ENSMUSG00000038930.11	Rccd1	-1.40474	5.51e-12	7.27e-11
ENSMUSG00000074793.10	Hspa12b	-2.02272	3.14e-24	1.34e-22
ENSMUSG00000055675.6	Kbtbd11	1.37941	3.9e-06	2.44e-05
ENSMUSG00000020135.13	Apc2	-2.43638	1.42e-23	5.72e-22
ENSMUSG00000040258.6	Nxph4	0.451901	0.338009	0.518011
ENSMUSG00000037217.15	Syn1	0.387944	0.220194	0.382195
ENSMUSG00000042216.13	Sgsm1	-0.498157	0.0392964	0.0985176
ENSMUSG00000039873.4	Neurl2	-0.025168	0.940289	0.965459
ENSMUSG00000062270.14	Morf4l1	0.40995	9.48e-15	1.65e-13
ENSMUSG00000020346.16	Mgat1	0.0894243	0.477102	0.652072
ENSMUSG00000021823.10	Vcl	-0.114606	0.404451	0.585575
ENSMUSG00000024238.15	Zeb1	0.450659	0.00463972	0.0156798
ENSMUSG00000022451.12	Twf1	0.14551	0.0192009	0.0536876
ENSMUSG00000036968.15	Cnpy4	0.368952	2.7e-06	1.72e-05
ENSMUSG00000041408.18	Wapl	0.518779	6.38e-11	7.49e-10
ENSMUSG00000030105.8	Arl8b	0.357371	8.98e-07	6.25e-06
ENSMUSG00000002017.10	Fam98a	0.808944	1.02e-19	2.87e-18
ENSMUSG00000084786.9	Ubl5	0.297965	0.000285868	0.0012858
ENSMUSG00000024242.15	Map4k3	0.0312179	0.841263	0.915478
ENSMUSG00000021072.12	Tmx1	0.361147	2.03e-06	1.33e-05
ENSMUSG00000031993.7	Snx19	-0.879934	7.26e-39	8.62e-37
ENSMUSG00000019194.15	Scn1b	-0.258945	0.0166741	0.0476195
ENSMUSG00000038462.3	Uqcrfs1	0.0467376	0.486426	0.660219
ENSMUSG00000015668.13	Pdzd11	0.0146281	0.901194	0.941931
ENSMUSG00000017664.16	Slc35c2	-0.0858359	0.255709	0.425445
ENSMUSG00000058886.9	Deaf1	0.967154	6.2e-22	2.16e-20
ENSMUSG00000020448.16	Rnf185	0.839946	4.61e-22	1.63e-20
ENSMUSG00000034951.10	Cog7	-0.240881	0.0010677	0.00423138
ENSMUSG00000022526.8	Zfp251	-0.00376731	0.964884	0.979524
ENSMUSG00000006527.16	Sfmbt1	0.783151	2.89e-23	1.13e-21
ENSMUSG00000026767.12	Mindy3	0.180555	0.0386659	0.0971333
ENSMUSG00000059439.15	Bcas3	-0.074399	0.566033	0.724756
ENSMUSG00000025209.5	Twnk	0.508406	1.39e-05	7.97e-05
ENSMUSG00000027327.16	1700037H04Rik	-0.622643	5.61e-06	3.41e-05
ENSMUSG00000042331.13	Specc1	0.526962	0.0106399	0.0323774
ENSMUSG00000029003.11	Mad2l2	-0.0460988	0.685537	0.816506
ENSMUSG00000025102.14	3110040N11Rik	-0.185672	0.108144	0.222569
ENSMUSG00000036769.14	Wdr44	0.768047	5.54e-16	1.1e-14
ENSMUSG00000031805.17	Jak3	-0.546942	6.66e-05	0.00033764
ENSMUSG00000073968.4	Trim68	-1.31174	3.29e-20	9.67e-19
ENSMUSG00000025525.12	Apool	-1.20059	5.85e-24	2.43e-22
ENSMUSG00000029001.15	Fbxo44	0.319183	0.0304345	0.0791047
ENSMUSG00000036368.8	Rmdn2	0.550552	4.57e-05	0.00023879
ENSMUSG00000036661.14	Dennd3	2.41109	1.18e-19	3.32e-18
ENSMUSG00000022456.16	2003-09-01	-0.18673	0.329528	0.508843
ENSMUSG00000044982.7	Sft2d3	-0.041729	0.812499	0.896645
ENSMUSG00000043801.7	Oaz1-ps	0.808079	0.00149389	0.00572193
ENSMUSG00000023036.14	Pcdhgc4	0.418248	0.0806597	0.177112
ENSMUSG00000020023.18	Tmcc3	-0.125018	0.61645	0.765235
ENSMUSG00000031712.10	Il15	0.319034	0.347951	0.528507
ENSMUSG00000029767.16	Calu	0.517553	2.26e-09	2.22e-08
ENSMUSG00000038014.7	Fam120a	0.218792	0.0149451	0.0433423
ENSMUSG00000007850.16	Hnrnph1	0.54958	5.85e-08	4.79e-07
ENSMUSG00000041459.15	Tardbp	-0.0830422	0.233243	0.398563
ENSMUSG00000055320.17	Tead1	0.98429	2.63e-11	3.24e-10
ENSMUSG00000059248.13	2009-09-01	0.00916225	0.925046	0.956591
ENSMUSG00000034602.15	Mon2	0.348512	4.59e-11	5.49e-10
ENSMUSG00000020773.11	Trim47	1.64019	8.75e-22	3.02e-20
ENSMUSG00000026825.17	Dnm1	0.126166	0.430943	0.609972
ENSMUSG00000026116.11	Tmem131	0.498199	2.93e-12	3.98e-11
ENSMUSG00000028410.13	Dnaja1	0.976943	2.61e-39	3.24e-37
ENSMUSG00000020680.15	Taf15	0.0338006	0.662861	0.799619
ENSMUSG00000028309.14	Rnf20	0.215491	0.0121524	0.0363077
ENSMUSG00000020654.15	Adcy3	0.0340052	0.725894	0.844908
ENSMUSG00000022905.12	Kpna1	0.865159	9.19e-20	2.6e-18
ENSMUSG00000031198.4	Fundc2	0.103779	0.33519	0.515129
ENSMUSG00000074649.6	BC029722	0.0134181	0.863892	0.923453
ENSMUSG00000025439.5	Clns1a	-0.28091	0.000117876	0.000572059
ENSMUSG00000025373.14	Rnf41	0.368437	0.000144649	0.000690134
ENSMUSG00000058454.15	Dhcr7	-0.87322	1.87e-10	2.08e-09
ENSMUSG00000021417.15	Eci2	-0.288733	4.67e-05	0.000243311
ENSMUSG00000028634.17	Hivep3	-0.219329	0.108075	0.22247
ENSMUSG00000035757.16	Selenoo	-0.222923	0.0123112	0.0367001
ENSMUSG00000043384.15	Gprasp1	-0.727734	1.99e-07	1.52e-06
ENSMUSG00000055912.8	Tmem150a	0.426543	0.0016855	0.00638373
ENSMUSG00000042487.6	Leo1	0.64207	2.67e-06	1.71e-05
ENSMUSG00000026860.16	Sh3glb2	-0.00540665	0.96433	0.979366
ENSMUSG00000038506.13	Dcun1d2	0.573767	7.32e-10	7.63e-09
ENSMUSG00000025025.14	Mxi1	0.395514	0.0966491	0.204042
ENSMUSG00000025280.8	Polr3a	-0.231508	0.00312813	0.0110705
ENSMUSG00000030323.13	Ift122	-0.318563	0.0114375	0.0344173
ENSMUSG00000042104.18	Uggt2	0.144472	0.207192	0.36602
ENSMUSG00000026029.14	Casp8	-1.06033	1.92e-18	4.86e-17
ENSMUSG00000006019.15	Dhx34	-1.04122	1.34e-21	4.53e-20
ENSMUSG00000029769.16	Ccdc136	0.16048	0.263417	0.434253
ENSMUSG00000000561.14	Wdr77	0.143851	0.251539	0.420413
ENSMUSG00000033883.11	D3Ertd254e	-0.244157	0.0388331	0.0975164
ENSMUSG00000026791.14	Slc2a8	-0.203354	0.0713786	0.160442
ENSMUSG00000029670.12	Ing3	0.719769	3.75e-14	6.12e-13
ENSMUSG00000039096.10	Rsad1	-1.19402	7.46e-20	2.12e-18
ENSMUSG00000026806.15	Ddx31	0.0194482	0.845336	0.917283
ENSMUSG00000039795.14	Zfand1	-1.20077	2.52e-12	3.44e-11
ENSMUSG00000011382.8	Dhdh	-1.17593	1.8e-06	1.19e-05
ENSMUSG00000035378.17	Shq1	-1.13808	1e-15	1.95e-14
ENSMUSG00000031480.15	Thsd1	0.18754	0.350898	0.531773
ENSMUSG00000071650.6	Ganab	0.200232	0.028748	0.0754546
ENSMUSG00000001794.13	Capns1	0.119895	0.227901	0.391879
ENSMUSG00000037072.15	Selenof	0.36486	0.000247682	0.00112662
ENSMUSG00000058355.8	Abce1	0.216493	0.00608797	0.0198883
ENSMUSG00000022314.10	Rad21	0.152895	0.163438	0.307188
ENSMUSG00000023118.15	Sympk	0.175908	0.00629495	0.0204768
ENSMUSG00000038393.14	Txnip	-1.34253	3.39e-10	3.68e-09
ENSMUSG00000030451.16	Herc2	0.242645	0.00196575	0.00732443
ENSMUSG00000021840.17	Mapk1ip1l	0.10933	0.111371	0.22772
ENSMUSG00000062234.14	Gak	0.211008	0.000957749	0.00383333
ENSMUSG00000026499.5	Acbd3	1.03475	1.02e-64	5.29e-62
ENSMUSG00000028800.15	Hdac1	0.0755863	0.439162	0.617353
ENSMUSG00000039662.16	Icmt	0.556355	5.26e-15	9.4e-14
ENSMUSG00000027406.12	Idh3b	0.1582	0.00378867	0.0131042
ENSMUSG00000026869.12	Psmd5	1.22799	1.63e-40	2.19e-38
ENSMUSG00000061950.17	Ppp4r1	0.302989	4.34e-10	4.65e-09
ENSMUSG00000068329.12	Htra2	-0.0834973	0.211248	0.37088
ENSMUSG00000030059.15	Tmf1	1.05927	4.18e-17	9.34e-16
ENSMUSG00000022205.15	Sub1	-0.0533787	0.604697	0.755871
ENSMUSG00000037613.16	Tnfrsf23	0.404997	0.0580329	0.135802
ENSMUSG00000044452.10	Zfp507	-0.34704	6.83e-07	4.83e-06
ENSMUSG00000036501.7	Fam13b	1.32176	2.4e-13	3.63e-12
ENSMUSG00000024213.14	Nudt3	0.435116	3.68e-07	2.73e-06
ENSMUSG00000071847.13	Apcdd1	-0.698386	0.0012894	0.00500328
ENSMUSG00000006517.5	Mvd	-0.859424	2.97e-10	3.25e-09
ENSMUSG00000022178.11	Ajuba	1.14264	4.19e-22	1.49e-20
ENSMUSG00000021003.10	Galc	0.292922	0.00298031	0.0106124
ENSMUSG00000041231.15	Ublcp1	-0.376019	4.27e-06	2.65e-05
ENSMUSG00000038141.11	Tmem181a	0.228671	0.0138174	0.0404839
ENSMUSG00000038175.10	Mylip	-0.0348117	0.665662	0.801639
ENSMUSG00000026135.17	Zfp142	0.789009	6.09e-19	1.62e-17
ENSMUSG00000040822.7	1700123O20Rik	0.512506	1.31e-06	8.86e-06
ENSMUSG00000030527.15	Crtc3	1.28964	9.64e-48	2.06e-45
ENSMUSG00000021681.8	Aggf1	-0.056114	0.448848	0.626815
ENSMUSG00000027099.9	Mtx2	-0.0997067	0.149872	0.287279
ENSMUSG00000032834.11	Pwp2	-0.576532	2.1e-08	1.83e-07
ENSMUSG00000019806.13	Aig1	0.165952	0.101968	0.212583
ENSMUSG00000036249.16	Rbm43	-1.64401	7.33e-38	8.16e-36
ENSMUSG00000034853.16	Acot11	-1.70372	8.09e-29	5.03e-27
ENSMUSG00000021621.15	Zcchc9	-0.392814	0.000154389	0.00073219
ENSMUSG00000038967.13	Pdk2	-0.584584	0.000213432	0.000985319
ENSMUSG00000078681.10	Tm2d3	-0.0754147	0.433011	0.611574
ENSMUSG00000042709.14	Atpaf2	0.350742	0.000396917	0.00173347
ENSMUSG00000000876.11	Pxmp4	-0.562944	0.000339916	0.00150327
ENSMUSG00000022020.15	Naa16	0.0826564	0.523653	0.690736
ENSMUSG00000058979.7	Hdhd5	-0.425441	0.00359432	0.0124988
ENSMUSG00000054474.15	Thnsl2	-0.206389	0.165492	0.309746
ENSMUSG00000023892.8	Zfp51	-0.260713	0.154885	0.294511
ENSMUSG00000035476.9	Tab3	0.593678	2.29e-06	1.48e-05
ENSMUSG00000000811.13	Txnrd3	-0.28015	0.0365958	0.0929695
ENSMUSG00000054021.6	Sirt5	-1.31632	5.27e-12	6.97e-11
ENSMUSG00000029456.12	Acad10	-0.47948	0.0244393	0.0656703
ENSMUSG00000024210.3	Ip6k3	2.27332	1.2e-09	1.22e-08
ENSMUSG00000063632.6	Sox11	1.08765	1.28e-06	8.72e-06
ENSMUSG00000045140.8	Pigw	-0.623599	0.00246374	0.00897668
ENSMUSG00000021259.5	Cyp46a1	-0.397192	0.113809	0.231618
ENSMUSG00000039110.14	Mycbpap	0.186441	0.472055	0.647666
ENSMUSG00000087331.8	1810021B22Rik	-0.887946	0.00110879	0.00437961
ENSMUSG00000030468.12	Siglecg	0.210486	0.59377	0.746932
ENSMUSG00000022185.19	Acin1	0.415908	6.78e-08	5.49e-07
ENSMUSG00000022200.8	Golph3	0.570834	5.23e-13	7.66e-12
ENSMUSG00000053907.10	Mat2a	0.225932	0.0142875	0.041741
ENSMUSG00000034377.10	Tulp4	1.33361	1.43e-25	6.91e-24
ENSMUSG00000036644.15	Tbc1d9b	-0.12204	0.0749876	0.166986
ENSMUSG00000019804.12	Snx3	0.220048	0.00699264	0.0223919
ENSMUSG00000003360.15	Ddx23	0.0629702	0.457958	0.635095
ENSMUSG00000028277.13	Ube2j1	0.745176	2.12e-44	3.68e-42
ENSMUSG00000008855.17	Hdac5	-0.250973	0.00513364	0.0171295
ENSMUSG00000094483.2	Purb	0.683042	1.55e-13	2.39e-12
ENSMUSG00000020687.13	Cdc27	-0.200809	0.0365165	0.0928007
ENSMUSG00000033352.11	Map2k4	0.446437	5.78e-06	3.51e-05
ENSMUSG00000062963.10	Ufc1	0.0923872	0.40972	0.590187
ENSMUSG00000025417.8	Pip4k2c	0.938435	1.65e-35	1.56e-33
ENSMUSG00000039308.6	Ndst2	1.09272	2.63e-57	9.06e-55
ENSMUSG00000039756.12	Dnttip2	0.347279	2.97e-05	0.000160557
ENSMUSG00000025437.15	Usp33	0.047037	0.495676	0.668331
ENSMUSG00000031985.9	Gnpat	-0.581887	1.38e-18	3.55e-17
ENSMUSG00000020817.16	Rabep1	0.54298	9.17e-10	9.46e-09
ENSMUSG00000002608.8	Ccdc97	0.243103	0.00718493	0.0229285
ENSMUSG00000032030.16	Cul5	0.166656	0.046633	0.113376
ENSMUSG00000003119.14	Cdk12	0.365821	3.47e-06	2.18e-05
ENSMUSG00000036155.13	Mgat5	-0.0975888	0.467977	0.644098
ENSMUSG00000031813.8	Mvb12a	0.0796127	0.419441	0.598992
ENSMUSG00000034211.14	Mrps17	-0.58363	4.91e-13	7.22e-12
ENSMUSG00000063480.8	Snu13	0.161324	0.0347923	0.088916
ENSMUSG00000033014.12	Trim33	0.858063	4.77e-29	3.02e-27
ENSMUSG00000031590.8	Frg1	-0.107431	0.25196	0.420984
ENSMUSG00000071645.6	Tut1	-0.0575268	0.509383	0.678828
ENSMUSG00000024240.13	Epc1	1.22329	1.91e-60	7.72e-58
ENSMUSG00000039048.15	Foxred1	0.0176598	0.850728	0.919316
ENSMUSG00000028233.6	Tgs1	0.479203	1.73e-05	9.75e-05
ENSMUSG00000020876.14	Snx11	-0.559735	1.68e-09	1.69e-08
ENSMUSG00000021286.8	Zfyve21	-0.670187	2.06e-09	2.04e-08
ENSMUSG00000052369.8	Tmem106c	0.0684542	0.517995	0.686238
ENSMUSG00000063108.15	Zfp26	-1.1947	7.46e-13	1.08e-11
ENSMUSG00000046862.14	Pramef8	-1.04197	4.63e-25	2.14e-23
ENSMUSG00000055660.9	Mettl4	-1.97147	2.12e-54	6.47e-52
ENSMUSG00000001349.5	Cnn1	0.427919	0.191128	0.345805
ENSMUSG00000086968.8	4933431E20Rik	-1.40928	1.05e-27	5.96e-26
ENSMUSG00000025545.10	Clybl	0.155646	0.479365	0.653915
ENSMUSG00000063235.16	Ptpmt1	0.00421266	0.965372	0.979636
ENSMUSG00000020910.16	Adprm	-1.13265	2.99e-24	1.28e-22
ENSMUSG00000044763.8	Trmt10c	0.971841	4e-26	1.99e-24
ENSMUSG00000050271.12	Prag1	0.371814	0.0197056	0.0548557
ENSMUSG00000004637.15	Wwox	0.2515	0.0538213	0.127667
ENSMUSG00000021023.14	1110008L16Rik	-0.782933	6.87e-09	6.41e-08
ENSMUSG00000045248.6	Med26	1.14249	5.11e-20	1.48e-18
ENSMUSG00000022220.14	Adcy4	-0.416504	0.00762984	0.0242
ENSMUSG00000020646.17	Mboat2	-0.0606806	0.631692	0.776174
ENSMUSG00000039841.14	Zfp800	0.382104	0.00943004	0.0291694
ENSMUSG00000039621.13	Prex1	0.203685	0.233708	0.39923
ENSMUSG00000090290.2	Tarbp1	0.0297576	0.878685	0.929684
ENSMUSG00000078490.9	Cfap74	0.506354	0.000302514	0.0013527
ENSMUSG00000092909.1	Gm25732	0.709665	0.258992	0.429276
ENSMUSG00000069755.5	Zfp125	-2.00595	5.52e-17	1.22e-15
ENSMUSG00000005057.13	Sh2b2	0.461151	0.0327621	0.0844143
ENSMUSG00000043833.6	2900005J15Rik	-3.67965	4.38e-15	7.88e-14
ENSMUSG00000097352.7	C920009B18Rik	-1.22909	0.000150213	0.000714607
ENSMUSG00000075602.10	Ly6a	0.47623	2.26e-06	1.47e-05
ENSMUSG00000031253.15	Srpx2	0.560972	1.14e-05	6.61e-05
ENSMUSG00000025982.13	Sf3b1	0.369915	1.15e-10	1.31e-09
ENSMUSG00000030057.15	Cnbp	0.389886	2.08e-07	1.59e-06
ENSMUSG00000006931.15	P3h4	0.401239	4.54e-07	3.31e-06
ENSMUSG00000056737.14	Capg	0.0916174	0.388643	0.569581
ENSMUSG00000037679.9	Inf2	-0.331956	0.0467888	0.113686
ENSMUSG00000027006.13	Dnajc10	0.050758	0.607954	0.758389
ENSMUSG00000035545.13	Leng8	-0.338629	0.0132566	0.0390928
ENSMUSG00000039367.11	Sec24c	-0.27222	7.2e-07	5.07e-06
ENSMUSG00000036550.16	Cnot1	0.326556	2.89e-10	3.17e-09
ENSMUSG00000002105.15	Slc39a13	0.0428627	0.662956	0.799642
ENSMUSG00000068882.13	Ssb	0.44021	0.000618875	0.00258146
ENSMUSG00000028932.7	Psmc2	0.0619051	0.42239	0.601758
ENSMUSG00000025289.15	Prdx4	0.387639	1.38e-06	9.32e-06
ENSMUSG00000024271.8	Elp2	-0.518742	2.29e-19	6.27e-18
ENSMUSG00000047213.14	Ythdf3	0.162824	0.0253672	0.067755
ENSMUSG00000020166.15	Cnot2	-0.0211178	0.742002	0.855065
ENSMUSG00000004032.10	Gstm5	0.0595812	0.313561	0.49183
ENSMUSG00000042772.15	Smg7	0.325727	3.01e-05	0.000162429
ENSMUSG00000022779.16	Top3b	-0.914997	7.44e-38	8.23e-36
ENSMUSG00000025616.14	Usp16	0.668161	5.94e-19	1.58e-17
ENSMUSG00000037300.19	Ttc13	0.305421	0.000462563	0.00199047
ENSMUSG00000018428.15	Akap1	1.05058	8.79e-20	2.49e-18
ENSMUSG00000022682.8	Rrn3	0.0811529	0.342019	0.522327
ENSMUSG00000036299.5	BC031181	0.178402	0.0125956	0.0374277
ENSMUSG00000035828.11	Pim3	0.727126	1.11e-06	7.6e-06
ENSMUSG00000078427.3	Sarnp	0.360146	0.00251968	0.00915214
ENSMUSG00000027010.16	Slc25a12	-0.109464	0.423762	0.602896
ENSMUSG00000040843.10	Tiprl	0.147702	0.0389656	0.0977917
ENSMUSG00000037533.19	Rapgef6	0.151698	0.0558383	0.131618
ENSMUSG00000037361.8	Sf3b6	-0.159065	0.0952747	0.201666
ENSMUSG00000039449.14	Prpf18	-0.150282	0.0458753	0.111938
ENSMUSG00000029141.16	Slc4a1ap	0.206465	0.0244973	0.0657931
ENSMUSG00000011832.15	Evi5l	-0.413108	0.000608337	0.00254049
ENSMUSG00000038775.14	Vill	-0.277457	0.0625798	0.144262
ENSMUSG00000032898.9	Fbxo21	-0.745468	7.58e-09	7.02e-08
ENSMUSG00000047098.18	Rnf31	-0.544259	1.18e-05	6.79e-05
ENSMUSG00000030259.12	Rassf8	0.00909643	0.935168	0.9627
ENSMUSG00000001305.5	Rrp15	0.125139	0.289808	0.465915
ENSMUSG00000004947.15	Dtx2	1.16778	6.37e-38	7.12e-36
ENSMUSG00000055897.13	Ppp4r1l-ps	-0.998968	8.26e-12	1.07e-10
ENSMUSG00000021179.8	Nrde2	-0.334794	0.00232551	0.00852514
ENSMUSG00000022636.13	Alcam	0.477194	0.019308	0.0539588
ENSMUSG00000021241.7	Isca2	-0.750616	6.47e-11	7.58e-10
ENSMUSG00000062040.14	Zfp27	-1.03457	6.49e-18	1.57e-16
ENSMUSG00000032498.9	Mlh1	-0.999223	2.31e-21	7.69e-20
ENSMUSG00000001707.8	Eef1e1	-0.339899	0.0049087	0.016469
ENSMUSG00000063889.16	Crem	1.9471	9.65e-19	2.53e-17
ENSMUSG00000027381.16	Bcl2l11	0.0847326	0.609338	0.759539
ENSMUSG00000028910.12	Mecr	-0.0712136	0.532912	0.697606
ENSMUSG00000005357.9	Slc1a6	0.415044	0.127496	0.25377
ENSMUSG00000001999.15	Blvra	-0.359551	0.018563	0.0521364
ENSMUSG00000045007.9	Tubg2	-0.278674	0.0656539	0.149749
ENSMUSG00000019838.11	Slc16a10	1.20963	0.0020292	0.0075411
ENSMUSG00000050192.8	Eif5a2	-0.503758	0.00167596	0.00635101
ENSMUSG00000030086.16	Chchd6	-0.165021	0.40481	0.585861
ENSMUSG00000066800.11	Rnasel	-1.62792	7.05e-19	1.86e-17
ENSMUSG00000079283.2	2310009B15Rik	0.175089	0.292819	0.469323
ENSMUSG00000068762.11	Gstm6	-0.0406705	0.87241	0.926901
ENSMUSG00000044991.10	Shld1	-1.49944	3.31e-09	3.19e-08
ENSMUSG00000089665.2	Fcor	0.379607	0.222848	0.385643
ENSMUSG00000049556.5	Lingo1	-1.00258	0.00391863	0.0134926
ENSMUSG00000030082.14	Sec61a1	0.43338	2.23e-05	0.000122879
ENSMUSG00000015165.16	Hnrnpl	0.158304	0.04556	0.111334
ENSMUSG00000010663.5	Fads1	-0.372567	0.00326607	0.0115053
ENSMUSG00000007041.9	Clic1	0.0980333	0.461654	0.638271
ENSMUSG00000028413.13	B4galt1	0.227712	0.000296936	0.00132999
ENSMUSG00000025283.15	Sat1	2.09077	1.27e-16	2.72e-15
ENSMUSG00000022508.5	Bcl6	2.03098	6.68e-34	5.69e-32
ENSMUSG00000058076.12	Sdhc	0.0807363	0.477368	0.652234
ENSMUSG00000039910.10	Cited2	-0.158188	0.172705	0.320221
ENSMUSG00000013033.16	Adgrl1	0.240806	0.0168213	0.0479503
ENSMUSG00000067194.6	Eif1ax	-0.0346222	0.685732	0.816648
ENSMUSG00000026833.18	Olfm1	0.771623	2.43e-10	2.68e-09
ENSMUSG00000039770.6	Ypel5	1.42569	1.06e-20	3.28e-19
ENSMUSG00000021143.10	Pacs2	-0.0754463	0.417805	0.597764
ENSMUSG00000024054.14	Smchd1	0.0958124	0.155616	0.295663
ENSMUSG00000025145.13	Lrrc45	-0.0176997	0.845255	0.917283
ENSMUSG00000025995.16	Wdr75	-0.237637	0.00584347	0.0191952
ENSMUSG00000019710.13	Mrpl24	0.0110809	0.876881	0.928971
ENSMUSG00000024081.9	Cebpz	0.0259946	0.812655	0.896722
ENSMUSG00000034771.15	Tle2	-1.0535	1.96e-06	1.28e-05
ENSMUSG00000026511.7	Srp9	0.255358	0.00688264	0.0220859
ENSMUSG00000055371.17	Stam2	0.282544	0.00145333	0.00558261
ENSMUSG00000023092.16	Fhl1	0.187215	0.138099	0.269747
ENSMUSG00000067629.13	Syngap1	0.569964	1.91e-06	1.25e-05
ENSMUSG00000021033.11	Gstz1	-0.125321	0.0901743	0.193315
ENSMUSG00000034863.9	Ano8	-0.78078	1.33e-14	2.28e-13
ENSMUSG00000033417.16	Cacul1	1.17734	4.97e-41	6.85e-39
ENSMUSG00000019082.18	Slc25a22	-0.480538	2.87e-07	2.15e-06
ENSMUSG00000028969.10	Cdk5	-0.154013	0.0404484	0.10085
ENSMUSG00000030869.11	Ndufab1	0.0554978	0.532895	0.697606
ENSMUSG00000033845.13	Mrpl15	-0.590235	3.78e-10	4.08e-09
ENSMUSG00000035722.15	Abca7	0.382709	0.0515636	0.123297
ENSMUSG00000007039.12	Ddah2	0.218012	0.214191	0.374698
ENSMUSG00000000340.10	Dbt	-0.346274	0.00567646	0.0187215
ENSMUSG00000054027.8	Nt5dc3	0.704192	5.48e-09	5.18e-08
ENSMUSG00000024037.13	Wdr4	0.0644274	0.49851	0.670527
ENSMUSG00000024993.15	Fam45a	-0.430856	0.00394366	0.0135635
ENSMUSG00000041143.16	Tmco4	-0.177409	0.0445951	0.109427
ENSMUSG00000040818.10	Dennd6a	-0.81753	1.7e-13	2.6e-12
ENSMUSG00000048440.16	Cyp4f16	-0.140015	0.118908	0.239939
ENSMUSG00000037697.19	Ddhd1	-0.0861305	0.473712	0.649314
ENSMUSG00000056185.5	Snx32	-0.744455	5.33e-06	3.25e-05
ENSMUSG00000014850.15	Msh3	0.672828	1.17e-09	1.19e-08
ENSMUSG00000020744.13	Slc25a19	0.801072	4.43e-11	5.31e-10
ENSMUSG00000062488.9	Ifit3b	-1.62669	0.000238301	0.00108788
ENSMUSG00000099689.6	Zfp383	-0.218724	0.0971858	0.204794
ENSMUSG00000038344.14	Txlng	-0.0426523	0.783033	0.879571
ENSMUSG00000097392.2	D930016D06Rik	0.854728	5.84e-09	5.48e-08
ENSMUSG00000092130.2	D030025P21Rik	-1.67486	2.57e-07	1.94e-06
ENSMUSG00000029167.13	Ppargc1a	2.61484	9.92e-24	4.05e-22
ENSMUSG00000033318.7	Gstt2	-0.534837	0.0489673	0.118066
ENSMUSG00000031861.15	Lpar2	1.296	1.85e-09	1.84e-08
ENSMUSG00000060397.6	Zfp128	-0.859468	5.27e-06	3.23e-05
ENSMUSG00000047875.6	Gpr157	0.178348	0.354304	0.535529
ENSMUSG00000037463.14	Fbxo27	-1.11551	1.6e-07	1.24e-06
ENSMUSG00000059277.12	R74862	-0.229243	0.408793	0.589359
ENSMUSG00000078612.9	Fyb2	-0.995624	0.000386569	0.00169243
ENSMUSG00000041020.14	Map7d2	1.16669	0.0368725	0.0934965
ENSMUSG00000022483.17	Col2a1	0.241352	0.577353	0.733318
ENSMUSG00000026193.15	Fn1	0.142172	0.332367	0.511859
ENSMUSG00000024661.7	Fth1	0.283708	0.322042	0.500395
ENSMUSG00000018593.13	Sparc	0.260004	0.00576524	0.0189762
ENSMUSG00000040026.8	Saa3	0.45856	0.52946	0.694792
ENSMUSG00000001506.10	Col1a1	0.0792396	0.679318	0.812133
ENSMUSG00000064351.1	mt-Co1	0.213288	0.127755	0.254214
ENSMUSG00000029661.16	Col1a2	0.130794	0.370031	0.551497
ENSMUSG00000026043.18	Col3a1	0.218443	0.139796	0.272164
ENSMUSG00000040152.8	Thbs1	-0.022786	0.939134	0.965014
ENSMUSG00000029304.14	Spp1	0.607054	0.0189756	0.053155
ENSMUSG00000043613.8	Mmp3	0.444248	0.533102	0.697728
ENSMUSG00000024529.14	Lox	0.288771	0.00390137	0.013444
ENSMUSG00000026822.14	Lcn2	0.451384	0.539607	0.702756
ENSMUSG00000027966.20	Col11a1	0.291861	0.348148	0.528762
ENSMUSG00000031375.17	Bgn	0.309392	0.000365538	0.00160793
ENSMUSG00000026042.16	Col5a2	0.440169	0.00158514	0.00603466
ENSMUSG00000050578.10	Mmp13	0.278758	0.448222	0.626186
ENSMUSG00000001119.7	Col6a1	0.312131	1.55e-05	8.8e-05
ENSMUSG00000064370.1	mt-Cytb	-0.127413	0.229525	0.393785
ENSMUSG00000098178.1	Gm42418	0.189485	0.838659	0.914275
ENSMUSG00000034994.10	Eef2	0.67089	2.86e-17	6.51e-16
ENSMUSG00000020473.13	Aebp1	0.466367	1.36e-06	9.17e-06
ENSMUSG00000064246.10	Chil1	0.429779	0.555162	0.716482
ENSMUSG00000022816.11	Fstl1	0.239632	0.246611	0.414992
ENSMUSG00000026728.9	Vim	0.248483	0.445549	0.623287
ENSMUSG00000070436.12	Serpinh1	0.376649	0.0249141	0.0667114
ENSMUSG00000027832.5	Ptx3	-0.0236397	0.942911	0.966757
ENSMUSG00000020241.13	Col6a2	0.323671	0.00489193	0.0164282
ENSMUSG00000040249.15	Lrp1	0.224524	0.256391	0.426121
ENSMUSG00000032332.17	Col12a1	0.131792	0.537335	0.701148
ENSMUSG00000031849.9	Comp	0.337017	0.100068	0.209255
ENSMUSG00000000031.16	H19	-0.60797	0.168351	0.313777
ENSMUSG00000025130.11	P4hb	0.533732	2.81e-11	3.44e-10
ENSMUSG00000031451.6	Gas6	0.430017	0.188295	0.341795
ENSMUSG00000031722.10	Hp	0.566622	0.355537	0.536595
ENSMUSG00000030607.7	Acan	0.129687	0.827837	0.90773
ENSMUSG00000041559.7	Fmod	0.37973	0.0611881	0.141573
ENSMUSG00000003814.8	Calr	0.336629	0.000933611	0.00374581
ENSMUSG00000036446.5	Lum	0.432709	0.0845007	0.183677
ENSMUSG00000032294.17	Pkm	0.633092	0.000172247	0.000809158
ENSMUSG00000019929.16	Dcn	0.481182	0.0973393	0.204948
ENSMUSG00000017466.9	Timp2	0.329267	9.77e-05	0.000481639
ENSMUSG00000029371.7	Cxcl5	1.19805	0.0366376	0.0930529
ENSMUSG00000067274.10	Rplp0	0.546447	4.75e-13	7e-12
ENSMUSG00000051855.15	Mest	-0.234591	0.662741	0.799563
ENSMUSG00000024164.15	C3	0.375563	0.633554	0.777616
ENSMUSG00000061353.11	Cxcl12	-0.486989	0.0908448	0.194498
ENSMUSG00000020044.13	Timp3	0.0707386	0.857362	0.921711
ENSMUSG00000021091.8	Serpina3n	0.455247	0.0998931	0.208971
ENSMUSG00000021756.12	Il6st	0.0648837	0.639575	0.781634
ENSMUSG00000032216.14	Nedd4	0.109132	0.24157	0.408382
ENSMUSG00000064341.1	mt-Nd1	-0.306734	0.112477	0.229589
ENSMUSG00000026147.16	Col9a1	0.350086	0.351102	0.531931
ENSMUSG00000026864.13	Hspa5	0.374225	0.0230061	0.0624476
ENSMUSG00000023944.14	Hsp90ab1	0.402383	1.62e-05	9.18e-05
ENSMUSG00000035385.5	Ccl2	1.52634	0.0235988	0.0638212
ENSMUSG00000060126.14	Tpt1	0.655418	1.09e-09	1.11e-08
ENSMUSG00000022665.15	Ccdc80	0.187387	0.527713	0.694169
ENSMUSG00000022892.11	App	0.484148	0.00386426	0.0133269
ENSMUSG00000024330.17	Col11a2	0.344098	0.313694	0.491967
ENSMUSG00000026837.15	Col5a1	0.0363277	0.808142	0.894192
ENSMUSG00000012428.9	Steap4	-0.25892	0.688532	0.818826
ENSMUSG00000027248.13	Pdia3	0.403613	0.000252435	0.00114604
ENSMUSG00000064367.1	mt-Nd5	0.0684248	0.676153	0.809709
ENSMUSG00000021702.7	Thbs4	0.343179	0.147923	0.284305
ENSMUSG00000007892.8	Rplp1	0.427617	0.0034142	0.01196
ENSMUSG00000028763.17	Hspg2	-0.0647586	0.674857	0.808565
ENSMUSG00000032399.8	Rpl4	0.399795	1.1e-06	7.52e-06
ENSMUSG00000029580.14	Actb	-0.570238	0.00972688	0.029992
ENSMUSG00000020048.13	Hsp90b1	0.306415	0.0499378	0.120068
ENSMUSG00000032518.6	Rpsa	0.423259	2.65e-06	1.7e-05
ENSMUSG00000001131.11	Timp1	0.42951	0.0483363	0.116822
ENSMUSG00000047793.13	Sned1	-0.95637	0.00849658	0.0266133
ENSMUSG00000002020.15	Ltbp2	0.241819	0.306338	0.48426
ENSMUSG00000030218.2	Mgp	0.410836	0.18593	0.338594
ENSMUSG00000015656.17	Hspa8	0.363718	2.36e-05	0.000129818
ENSMUSG00000035202.8	Lars2	0.622134	0.349208	0.529889
ENSMUSG00000004207.14	Psap	0.423959	2.47e-05	0.000135488
ENSMUSG00000031740.8	Mmp2	0.522561	0.055651	0.131263
ENSMUSG00000021939.8	Ctsb	0.540003	0.000515167	0.0021921
ENSMUSG00000019997.11	Ccn2	-1.73271	6.85e-07	4.85e-06
ENSMUSG00000064345.1	mt-Nd2	-0.0075129	0.964827	0.979524
ENSMUSG00000029718.14	Pcolce	0.395889	0.000712934	0.00293371
ENSMUSG00000044533.15	Rps2	0.48828	0.000803573	0.00327078
ENSMUSG00000020372.15	Rack1	0.509683	8.23e-19	2.17e-17
ENSMUSG00000029781.7	Fkbp9	0.44718	3.94e-14	6.4e-13
ENSMUSG00000027523.19	Gnas	0.343938	0.000547421	0.00230911
ENSMUSG00000052957.8	Gas1	0.636365	0.0988422	0.207416
ENSMUSG00000026249.10	Serpine2	0.47963	2.07e-05	0.000114558
ENSMUSG00000063229.15	Ldha	0.382783	0.21441	0.374882
ENSMUSG00000034088.15	Hdlbp	0.328132	1.2e-05	6.9e-05
ENSMUSG00000031447.7	Lamp1	0.532898	5.15e-14	8.29e-13
ENSMUSG00000048126.16	Col6a3	-0.131808	0.342352	0.522603
ENSMUSG00000031328.15	Flna	-0.0941936	0.453933	0.631193
ENSMUSG00000017493.12	Igfbp4	0.156666	0.5553	0.716482
ENSMUSG00000064363.1	mt-Nd4	0.0623738	0.611761	0.761582
ENSMUSG00000072941.5	Sod3	0.629398	0.0318831	0.0824077
ENSMUSG00000005610.17	Eif4g2	0.395375	1.86e-11	2.32e-10
ENSMUSG00000004655.5	Aqp1	0.510743	0.0894786	0.192151
ENSMUSG00000022010.19	Tsc22d1	-1.21495	9.74e-06	5.69e-05
ENSMUSG00000022094.15	Slc39a14	0.416466	0.177517	0.327093
ENSMUSG00000022108.8	Itm2b	0.424939	0.0180677	0.0509795
ENSMUSG00000032231.14	Anxa2	0.0932827	0.630497	0.775374
ENSMUSG00000027570.15	Col9a3	0.373083	0.185927	0.338594
ENSMUSG00000017009.3	Sdc4	0.11133	0.70649	0.831956
ENSMUSG00000025203.6	Scd2	-0.423328	0.0084205	0.0263945
ENSMUSG00000057666.18	Gapdh	0.462643	0.0191018	0.0534526
ENSMUSG00000041577.5	Prelp	-0.0527166	0.806189	0.893141
ENSMUSG00000025809.15	Itgb1	0.478886	2.39e-07	1.8e-06
ENSMUSG00000031596.15	Slc7a2	-0.00305827	0.996121	0.997428
ENSMUSG00000031762.7	Mt2	0.028296	0.961239	0.977547
ENSMUSG00000022025.13	Cnmd	0.293746	0.422148	0.601521
ENSMUSG00000025492.6	Ifitm3	0.428918	0.120274	0.242096
ENSMUSG00000030744.13	Rps3	0.540464	1.14e-20	3.51e-19
ENSMUSG00000031320.9	Rps4x	0.423615	5.56e-10	5.87e-09
ENSMUSG00000027656.7	Ccn5	-0.260183	0.332252	0.511756
ENSMUSG00000024909.15	Efemp2	0.31472	0.000251743	0.00114339
ENSMUSG00000022283.15	Pabpc1	0.289652	0.000151632	0.000720396
ENSMUSG00000028369.15	Svep1	0.1308	0.527135	0.693788
ENSMUSG00000021728.8	Emb	0.705219	2.48e-05	0.000136154
ENSMUSG00000068220.6	Lgals1	0.294467	0.0772183	0.170907
ENSMUSG00000025351.14	Cd63	0.516229	1.1e-11	1.41e-10
ENSMUSG00000064080.12	Fbln2	0.35217	0.000680658	0.0028139
ENSMUSG00000027750.16	Postn	0.714346	0.000226228	0.00103921
ENSMUSG00000031799.9	Tpm4	0.304816	0.0795504	0.175181
ENSMUSG00000061983.7	Rps12	0.572978	3.84e-11	4.64e-10
ENSMUSG00000035258.15	Abi3bp	0.35556	0.0457921	0.111786
ENSMUSG00000073418.4	C4b	0.743598	0.0106221	0.0323323
ENSMUSG00000014599.10	Csf1	0.185639	0.460957	0.63764
ENSMUSG00000032374.14	Plod2	0.550807	0.000214047	0.000987715
ENSMUSG00000004980.16	Hnrnpa2b1	0.313796	0.000378446	0.00165993
ENSMUSG00000025393.12	Atp5b	0.419014	0.000114826	0.000558575
ENSMUSG00000033161.10	Atp1a1	1.02175	2.52e-47	5.33e-45
ENSMUSG00000006333.14	Rps9	0.462068	1.02e-09	1.05e-08
ENSMUSG00000002265.16	Peg3	-0.15093	0.747996	0.857905
ENSMUSG00000023175.15	Bsg	0.416434	5.24e-05	0.000270959
ENSMUSG00000043716.13	Rpl7	0.417506	1.78e-06	1.18e-05
ENSMUSG00000027422.15	Rrbp1	0.308417	0.00267469	0.00965121
ENSMUSG00000029380.11	Cxcl1	1.00074	0.221875	0.384415
ENSMUSG00000038991.17	Txndc5	0.384762	8.07e-07	5.65e-06
ENSMUSG00000000957.11	Mmp14	0.57564	0.00016663	0.000785704
ENSMUSG00000027447.6	Cst3	0.599174	0.00763985	0.0242282
ENSMUSG00000016024.9	Lbp	0.48764	0.397731	0.57889
ENSMUSG00000024740.10	Ddb1	0.212777	0.000797514	0.00324798
ENSMUSG00000027204.13	Fbn1	-0.0752223	0.483485	0.657605
ENSMUSG00000003970.9	Rpl8	0.429375	2.24e-07	1.7e-06
ENSMUSG00000020571.12	Pdia6	0.296942	0.00955205	0.0295041
ENSMUSG00000062647.16	Rpl7a	0.509859	6.39e-18	1.55e-16
ENSMUSG00000021477.9	Ctsl	0.686528	0.0043006	0.0146707
ENSMUSG00000028626.5	Col9a2	0.356543	0.154193	0.293716
ENSMUSG00000006932.17	Ctnnb1	0.0702612	0.500665	0.671819
ENSMUSG00000021242.9	Npc2	0.519983	0.0133056	0.039221
ENSMUSG00000045983.16	Eif4g1	0.272188	0.000904475	0.00363782
ENSMUSG00000045672.15	Col27a1	-0.125292	0.798252	0.887716
ENSMUSG00000025290.17	Rps24	0.393091	1.84e-06	1.21e-05
ENSMUSG00000008682.13	Rpl10	0.584419	2.58e-11	3.18e-10
ENSMUSG00000019539.11	Rcn3	0.511704	1.45e-08	1.29e-07
ENSMUSG00000007891.16	Ctsd	0.517118	2.7e-09	2.63e-08
ENSMUSG00000060036.14	Rpl3	0.208735	0.0133248	0.0392724
ENSMUSG00000092274.3	Neat1	-1.60569	2.82e-18	7.11e-17
ENSMUSG00000038900.17	Rpl12	0.503852	7.1e-06	4.24e-05
ENSMUSG00000030695.16	Aldoa	0.370746	0.160658	0.303279
ENSMUSG00000093674.7	Rpl41	0.368353	0.0460018	0.112112
ENSMUSG00000020719.14	Ddx5	0.760087	3.29e-23	1.28e-21
ENSMUSG00000047675.15	Rps8	0.437816	1.59e-08	1.41e-07
ENSMUSG00000020585.4	Laptm4a	0.373273	0.00207283	0.00768855
ENSMUSG00000028691.12	Prdx1	0.485928	0.120686	0.242725
ENSMUSG00000008668.15	Rps18	0.428683	1.09e-12	1.55e-11
ENSMUSG00000026335.16	Pam	0.324584	0.0106602	0.03243
ENSMUSG00000001025.8	S100a6	0.484621	0.0195131	0.0544395
ENSMUSG00000025969.15	Nrp2	0.818086	0.00300216	0.0106795
ENSMUSG00000001525.10	Tubb5	-0.198579	0.388469	0.569404
ENSMUSG00000048578.11	Mlec	0.0269354	0.709243	0.833649
ENSMUSG00000020368.15	Canx	0.382579	8.13e-05	0.000406002
ENSMUSG00000071415.6	Rpl23	0.460904	8.29e-09	7.64e-08
ENSMUSG00000027642.15	Rpn2	0.365217	3.28e-08	2.78e-07
ENSMUSG00000026981.15	Il1rn	-0.201849	0.403117	0.584499
ENSMUSG00000031239.5	Itm2a	0.499561	0.00296845	0.0105822
ENSMUSG00000025967.16	Eef1b2	0.505687	9.7e-11	1.12e-09
ENSMUSG00000070047.14	Fat1	0.229537	0.0469647	0.114048
ENSMUSG00000025151.16	Maged1	0.557786	2.43e-09	2.38e-08
ENSMUSG00000000753.15	Serpinf1	0.570488	0.000301584	0.00134911
ENSMUSG00000014867.9	Surf4	0.454546	1.32e-06	8.91e-06
ENSMUSG00000071866.12	Ppia	0.351556	0.00507656	0.0169602
ENSMUSG00000071644.10	Eef1g	0.269628	0.00911874	0.0283212
ENSMUSG00000022443.17	Myh9	-0.245257	0.095017	0.201273
ENSMUSG00000027828.12	Ssr3	0.612522	5.43e-15	9.66e-14
ENSMUSG00000040533.7	Matn1	0.189005	0.663895	0.800413
ENSMUSG00000005413.8	Hmox1	2.08581	2.26e-09	2.22e-08
ENSMUSG00000054808.15	Actn4	0.31585	0.0482002	0.116553
ENSMUSG00000069833.13	Ahnak	0.0112139	0.922908	0.955094
ENSMUSG00000033684.14	Qsox1	0.519018	1.74e-06	1.15e-05
ENSMUSG00000092341.3	Malat1	0.644937	0.020862	0.0575044
ENSMUSG00000024608.11	Rps14	0.424615	5.51e-12	7.27e-11
ENSMUSG00000045128.9	Rpl18a	0.531126	7.75e-10	8.07e-09
ENSMUSG00000046841.5	Ckap4	0.0166864	0.907776	0.946156
ENSMUSG00000025132.13	Arhgdia	0.0744891	0.46744	0.643731
ENSMUSG00000057113.13	Npm1	0.612121	2.91e-06	1.85e-05
ENSMUSG00000062328.8	Rpl17	0.436878	3.08e-09	2.98e-08
ENSMUSG00000032383.7	Ppib	0.369584	1.48e-09	1.49e-08
ENSMUSG00000029135.10	Fosl2	1.11285	1.03e-51	2.65e-49
ENSMUSG00000016534.15	Lamp2	0.368665	0.0198296	0.0551282
ENSMUSG00000026725.17	Tnn	0.379468	0.0177556	0.0502314
ENSMUSG00000045573.9	Penk	0.41738	0.228333	0.392434
ENSMUSG00000026553.17	Copa	0.297131	2.42e-13	3.66e-12
ENSMUSG00000021910.15	Nisch	0.195256	0.0117265	0.0351828
ENSMUSG00000028639.14	Ybx1	0.486443	0.000121304	0.000587809
ENSMUSG00000026879.14	Gsn	0.54928	0.000341376	0.00150911
ENSMUSG00000029231.15	Pdgfra	0.130528	0.610807	0.760838
ENSMUSG00000029614.13	Rpl6	0.455583	4.42e-07	3.23e-06
ENSMUSG00000012848.15	Rps5	0.484103	1.21e-08	1.09e-07
ENSMUSG00000018339.11	Gpx3	0.544614	0.0894882	0.192152
ENSMUSG00000039218.17	Srrm2	0.373054	0.0054297	0.0179909
ENSMUSG00000027712.13	Anxa5	0.553873	6.3e-05	0.000321274
ENSMUSG00000020826.8	Nos2	-1.57705	0.197557	0.353868
ENSMUSG00000015837.15	Sqstm1	1.69614	8.07e-07	5.65e-06
ENSMUSG00000029070.9	Mxra8	0.252967	0.00803914	0.0253552
ENSMUSG00000050335.17	Lgals3	0.931078	2.46e-29	1.61e-27
ENSMUSG00000028517.8	Plpp3	-0.173382	0.328417	0.507826
ENSMUSG00000059796.16	Eif4a1	0.335852	7.53e-05	0.000378427
ENSMUSG00000022462.7	Slc38a2	2.08097	4.02e-63	1.95e-60
ENSMUSG00000063457.14	Rps15	0.38167	6.77e-06	4.05e-05
ENSMUSG00000028234.6	Rps20	0.432035	6.31e-08	5.13e-07
ENSMUSG00000047215.14	Rpl9	0.459502	1.54e-13	2.38e-12
ENSMUSG00000025428.15	Atp5a1	0.234383	0.000811076	0.00329818
ENSMUSG00000025743.14	Sdc3	0.114146	0.315909	0.494207
ENSMUSG00000004044.9	Cavin1	0.201703	0.271982	0.444836
ENSMUSG00000031565.18	Fgfr1	0.400497	0.0121744	0.036343
ENSMUSG00000028364.15	Tnc	0.538661	0.034948	0.0892819
ENSMUSG00000028063.15	Lmna	-0.163973	0.44012	0.618141
ENSMUSG00000035373.2	Ccl7	1.13935	0.012079	0.0361108
ENSMUSG00000028692.14	Akr1a1	0.29236	3.78e-07	2.79e-06
ENSMUSG00000026069.15	Il1rl1	0.72641	0.00352535	0.0123027
ENSMUSG00000081534.3	Slc48a1	0.306021	0.294292	0.471084
ENSMUSG00000056201.8	Cfl1	0.319765	0.0283792	0.0746242
ENSMUSG00000024087.4	Cyp1b1	-0.422416	0.0201659	0.0559176
ENSMUSG00000050953.10	Gja1	-0.0410646	0.794783	0.885648
ENSMUSG00000057841.5	Rpl32	0.407835	1.38e-06	9.35e-06
ENSMUSG00000078812.10	Eif5a	0.285483	0.0437581	0.107742
ENSMUSG00000028108.15	Ecm1	0.460798	9.93e-05	0.000489498
ENSMUSG00000020176.17	Grb10	-0.0448588	0.839357	0.914669
ENSMUSG00000029761.16	Cald1	0.275018	0.000406222	0.00176827
ENSMUSG00000076258.1	Gm23935	0.769751	0.262622	0.433445
ENSMUSG00000038615.17	Nfe2l1	0.115431	0.452887	0.630221
ENSMUSG00000030824.17	Nucb1	0.482235	1.1e-05	6.4e-05
ENSMUSG00000020460.15	Rps27a	0.378681	0.000114174	0.000555556
ENSMUSG00000021613.9	Hapln1	0.212055	0.685486	0.816491
ENSMUSG00000026074.15	Map4k4	1.14742	4.41e-10	4.72e-09
ENSMUSG00000039630.10	Hnrnpu	0.734084	1.22e-27	6.88e-26
ENSMUSG00000006818.5	Sod2	0.36373	0.477163	0.652078
ENSMUSG00000037852.8	Cpe	0.502327	0.000715877	0.00294469
ENSMUSG00000060802.8	B2m	0.458934	0.0627432	0.144569
ENSMUSG00000021806.4	Nid2	0.223238	0.19235	0.34712
ENSMUSG00000050737.13	Ptges	0.287748	0.686519	0.817318
ENSMUSG00000000787.12	Ddx3x	1.53481	3.98e-24	1.68e-22
ENSMUSG00000026234.12	Ncl	0.341292	0.0157041	0.0451998
ENSMUSG00000031207.16	Msn	0.23433	0.201011	0.358122
ENSMUSG00000055065.7	Ddx17	0.26558	0.0018002	0.00678331
ENSMUSG00000025508.13	Rplp2	0.512042	5.07e-05	0.000262623
ENSMUSG00000032366.15	Tpm1	0.225561	0.034491	0.088241
ENSMUSG00000037411.10	Serpine1	-0.276638	0.331406	0.510764
ENSMUSG00000024393.14	Prrc2a	0.317084	0.00190341	0.00711571
ENSMUSG00000020315.18	Sptbn1	0.320645	0.000122163	0.000591707
ENSMUSG00000028452.7	Vcp	0.264253	0.00182675	0.00686881
ENSMUSG00000032562.13	Gnai2	0.236611	0.0152077	0.0439606
ENSMUSG00000049517.8	Rps23	0.428158	6.44e-07	4.58e-06
ENSMUSG00000023885.9	Thbs2	0.210837	0.342069	0.522358
ENSMUSG00000001924.15	Uba1	0.317499	3.15e-07	2.35e-06
ENSMUSG00000031996.17	Aplp2	0.410701	4.87e-07	3.53e-06
ENSMUSG00000032116.18	Stt3a	0.0776637	0.162847	0.306427
ENSMUSG00000027820.12	Mme	0.240565	0.453546	0.630737
ENSMUSG00000026674.9	Ddr2	0.174027	0.107999	0.222377
ENSMUSG00000008683.16	Rps15a	0.465983	2.99e-09	2.9e-08
ENSMUSG00000041453.12	Rpl21	0.364536	0.000454735	0.00195836
ENSMUSG00000058655.9	Eif4b	0.527527	1.31e-10	1.48e-09
ENSMUSG00000026185.8	Igfbp5	-0.304802	0.361935	0.543143
ENSMUSG00000058546.8	Rpl23a	0.516403	2e-10	2.22e-09
ENSMUSG00000004098.7	Col5a3	0.0166958	0.974886	0.985635
ENSMUSG00000022565.15	Plec	-0.449368	0.00148551	0.00569187
ENSMUSG00000047126.17	Cltc	0.629081	5.04e-20	1.46e-18
ENSMUSG00000018707.13	Dync1h1	0.376982	0.000147563	0.000702937
ENSMUSG00000019970.15	Sgk1	1.98829	1.53e-49	3.6e-47
ENSMUSG00000025579.14	Gaa	0.318822	0.0178724	0.0505085
ENSMUSG00000040952.16	Rps19	0.584185	1.69e-12	2.34e-11
ENSMUSG00000004846.10	Plod3	0.551442	5.65e-17	1.25e-15
ENSMUSG00000037242.8	Clic4	0.128407	0.199453	0.356148
ENSMUSG00000023830.14	Igf2r	0.289476	0.00729981	0.0232499
ENSMUSG00000061477.4	Rps7	0.472114	5.88e-14	9.42e-13
ENSMUSG00000022587.14	Ly6e	0.293398	0.278229	0.45194
ENSMUSG00000003429.11	Rps11	0.492791	3.39e-05	0.000181376
ENSMUSG00000059070.16	Rpl18	0.442087	4.51e-09	4.28e-08
ENSMUSG00000026796.16	Fam129b	0.52856	1.42e-05	8.12e-05
ENSMUSG00000023224.12	Serping1	0.728676	0.131374	0.259841
ENSMUSG00000036606.17	Plxnb2	0.0933509	0.286447	0.461777
ENSMUSG00000029287.14	Tgfbr3	0.468313	0.010682	0.032487
ENSMUSG00000033420.12	Antxr1	0.151016	0.296678	0.473661
ENSMUSG00000032334.10	Loxl1	0.650817	1.81e-07	1.39e-06
ENSMUSG00000024991.8	Eif3a	0.953005	1.83e-18	4.65e-17
ENSMUSG00000034708.11	Grn	0.372653	0.00142322	0.00547874
ENSMUSG00000023010.15	Tmbim6	0.503112	2.18e-07	1.65e-06
ENSMUSG00000039286.12	Fndc3b	0.0713454	0.438337	0.616582
ENSMUSG00000032531.15	Amotl2	0.35653	0.0004934	0.00210788
ENSMUSG00000037071.3	Scd1	-0.0983184	0.389416	0.570402
ENSMUSG00000023456.15	Tpi1	0.208098	0.418511	0.598533
ENSMUSG00000018042.18	Cyb5r3	0.0811896	0.358427	0.53956
ENSMUSG00000027848.12	Olfml3	0.262191	0.108282	0.222768
ENSMUSG00000029622.16	Arpc1b	0.0985179	0.419923	0.59941
ENSMUSG00000025823.9	Pdia4	0.211508	0.0200981	0.0557585
ENSMUSG00000006014.16	Prg4	0.429069	0.0579019	0.135525
ENSMUSG00000039361.11	Picalm	1.00419	0.00139336	0.00537157
ENSMUSG00000000740.12	Rpl13	0.411428	1.24e-05	7.16e-05
ENSMUSG00000026238.14	Ptma	0.264551	0.17978	0.330096
ENSMUSG00000086503.4	Xist	-0.420018	0.754946	0.86215
ENSMUSG00000058558.12	Rpl5	0.396968	4.83e-06	2.98e-05
ENSMUSG00000000693.10	Loxl3	0.130791	0.555865	0.716807
ENSMUSG00000037405.8	Icam1	0.753851	0.206981	0.36577
ENSMUSG00000032479.15	Map4	0.0674596	0.369517	0.550885
ENSMUSG00000036103.9	Colec12	0.474607	0.00529149	0.0176012
ENSMUSG00000074934.3	Grem1	0.628169	0.00977051	0.0300832
ENSMUSG00000036256.13	Igfbp7	0.698475	0.00792004	0.0250307
ENSMUSG00000026668.10	Ucma	0.432544	0.353233	0.534553
ENSMUSG00000034807.9	Colgalt1	0.407431	2.07e-15	3.87e-14
ENSMUSG00000025794.9	Rpl14	0.447576	8.78e-05	0.000436071
ENSMUSG00000048076.14	Arf1	0.392075	3.94e-08	3.29e-07
ENSMUSG00000000278.10	Scpep1	0.460883	2.9e-05	0.000157028
ENSMUSG00000031765.8	Mt1	0.174879	0.71875	0.840318
ENSMUSG00000028745.18	Capzb	0.112925	0.0837206	0.182371
ENSMUSG00000033880.11	Lgals3bp	0.262788	0.331417	0.510764
ENSMUSG00000001440.5	Kpnb1	0.275117	0.00467705	0.0157935
ENSMUSG00000025362.6	Rps26	0.3717	0.00601645	0.0196998
ENSMUSG00000020458.16	Rtn4	0.589576	2.17e-07	1.65e-06
ENSMUSG00000063870.12	Chd4	0.53385	1.76e-13	2.69e-12
ENSMUSG00000046364.14	Rpl27a	0.470177	1.96e-06	1.29e-05
ENSMUSG00000025278.9	Flnb	0.26739	0.0973261	0.204948
ENSMUSG00000030062.7	Rpn1	0.316651	0.015467	0.0446074
ENSMUSG00000060938.14	Rpl26	0.452226	5.99e-09	5.62e-08
ENSMUSG00000061787.15	Rps17	0.416457	4.15e-06	2.58e-05
ENSMUSG00000059291.15	Rpl11	0.367899	5.74e-05	0.000294555
ENSMUSG00000028465.16	Tln1	0.0592449	0.461317	0.638096
ENSMUSG00000030432.12	Rpl28	0.435637	0.000305262	0.00136414
ENSMUSG00000022961.18	Son	0.377409	4.48e-08	3.72e-07
ENSMUSG00000004105.8	Angptl2	0.267758	0.0363304	0.0924047
ENSMUSG00000024359.10	Hspa9	0.793224	5.9e-18	1.44e-16
ENSMUSG00000018293.4	Pfn1	0.185983	0.198771	0.355287
ENSMUSG00000037266.18	Rsrp1	0.657161	0.000420201	0.00182471
ENSMUSG00000002602.16	Axl	0.318368	0.19141	0.346112
ENSMUSG00000021390.6	Ogn	0.159731	0.697297	0.825178
ENSMUSG00000045962.16	Wnk1	0.419488	1.13e-13	1.77e-12
ENSMUSG00000001642.18	Akr1b3	4.10295	4.71e-80	4.19e-77
ENSMUSG00000026223.15	Itm2c	0.570488	3.17e-05	0.000170028
ENSMUSG00000023067.14	Cdkn1a	1.38049	3.61e-07	2.67e-06
ENSMUSG00000020849.13	Ywhae	0.194296	0.0505906	0.121378
ENSMUSG00000022146.12	Osmr	0.135947	0.379176	0.560784
ENSMUSG00000028980.14	H6pd	0.398622	0.02999	0.0781957
ENSMUSG00000009927.9	Rps25	0.460099	2.39e-07	1.81e-06
ENSMUSG00000053617.12	Sh3pxd2a	0.104195	0.244453	0.412277
ENSMUSG00000003316.14	Glg1	0.191041	0.00217327	0.00801241
ENSMUSG00000021877.12	Arf4	0.385178	9.21e-06	5.4e-05
ENSMUSG00000029467.15	Atp2a2	0.630298	3.45e-21	1.13e-19
ENSMUSG00000067276.5	Capn6	0.47814	0.186806	0.339718
ENSMUSG00000022425.16	Enpp2	0.410806	0.10077	0.210558
ENSMUSG00000025185.14	Loxl4	0.13316	0.659647	0.796943
ENSMUSG00000028961.15	Pgd	0.302836	0.182378	0.33372
ENSMUSG00000031078.15	Cttn	-0.00916968	0.902726	0.942995
ENSMUSG00000030605.15	Mfge8	0.475142	2.79e-06	1.78e-05
ENSMUSG00000005973.6	Rcn1	0.28908	0.0267209	0.0708741
ENSMUSG00000026131.18	Dst	0.551805	0.00197589	0.00735579
ENSMUSG00000005417.17	Mprip	0.677416	8.63e-22	2.98e-20
ENSMUSG00000001175.14	Calm1	-0.0336877	0.786116	0.880943
ENSMUSG00000061306.16	Slc38a10	0.19206	0.00782807	0.0247736
ENSMUSG00000028757.4	Ddost	0.33936	3.42e-07	2.54e-06
ENSMUSG00000006205.13	Htra1	0.522891	0.00277485	0.00996548
ENSMUSG00000037563.15	Rps16	0.464004	0.000348636	0.00153897
ENSMUSG00000029810.15	Tmem176b	0.176311	0.498317	0.670393
ENSMUSG00000061904.12	Slc25a3	0.499213	4.77e-17	1.06e-15
ENSMUSG00000007815.13	Rhoa	0.182451	0.0127053	0.0376882
ENSMUSG00000037206.15	Islr	0.157975	0.155326	0.295269
ENSMUSG00000030772.6	Dkk3	0.398229	0.0921402	0.196491
ENSMUSG00000027184.14	Caprin1	-0.0515078	0.537684	0.701353
ENSMUSG00000028618.11	Tmem59	0.438572	1.64e-08	1.45e-07
ENSMUSG00000034892.8	Rps29	0.36113	0.0148532	0.043104
ENSMUSG00000029581.14	Fscn1	-0.140001	0.481025	0.655553
ENSMUSG00000018217.12	Pmp22	-0.231143	0.27603	0.449677
ENSMUSG00000021996.16	Esd	0.655991	0.0400247	0.0999916
ENSMUSG00000004040.16	Stat3	0.660914	1.63e-15	3.06e-14
ENSMUSG00000035042.2	Ccl5	0.0600257	0.951498	0.97197
ENSMUSG00000036275.13	9530068E07Rik	0.303302	1.37e-08	1.23e-07
ENSMUSG00000041891.16	Lman1	0.203625	0.00969958	0.0299208
ENSMUSG00000030738.11	Eif3c	0.429194	1.31e-08	1.18e-07
ENSMUSG00000003617.16	Cp	0.48859	0.311611	0.489598
ENSMUSG00000030208.15	Emp1	0.317558	0.0596662	0.138894
ENSMUSG00000056851.14	Pcbp2	0.763225	1.04e-53	3.09e-51
ENSMUSG00000025232.8	Hexa	0.407262	0.00124346	0.00484349
ENSMUSG00000037805.15	Rpl10a	0.365032	0.000443169	0.00191318
ENSMUSG00000017760.16	Ctsa	0.391181	0.00339126	0.0118875
ENSMUSG00000022884.15	Eif4a2	0.111876	0.366539	0.547975
ENSMUSG00000036438.13	Calm2	0.18463	0.0737923	0.164793
ENSMUSG00000017707.9	Serinc3	0.341277	9.84e-07	6.8e-06
ENSMUSG00000014444.17	Piezo1	0.203455	0.0529189	0.125861
ENSMUSG00000073702.11	Rpl31	0.366095	4.19e-05	0.000220746
ENSMUSG00000037487.7	Ubr5	0.763461	2.81e-24	1.21e-22
ENSMUSG00000004897.16	Hdgf	0.418932	3.61e-11	4.37e-10
ENSMUSG00000021218.10	Gdi2	0.232862	0.00154419	0.00589663
ENSMUSG00000025261.17	Huwe1	0.354993	4.97e-06	3.05e-05
ENSMUSG00000053931.11	Cnn3	0.175928	0.38192	0.563588
ENSMUSG00000029064.15	Gnb1	0.380752	1.89e-08	1.66e-07
ENSMUSG00000018567.14	Gabarap	0.406296	1.12e-07	8.85e-07
ENSMUSG00000046330.10	Rpl37a	0.481294	2.06e-07	1.57e-06
ENSMUSG00000039168.15	Dap	0.305382	0.000259006	0.00117363
ENSMUSG00000021268.17	Meg3	0.0694202	0.63865	0.781101
ENSMUSG00000021281.15	Tnfaip2	-0.682404	0.0233773	0.0633078
ENSMUSG00000020422.13	Tns3	0.277111	0.0366713	0.0931166
ENSMUSG00000024335.20	Brd2	0.996365	1.49e-121	6.37e-118
ENSMUSG00000001911.16	Nfix	-0.142748	0.575855	0.73216
ENSMUSG00000015305.6	Sash1	0.3899	0.0423991	0.104905
ENSMUSG00000027907.4	S100a11	0.242073	0.0627498	0.144569
ENSMUSG00000037706.17	Cd81	0.334132	0.0079067	0.0249928
ENSMUSG00000071984.10	Fndc1	0.529031	0.0944922	0.20038
ENSMUSG00000024576.14	Csnk1a1	-0.153166	0.122433	0.245544
ENSMUSG00000006699.17	Cdc42	0.129199	0.101682	0.212089
ENSMUSG00000000555.8	Itga5	0.434289	0.00257287	0.00932634
ENSMUSG00000041734.15	Kirrel	0.214086	0.105307	0.217885
ENSMUSG00000012405.16	Rpl15	0.37032	1.81e-08	1.6e-07
ENSMUSG00000038521.17	C1s1	0.27778	0.477885	0.652675
ENSMUSG00000057738.13	Sptan1	0.24537	0.00719421	0.0229547
ENSMUSG00000030536.10	Iqgap1	0.365383	0.00563558	0.0186038
ENSMUSG00000042406.8	Atf4	1.4138	4.47e-34	3.87e-32
ENSMUSG00000022894.6	Adamts5	-0.955999	0.000227539	0.00104456
ENSMUSG00000031930.11	Wwp2	-0.833108	0.0603791	0.140156
ENSMUSG00000028161.17	Ppp3ca	0.161815	0.312179	0.490204
ENSMUSG00000026547.15	Tagln2	-0.0276917	0.858329	0.922166
ENSMUSG00000039952.15	Dag1	0.450505	2.07e-13	3.14e-12
ENSMUSG00000028656.14	Cap1	0.330892	2.15e-06	1.4e-05
ENSMUSG00000052911.9	Lamb2	0.303061	0.000206416	0.000955805
ENSMUSG00000006998.16	Psmd2	0.263402	0.00192323	0.00718479
ENSMUSG00000020869.8	Lrrc59	0.553659	1.61e-05	9.14e-05
ENSMUSG00000022037.15	Clu	0.529684	0.154579	0.294086
ENSMUSG00000034707.7	Gns	0.245217	0.0462868	0.112672
ENSMUSG00000090733.6	Rps27	0.579958	7.27e-11	8.49e-10
ENSMUSG00000032115.14	Hyou1	0.279769	0.109753	0.224864
ENSMUSG00000020612.16	Prkar1a	0.318646	1.1e-07	8.66e-07
ENSMUSG00000021270.13	Hsp90aa1	0.495166	0.000933954	0.00374581
ENSMUSG00000028495.14	Rps6	0.469234	2.53e-09	2.47e-08
ENSMUSG00000022817.15	Itgb5	0.25501	0.0146039	0.0424969
ENSMUSG00000026072.12	Il1r1	0.82861	8.48e-05	0.000422288
ENSMUSG00000074364.6	Ehd2	-0.384279	0.0120798	0.0361108
ENSMUSG00000024538.8	Ppic	0.423886	3.36e-13	5.02e-12
ENSMUSG00000022098.10	Bmp1	0.275909	0.00370432	0.0128374
ENSMUSG00000020917.17	Acly	0.00155228	0.982618	0.989472
ENSMUSG00000024308.15	Tapbp	0.501967	0.055938	0.13178
ENSMUSG00000038119.15	Cdon	-0.13836	0.35524	0.536337
ENSMUSG00000021133.9	Susd6	0.97352	9.35e-05	0.000462129
ENSMUSG00000036427.5	Gpi1	0.495673	0.0742055	0.165594
ENSMUSG00000019055.15	Plod1	0.337766	0.0651556	0.14885
ENSMUSG00000019505.7	Ubb	-0.259601	0.00642034	0.0208181
ENSMUSG00000073411.11	H2-D1	0.511507	0.0412022	0.102382
ENSMUSG00000030341.17	Tnfrsf1a	0.380044	1.46e-06	9.84e-06
ENSMUSG00000061315.14	Naca	0.48112	2.72e-10	2.99e-09
ENSMUSG00000026509.15	Capn2	0.146578	0.131064	0.259299
ENSMUSG00000020427.11	Igfbp3	1.45541	7.04e-05	0.000355536
ENSMUSG00000029076.14	Sdf4	0.29392	0.0223548	0.0609896
ENSMUSG00000048612.16	Myof	0.299964	0.00463917	0.0156798
ENSMUSG00000017404.12	Rpl19	0.461463	6.04e-07	4.31e-06
ENSMUSG00000021950.15	Anxa8	0.208941	0.476677	0.651701
ENSMUSG00000031633.4	Slc25a4	0.135208	0.178376	0.328281
ENSMUSG00000105987.4	AI506816	0.404978	0.00116107	0.00456268
ENSMUSG00000022150.16	Dab2	-0.532426	0.0165231	0.0472514
ENSMUSG00000020695.14	Mrc2	0.272389	0.00199085	0.00740504
ENSMUSG00000068823.10	Csde1	0.307311	0.00369375	0.0128112
ENSMUSG00000059005.13	Hnrnpa3	-0.0220279	0.87096	0.926259
ENSMUSG00000020088.10	Sar1a	0.556687	1.22e-15	2.34e-14
ENSMUSG00000026219.14	Trip12	0.450116	5.91e-13	8.63e-12
ENSMUSG00000030342.8	Cd9	0.709486	3.31e-22	1.19e-20
ENSMUSG00000030058.17	Copg1	0.0588714	0.47695	0.651913
ENSMUSG00000017774.19	Myo1c	0.102207	0.49753	0.66985
ENSMUSG00000061232.16	H2-K1	0.432412	0.186977	0.33995
ENSMUSG00000005087.17	Cd44	0.562733	0.0358276	0.0912671
ENSMUSG00000052353.13	Cemip	0.137396	0.633239	0.777447
ENSMUSG00000025647.16	Shisa5	0.13997	0.26592	0.437412
ENSMUSG00000024940.11	Ltbp3	0.226469	0.0214055	0.0588384
ENSMUSG00000035673.10	Sbno2	0.773921	4.33e-08	3.6e-07
ENSMUSG00000030122.12	Ptms	0.0970013	0.634767	0.778281
ENSMUSG00000021248.9	Tmed10	0.258614	1.07e-06	7.35e-06
ENSMUSG00000005103.12	Wdr1	-0.0903326	0.483949	0.658037
ENSMUSG00000028530.14	Jak1	0.43611	1.68e-06	1.12e-05
ENSMUSG00000030748.9	Il4ra	0.398276	0.0224567	0.0612272
ENSMUSG00000062006.12	Rpl34	0.472986	3.87e-12	5.18e-11
ENSMUSG00000019877.10	Serinc1	0.315415	7.69e-06	4.57e-05
ENSMUSG00000019818.15	Cd164	0.489464	0.000987888	0.00394583
ENSMUSG00000041841.8	Rpl37	0.470973	5.05e-10	5.37e-09
ENSMUSG00000018906.14	P4ha2	0.427181	0.162631	0.306109
ENSMUSG00000015143.15	Actn1	-0.11261	0.39916	0.580258
ENSMUSG00000029657.15	Hsph1	1.38846	1.08e-36	1.11e-34
ENSMUSG00000009079.16	Ewsr1	0.372012	9.72e-09	8.85e-08
ENSMUSG00000029306.8	Ibsp	0.161847	0.61385	0.763293
ENSMUSG00000060147.15	Serpinb6a	0.238143	0.0072888	0.0232254
ENSMUSG00000032437.10	Stt3b	0.152666	7.32e-05	0.000369086
ENSMUSG00000032340.8	Neo1	0.42984	0.00124227	0.00484061
ENSMUSG00000028649.18	Macf1	0.356979	8.13e-05	0.000406002
ENSMUSG00000055172.10	C1ra	0.313965	0.344262	0.524469
ENSMUSG00000001472.17	Tcf25	0.151519	0.169225	0.315049
ENSMUSG00000001729.14	Akt1	0.524863	5.4e-07	3.88e-06
ENSMUSG00000042626.13	Shc1	-0.0729354	0.517612	0.685986
ENSMUSG00000019817.18	Plagl1	-0.0301474	0.940804	0.965617
ENSMUSG00000038274.13	Fau	0.50655	1.78e-08	1.57e-07
ENSMUSG00000066036.14	Ubr4	0.703235	4.65e-12	6.18e-11
ENSMUSG00000048758.14	Rpl29	0.326874	0.00264362	0.00955362
ENSMUSG00000041120.6	Nbl1	0.47457	0.0193618	0.0540667
ENSMUSG00000039234.11	Sec24d	0.591111	3.15e-34	2.74e-32
ENSMUSG00000039001.12	Rps21	0.539369	8.17e-12	1.06e-10
ENSMUSG00000031342.17	Gpm6b	0.224501	0.536754	0.700815
ENSMUSG00000020850.14	Prpf8	0.134104	0.149075	0.286059
ENSMUSG00000027893.14	Ahcyl1	0.338719	0.000310935	0.001386
ENSMUSG00000002900.16	Lamb1	0.320621	0.0281173	0.0740085
ENSMUSG00000001847.14	Rac1	0.215551	0.000176176	0.000825799
ENSMUSG00000006498.16	Ptbp1	0.852012	2.02e-11	2.52e-10
ENSMUSG00000040225.15	Prrc2c	-0.0211484	0.818359	0.901064
ENSMUSG00000021957.7	Tkt	0.0682682	0.654362	0.792734
ENSMUSG00000067288.13	Rps28	0.551853	1.1e-07	8.68e-07
ENSMUSG00000025153.9	Fasn	0.048247	0.688428	0.818764
ENSMUSG00000000184.12	Ccnd2	-0.232544	0.0449563	0.110123
ENSMUSG00000095115.2	Itpripl2	0.480461	0.000998778	0.00398634
ENSMUSG00000028195.4	Ccn1	-1.00109	0.000404149	0.00176074
ENSMUSG00000039646.5	Vasn	1.19837	2.51e-31	1.88e-29
ENSMUSG00000022139.17	Mbnl2	1.24863	9.72e-76	7.99e-73
ENSMUSG00000028173.10	Wls	0.50059	0.00109822	0.00434347
ENSMUSG00000058013.11	2011-09-01	-0.156814	0.364346	0.54588
ENSMUSG00000023088.17	Abcc1	0.192615	0.59112	0.744474
ENSMUSG00000020358.17	Hnrnpab	0.498438	0.000356996	0.00157263
ENSMUSG00000039497.8	Dse	0.168247	0.102682	0.213738
ENSMUSG00000036334.12	Igsf10	0.356203	0.00345491	0.0120829
ENSMUSG00000034993.7	Vat1	0.858815	1.34e-14	2.28e-13
ENSMUSG00000051223.14	Bzw1	0.344456	0.000347363	0.00153398
ENSMUSG00000068039.13	Tcp1	0.0661288	0.488008	0.661722
ENSMUSG00000022912.8	Pros1	0.590346	4.31e-07	3.16e-06
ENSMUSG00000027868.11	Tbx15	0.679916	1.16e-10	1.33e-09
ENSMUSG00000019916.14	P4ha1	0.636028	0.000794783	0.00323809
ENSMUSG00000032324.11	Tspan3	0.37822	9.49e-08	7.54e-07
ENSMUSG00000032024.10	Clmp	-0.0183595	0.914814	0.950687
ENSMUSG00000051391.9	Ywhag	-0.261032	0.0206641	0.0570399
ENSMUSG00000020250.10	Txnrd1	0.801284	0.0251631	0.067336
ENSMUSG00000058600.13	Rpl30	0.39024	1.05e-05	6.11e-05
ENSMUSG00000026615.14	Eprs	0.145904	0.0573544	0.134406
ENSMUSG00000032336.17	Nptn	0.408517	6.71e-09	6.26e-08
ENSMUSG00000042520.16	Ubap2l	0.0139944	0.795343	0.885764
ENSMUSG00000034612.7	Chst11	-0.00789354	0.973353	0.98483
ENSMUSG00000090958.2	Lrrc32	1.2057	1.06e-15	2.05e-14
ENSMUSG00000037470.14	Uggt1	0.240773	0.074118	0.165416
ENSMUSG00000074884.12	Serf2	0.375988	1.69e-09	1.7e-08
ENSMUSG00000030096.8	Slc6a6	1.26129	2.09e-19	5.76e-18
ENSMUSG00000029816.10	Gpnmb	0.465329	0.00541436	0.0179513
ENSMUSG00000016256.10	Ctsz	0.379442	0.0172578	0.0490179
ENSMUSG00000003435.9	Supt5	0.600428	5.48e-11	6.49e-10
ENSMUSG00000016559.14	H3f3b	0.448929	1.17e-13	1.82e-12
ENSMUSG00000031673.6	Cdh11	0.457841	0.0763701	0.169328
ENSMUSG00000034220.7	Gpc1	0.237256	0.239397	0.405834
ENSMUSG00000030084.11	Plxna1	0.0993502	0.534018	0.698512
ENSMUSG00000022234.15	Cct5	0.351442	0.000703394	0.00289836
ENSMUSG00000024899.7	Papss2	-0.129119	0.682233	0.814509
ENSMUSG00000057193.8	Slc44a2	0.0896228	0.6169	0.76557
ENSMUSG00000040711.7	Sh3pxd2b	-0.319598	0.120192	0.241981
ENSMUSG00000029472.13	Anapc5	-0.051459	0.424404	0.603567
ENSMUSG00000032875.8	Arhgef17	0.128842	0.408963	0.589535
ENSMUSG00000020821.17	Kif1c	0.484984	3.97e-07	2.92e-06
ENSMUSG00000014329.14	Bicc1	0.00556152	0.979765	0.987732
ENSMUSG00000056429.4	Tgoln1	0.92517	5.45e-16	1.09e-14
ENSMUSG00000079641.3	Rpl39	0.479332	5.38e-06	3.28e-05
ENSMUSG00000032440.13	Tgfbr2	0.0997777	0.507922	0.677638
ENSMUSG00000031299.10	Pdha1	0.223341	0.0185124	0.0520387
ENSMUSG00000034024.8	Cct2	0.238229	0.000240485	0.00109645
ENSMUSG00000003363.15	Pld3	0.328421	0.00335686	0.0117861
ENSMUSG00000030835.6	Nomo1	0.2983	0.0164904	0.0471643
ENSMUSG00000007888.15	Crlf1	0.512676	0.000848316	0.00343458
ENSMUSG00000079111.3	Kdelr2	0.304682	0.000771004	0.00315384
ENSMUSG00000031311.17	Nono	0.01279	0.910161	0.947751
ENSMUSG00000078429.9	Ctdsp2	-0.00779433	0.929796	0.959017
ENSMUSG00000036371.6	Serbp1	0.200215	0.0879529	0.18958
ENSMUSG00000090862.3	Rps13	0.349807	8.88e-06	5.22e-05
ENSMUSG00000040731.13	Eif4h	0.0137812	0.872915	0.927137
ENSMUSG00000028967.10	Errfi1	0.692556	0.0651353	0.148823
ENSMUSG00000038181.16	Chpf2	0.115875	0.083787	0.182459
ENSMUSG00000032504.15	Pdcd6ip	0.379289	4.62e-08	3.82e-07
ENSMUSG00000030530.15	Furin	0.984171	6.57e-23	2.5e-21
ENSMUSG00000031502.11	Col4a1	0.431548	0.165054	0.309114
ENSMUSG00000038776.13	Ephx1	0.474236	0.0121487	0.0363016
ENSMUSG00000070867.4	Trabd2b	0.417239	0.0386669	0.0971333
ENSMUSG00000027208.14	Fgf7	0.110787	0.682548	0.814601
ENSMUSG00000020122.16	Egfr	0.668821	0.000620804	0.00258741
ENSMUSG00000018326.9	Ywhab	-0.0527903	0.396677	0.577828
ENSMUSG00000097451.10	Rian	0.195493	0.206969	0.36577
ENSMUSG00000051695.6	Pcbp1	0.471779	9.75e-05	0.000480977
ENSMUSG00000032431.6	Crtap	0.34971	5.05e-06	3.1e-05
ENSMUSG00000024044.18	Epb41l3	0.899273	1.21e-07	9.47e-07
ENSMUSG00000025613.13	Cct8	0.194183	0.00427339	0.0145942
ENSMUSG00000037815.7	Ctnna1	0.183148	0.0176532	0.0499849
ENSMUSG00000030790.15	Adm	1.10508	0.036366	0.0924733
ENSMUSG00000086596.2	Susd5	0.117526	0.822104	0.904348
ENSMUSG00000020149.17	Rab1a	0.398024	0.000421481	0.0018299
ENSMUSG00000015932.8	Dstn	0.166437	0.501999	0.672764
ENSMUSG00000032232.14	Cgnl1	0.978588	0.00524393	0.0174512
ENSMUSG00000028367.5	Txn1	0.256726	0.0905912	0.194091
ENSMUSG00000020456.17	Ogdh	-0.00122286	0.990294	0.994156
ENSMUSG00000025980.14	Hspd1	0.398775	0.000238747	0.00108899
ENSMUSG00000016918.15	Sulf1	0.482331	2.9e-09	2.81e-08
ENSMUSG00000021282.17	Eif5	1.29807	1.87e-27	1.04e-25
ENSMUSG00000020592.14	Sdc1	0.209121	0.187365	0.340482
ENSMUSG00000007817.15	Zmiz1	-0.164992	0.0912662	0.195117
ENSMUSG00000022261.6	Sdc2	0.153534	0.237242	0.40346
ENSMUSG00000097971.3	Gm26917	0.931627	0.20431	0.362389
ENSMUSG00000079037.9	Prnp	0.336728	0.0128447	0.0380145
ENSMUSG00000035530.13	Eif1	0.550344	1.53e-10	1.73e-09
ENSMUSG00000040462.13	Os9	0.360351	0.000265091	0.00119917
ENSMUSG00000039405.7	Prss23	0.0428585	0.910781	0.948147
ENSMUSG00000029860.16	Zyx	0.449656	2.17e-05	0.00011984
ENSMUSG00000022841.15	Ap2m1	0.245489	0.0236428	0.0639056
ENSMUSG00000030770.15	Parva	0.0997998	0.288726	0.464658
ENSMUSG00000021134.17	Srsf5	0.138686	0.297608	0.474649
ENSMUSG00000026389.16	Steap3	-0.0536613	0.893305	0.937631
ENSMUSG00000079435.9	Rpl36a	0.32832	0.000431395	0.00186877
ENSMUSG00000023191.9	P3h3	0.283281	0.000161461	0.000763187
ENSMUSG00000022336.3	Eif3e	0.211403	0.0361622	0.0919988
ENSMUSG00000029185.14	Fam114a1	-0.0468145	0.599078	0.751442
ENSMUSG00000031503.13	Col4a2	0.360707	0.198046	0.354465
ENSMUSG00000001416.13	Cct3	0.197608	0.0422853	0.10466
ENSMUSG00000001870.16	Ltbp1	0.212523	0.0445495	0.10934
ENSMUSG00000005566.14	Trim28	0.751201	2.51e-11	3.09e-10
ENSMUSG00000034463.4	Scara3	-0.175925	0.336231	0.516104
ENSMUSG00000013236.17	Ptprs	-0.0742592	0.413056	0.593273
ENSMUSG00000032855.6	Pkd1	0.193983	0.0725318	0.162504
ENSMUSG00000034908.16	Sidt2	0.121215	0.193	0.347969
ENSMUSG00000020260.9	Pofut2	0.214062	0.00598239	0.0196033
ENSMUSG00000052310.9	Slc39a1	0.0568024	0.266396	0.437948
ENSMUSG00000001576.15	Ergic1	-0.00303	0.978087	0.98691
ENSMUSG00000006800.14	Sulf2	0.159669	0.265238	0.436472
ENSMUSG00000024392.17	Bag6	0.300609	1.42e-06	9.57e-06
ENSMUSG00000040690.15	Col16a1	0.28155	0.0295332	0.0771744
ENSMUSG00000020326.7	Ccng1	0.490667	0.0380983	0.0960437
ENSMUSG00000028249.15	Sdcbp	0.518022	2.14e-10	2.37e-09
ENSMUSG00000028633.7	Ctps	-0.12888	0.447814	0.625821
ENSMUSG00000063856.7	Gpx1	0.368131	0.00115105	0.00452894
ENSMUSG00000032097.10	Ddx6	0.254588	0.000894346	0.00360047
ENSMUSG00000045039.9	Megf8	0.051148	0.510164	0.679277
ENSMUSG00000021484.8	Lman2	-0.101603	0.0594735	0.138521
ENSMUSG00000039262.16	Prrc2b	0.0365786	0.611537	0.761437
ENSMUSG00000040385.7	Ppp1ca	0.0975505	0.385482	0.566597
ENSMUSG00000030095.10	Tmem43	0.661228	6.32e-10	6.63e-09
ENSMUSG00000029430.13	Ran	0.223864	0.140768	0.273708
ENSMUSG00000020361.13	Hspa4	0.373372	1.04e-09	1.07e-08
ENSMUSG00000024098.6	Twsg1	0.179507	0.00257135	0.00932239
ENSMUSG00000024853.10	Sf3b2	-0.0829368	0.280066	0.454267
ENSMUSG00000028759.13	Hp1bp3	-0.154241	0.00583628	0.0191745
ENSMUSG00000031835.16	Mbtps1	-0.215715	0.00584544	0.0191988
ENSMUSG00000035242.15	Oaz1	0.547646	1.14e-06	7.8e-06
ENSMUSG00000028426.10	Rad23b	0.545708	1.69e-09	1.69e-08
ENSMUSG00000030657.11	Xylt1	-0.00880926	0.973403	0.984835
ENSMUSG00000022312.11	Eif3h	0.444787	7.29e-05	0.00036763
ENSMUSG00000027198.16	Ext2	0.184559	0.00228328	0.00838185
ENSMUSG00000020841.5	Cpd	0.35523	0.0501006	0.120404
ENSMUSG00000032042.11	Srpr	0.194499	0.0222943	0.060879
ENSMUSG00000043079.17	Synpo	-1.68075	4.27e-102	1.14e-98
ENSMUSG00000014959.12	Gorasp2	0.287332	6.66e-10	6.97e-09
ENSMUSG00000017002.14	Slpi	0.634406	0.199308	0.355919
ENSMUSG00000003402.14	Prkcsh	0.271649	0.00444003	0.0150909
ENSMUSG00000006304.14	Arpc2	0.323523	0.000269354	0.0012169
ENSMUSG00000032353.9	Tmed3	0.45449	2.43e-09	2.38e-08
ENSMUSG00000058799.16	Nap1l1	0.420703	0.000543728	0.00229535
ENSMUSG00000034243.17	Golgb1	0.122664	0.438957	0.617116
ENSMUSG00000063511.11	Snrnp70	-0.00100468	0.986677	0.992074
ENSMUSG00000028936.15	Rpl22	0.277314	1.72e-06	1.14e-05
ENSMUSG00000026586.16	Prrx1	-0.234795	0.0116374	0.0349596
ENSMUSG00000034290.9	Nek9	0.10955	0.0657628	0.149945
ENSMUSG00000041740.16	Rnf10	0.531067	6.61e-17	1.45e-15
ENSMUSG00000058230.12	Arhgap35	0.97244	2.66e-05	0.000144883
ENSMUSG00000005198.15	Polr2a	0.0534996	0.68725	0.817863
ENSMUSG00000035356.17	Nfkbiz	2.38635	3.51e-09	3.37e-08
ENSMUSG00000043733.14	Ptpn11	0.63333	6.86e-14	1.09e-12
ENSMUSG00000001424.14	Snd1	-0.0748844	0.199698	0.356496
ENSMUSG00000030007.8	Cct7	0.106465	0.294932	0.471734
ENSMUSG00000021703.9	Serinc5	0.000576454	0.997712	0.9986
ENSMUSG00000030890.16	Ilk	0.392404	8.61e-20	2.44e-18
ENSMUSG00000055302.5	Mrfap1	0.154567	0.0538134	0.127662
ENSMUSG00000016487.15	Ppfibp1	0.464339	3.55e-06	2.22e-05
ENSMUSG00000033965.10	Slc16a2	0.0599955	0.763065	0.86759
ENSMUSG00000031960.14	Aars	0.0649694	0.432026	0.610828
ENSMUSG00000032966.14	Fkbp1a	0.249232	0.0612761	0.141715
ENSMUSG00000033004.15	Mycbp2	0.462137	0.00219794	0.00808939
ENSMUSG00000024966.9	Stip1	0.334392	0.0358812	0.0913819
ENSMUSG00000041355.13	Ssr2	0.255645	0.00300737	0.0106945
ENSMUSG00000020859.16	Spag9	0.845646	3.69e-29	2.38e-27
ENSMUSG00000027620.16	Rbm39	0.59127	2.26e-10	2.51e-09
ENSMUSG00000053332.13	Gas5	0.510604	1.12e-07	8.84e-07
ENSMUSG00000023367.14	Tmem176a	0.192329	0.410009	0.590326
ENSMUSG00000024953.17	Prdx5	0.333807	0.044091	0.108339
ENSMUSG00000041028.16	Ghitm	0.399363	1.18e-05	6.82e-05
ENSMUSG00000032420.8	Nt5e	0.206339	0.321919	0.50024
ENSMUSG00000036478.8	Btg1	1.61103	4.56e-19	1.22e-17
ENSMUSG00000005686.17	Ampd3	1.13352	0.00494014	0.0165666
ENSMUSG00000016319.3	Slc25a5	0.256555	0.112048	0.228883
ENSMUSG00000025268.15	Maged2	0.113233	0.389913	0.570894
ENSMUSG00000024066.9	Xdh	-0.26555	0.218452	0.380006
ENSMUSG00000037062.13	Sh3glb1	0.643705	1.45e-17	3.38e-16
ENSMUSG00000006728.12	Cdk4	0.0847977	0.56465	0.723854
ENSMUSG00000026341.16	Actr3	0.086131	0.466451	0.642909
ENSMUSG00000030201.15	Lrp6	0.268974	0.224717	0.388028
ENSMUSG00000011114.18	Tbrg1	0.229218	0.00141159	0.0054379
ENSMUSG00000038733.14	Wdr26	0.588495	2.36e-16	4.94e-15
ENSMUSG00000027940.18	Tpm3	-0.149155	0.278076	0.451791
ENSMUSG00000055204.15	Ankrd17	0.883994	3.57e-43	5.83e-41
ENSMUSG00000021819.11	Zswim8	0.962265	2.66e-34	2.32e-32
ENSMUSG00000021577.14	Sdha	0.0219135	0.62183	0.768653
ENSMUSG00000029247.17	Paics	0.225981	0.010942	0.0331598
ENSMUSG00000031523.16	Dlc1	0.883572	3.64e-12	4.9e-11
ENSMUSG00000026385.16	Dbi	0.290735	0.0511928	0.122575
ENSMUSG00000021759.14	Plpp1	0.367728	5.52e-10	5.84e-09
ENSMUSG00000032637.15	Atxn2l	0.288062	0.00267798	0.00965817
ENSMUSG00000018474.17	Chd3	0.64475	7.97e-07	5.59e-06
ENSMUSG00000030111.9	A2m	0.404919	0.22785	0.391874
ENSMUSG00000035569.17	Ankrd11	1.06432	1.79e-22	6.53e-21
ENSMUSG00000029063.16	Nadk	-0.112883	0.710026	0.833993
ENSMUSG00000032193.9	Ldlr	-0.387841	0.00918441	0.0285003
ENSMUSG00000031818.12	Cox4i1	0.492177	3.31e-11	4.01e-10
ENSMUSG00000020823.16	Sec14l1	1.42171	1.25e-68	7.6e-66
ENSMUSG00000060636.14	Rpl35a	0.498588	3.03e-05	0.000163465
ENSMUSG00000029050.15	Ski	-0.0239563	0.87736	0.929173
ENSMUSG00000049470.13	Aff4	1.23725	3.84e-67	2.28e-64
ENSMUSG00000038366.15	Lasp1	0.27428	0.00122962	0.00480094
ENSMUSG00000026773.19	Pfkfb3	0.216694	0.453017	0.630289
ENSMUSG00000029713.15	Gnb2	0.0692894	0.546024	0.708263
ENSMUSG00000003847.16	Nfat5	1.40561	2.95e-25	1.39e-23
ENSMUSG00000059263.9	Usp47	0.536383	1.27e-15	2.43e-14
ENSMUSG00000020964.14	Sel1l	-0.0717225	0.153025	0.291909
ENSMUSG00000004473.10	Clec11a	0.294013	0.169939	0.316075
ENSMUSG00000066306.13	Numa1	0.0403881	0.568189	0.726386
ENSMUSG00000033149.17	Phldb2	0.326604	0.0111702	0.0337221
ENSMUSG00000035152.14	Ap2b1	-0.199216	0.00163633	0.00621623
ENSMUSG00000022822.16	Abcc5	0.722061	0.00116112	0.00456268
ENSMUSG00000032487.8	Ptgs2	3.71263	3.59e-07	2.67e-06
ENSMUSG00000054855.13	Rnd1	0.278923	0.703357	0.829591
ENSMUSG00000030849.18	Fgfr2	0.136842	0.381372	0.563058
ENSMUSG00000078578.9	Ube2d3	0.346545	0.00530462	0.0176394
ENSMUSG00000024759.14	Atl3	-0.189682	0.0506056	0.1214
ENSMUSG00000038324.13	Trpc4ap	0.453994	1.59e-25	7.6e-24
ENSMUSG00000064215.13	Ifi27	0.212326	0.147109	0.283153
ENSMUSG00000055053.18	Nfic	-0.378939	0.0165323	0.0472716
ENSMUSG00000023150.14	Ivns1abp	0.646366	4.77e-08	3.94e-07
ENSMUSG00000021660.14	Btf3	0.331109	5.62e-05	0.000288977
ENSMUSG00000028788.14	Ptp4a2	0.436927	4.14e-08	3.45e-07
ENSMUSG00000010277.7	2610507B11Rik	0.234502	8.21e-05	0.000409693
ENSMUSG00000074766.10	Ism1	-0.428868	0.0204501	0.0565295
ENSMUSG00000020580.10	Rock2	0.234415	0.189463	0.343383
ENSMUSG00000032737.13	Inppl1	1.01917	1.94e-50	4.65e-48
ENSMUSG00000056076.13	Eif3b	0.32767	0.0025402	0.00921774
ENSMUSG00000026478.14	Lamc1	0.352959	0.045771	0.111747
ENSMUSG00000029840.8	Mtpn	-0.0714206	0.548096	0.710132
ENSMUSG00000009035.15	Tmem184b	0.617915	1.71e-06	1.13e-05
ENSMUSG00000019370.10	Calm3	-0.751461	3.17e-07	2.37e-06
ENSMUSG00000042613.9	Pbxip1	0.219737	0.0253405	0.0677194
ENSMUSG00000030894.5	Tpp1	0.308578	0.0116341	0.0349547
ENSMUSG00000019179.10	Mdh2	0.175687	0.0995158	0.208393
ENSMUSG00000055538.7	Zcchc24	-0.0734007	0.618306	0.766236
ENSMUSG00000062070.12	Pgk1	0.325824	0.247568	0.416066
ENSMUSG00000038633.5	Degs1	0.517009	0.000273691	0.00123587
ENSMUSG00000027288.16	Zfp106	0.487042	1.91e-06	1.26e-05
ENSMUSG00000025544.13	Tm9sf2	0.358331	5.94e-05	0.000303907
ENSMUSG00000010095.13	Slc3a2	1.19025	8.17e-17	1.78e-15
ENSMUSG00000017119.19	Nbr1	0.187557	0.024689	0.0662247
ENSMUSG00000021190.14	Lgmn	0.509382	8.96e-05	0.0004444
ENSMUSG00000026817.14	Ak1	0.072785	0.426126	0.605471
ENSMUSG00000031400.10	G6pdx	0.229159	0.00295681	0.010548
ENSMUSG00000035199.6	Arl6ip5	0.694471	4.84e-16	9.69e-15
ENSMUSG00000027763.13	Mbnl1	0.46234	0.048386	0.116916
ENSMUSG00000022186.14	Oxct1	0.108783	0.463138	0.639828
ENSMUSG00000007872.3	Id3	-0.403976	0.0472237	0.114613
ENSMUSG00000018501.17	Ncor1	0.416906	5.08e-07	3.67e-06
ENSMUSG00000037111.9	Setd7	-0.319398	0.00107418	0.0042555
ENSMUSG00000034160.13	Ogt	0.513933	0.00697266	0.0223412
ENSMUSG00000027002.13	Nckap1	0.18999	0.0714124	0.160485
ENSMUSG00000037235.13	Mxd4	0.32474	0.0162208	0.0464928
ENSMUSG00000028820.13	Sfpq	0.886653	4.13e-10	4.44e-09
ENSMUSG00000031029.6	Eif3f	0.388949	0.000667201	0.00276737
ENSMUSG00000018340.13	Anxa6	-0.015522	0.893912	0.937945
ENSMUSG00000028766.10	Alpl	0.123233	0.652447	0.79103
ENSMUSG00000019846.11	Lama4	0.324976	0.0120781	0.0361108
ENSMUSG00000022995.16	Enah	-0.0893828	0.219374	0.381175
ENSMUSG00000022680.14	Pdxdc1	0.112013	0.0889524	0.191348
ENSMUSG00000020986.13	Sec23a	0.612962	9.49e-25	4.24e-23
ENSMUSG00000029201.14	Ugdh	0.203545	0.0845705	0.183754
ENSMUSG00000014077.13	Chp1	0.651593	4.31e-08	3.59e-07
ENSMUSG00000060261.15	Gtf2i	0.0159273	0.901921	0.942368
ENSMUSG00000022477.13	Aco2	0.0888937	0.154523	0.294064
ENSMUSG00000022272.17	Myo10	0.1458	0.20964	0.368972
ENSMUSG00000034269.12	Setd5	1.00109	3.85e-26	1.92e-24
ENSMUSG00000002014.12	Ssr4	0.38638	1.33e-08	1.19e-07
ENSMUSG00000005397.8	Nid1	0.376027	0.0106602	0.03243
ENSMUSG00000028333.10	Anp32b	0.186102	0.218764	0.380455
ENSMUSG00000059208.15	Hnrnpm	0.13246	0.297205	0.474314
ENSMUSG00000002778.14	Kdelr1	0.0414666	0.579143	0.734813
ENSMUSG00000033732.10	Sf3b3	-0.0146941	0.795163	0.885764
ENSMUSG00000040940.18	Arhgef1	-0.0693315	0.519928	0.68786
ENSMUSG00000038463.8	Olfml2b	0.273529	0.286273	0.461602
ENSMUSG00000016921.14	Srsf6	0.546696	4.77e-05	0.00024826
ENSMUSG00000027067.16	Ssrp1	-0.032932	0.805758	0.892926
ENSMUSG00000035247.16	Hectd1	0.672246	3.87e-14	6.29e-13
ENSMUSG00000006005.18	Tpr	0.399126	0.000360755	0.00158853
ENSMUSG00000027996.13	Sfrp2	0.215809	0.424602	0.603756
ENSMUSG00000023249.15	Parp3	-0.417489	1.46e-05	8.34e-05
ENSMUSG00000060671.12	Atp8b2	0.657634	1.15e-20	3.52e-19
ENSMUSG00000036752.4	Tubb4b	-0.340801	0.184153	0.336054
ENSMUSG00000021610.8	Clptm1l	0.194929	0.00133237	0.00515221
ENSMUSG00000025410.10	Dctn2	0.200259	2.67e-06	1.71e-05
ENSMUSG00000002748.7	Baz1b	0.52825	1.27e-10	1.44e-09
ENSMUSG00000038650.15	Rnh1	0.599218	3.51e-13	5.23e-12
ENSMUSG00000015755.16	Tab2	1.11323	5.33e-45	9.9e-43
ENSMUSG00000029455.14	Aldh2	0.283603	0.00375483	0.0129935
ENSMUSG00000033295.14	Ptprf	-0.0859059	0.45064	0.62825
ENSMUSG00000026457.14	Adipor1	0.439274	2.08e-12	2.86e-11
ENSMUSG00000015839.6	Nfe2l2	0.734804	0.0211878	0.0583195
ENSMUSG00000032802.8	Srxn1	-0.0846823	0.852248	0.919889
ENSMUSG00000033487.14	Fndc3a	0.222982	0.0654296	0.149317
ENSMUSG00000029407.10	Uso1	0.544958	2.54e-06	1.63e-05
ENSMUSG00000057863.6	Rpl36	0.402113	0.000759155	0.00310954
ENSMUSG00000049775.16	Tmsb4x	0.220263	0.0241265	0.064977
ENSMUSG00000018583.5	G3bp1	0.0312848	0.725324	0.844499
ENSMUSG00000023942.15	Slc29a1	-0.00252222	0.985095	0.991079
ENSMUSG00000031353.13	Rbbp7	0.191785	0.227589	0.391691
ENSMUSG00000019471.10	Cdc37	0.208531	0.00904272	0.0281178
ENSMUSG00000031591.14	Asah1	0.365072	0.000450219	0.00194087
ENSMUSG00000038545.13	Cul7	0.243892	0.098323	0.206596
ENSMUSG00000005881.13	Ergic3	0.363334	6.92e-07	4.88e-06
ENSMUSG00000031701.6	Dnaja2	0.834279	1.79e-09	1.78e-08
ENSMUSG00000016382.15	Pls3	0.171893	0.0161526	0.0463346
ENSMUSG00000005683.8	Cs	0.129773	0.225348	0.388867
ENSMUSG00000025369.15	Smarcc2	-0.0771481	0.446933	0.624875
ENSMUSG00000032902.1	Slc16a1	0.256865	0.385272	0.566582
ENSMUSG00000023845.7	Lnpep	0.582659	1.16e-05	6.7e-05
ENSMUSG00000031778.13	Cx3cl1	0.10449	0.833257	0.910942
ENSMUSG00000021585.10	Cast	0.075552	0.558424	0.719022
ENSMUSG00000030298.10	Sec13	0.234509	0.0225539	0.0614388
ENSMUSG00000027540.13	Ptpn1	0.574909	0.0149727	0.0434046
ENSMUSG00000035901.14	Dennd5a	0.602017	3.84e-16	7.84e-15
ENSMUSG00000057530.14	Ece1	0.193379	0.280633	0.454945
ENSMUSG00000022463.8	Srebf2	-0.106538	0.268589	0.440772
ENSMUSG00000058672.7	Tubb2a	-1.28652	0.000165721	0.000781597
ENSMUSG00000066324.2	Impad1	0.0318617	0.806823	0.893612
ENSMUSG00000019943.10	Atp2b1	0.243688	0.0183689	0.05172
ENSMUSG00000002289.16	Angptl4	-0.801978	0.076101	0.168861
ENSMUSG00000019467.15	Arhgef25	-0.320691	7.59e-05	0.000380948
ENSMUSG00000028849.17	Map7d1	0.301596	0.00672382	0.0216412
ENSMUSG00000038648.5	Creb3l2	0.236554	0.038381	0.0965454
ENSMUSG00000041417.15	Pik3r1	-0.156996	0.335898	0.515892
ENSMUSG00000033565.18	Rbfox2	0.00552444	0.945431	0.968083
ENSMUSG00000060904.14	Arl1	0.584405	6.93e-13	1.01e-11
ENSMUSG00000049288.4	Lix1l	-0.00667362	0.949817	0.970763
ENSMUSG00000039477.16	Tnrc18	0.257728	0.318069	0.496457
ENSMUSG00000031065.14	Cdk16	-0.0544925	0.471142	0.646995
ENSMUSG00000029777.10	Gars	0.199157	0.0223722	0.0610216
ENSMUSG00000025162.17	Csnk1d	0.440959	4.39e-24	1.84e-22
ENSMUSG00000039953.13	Clstn1	0.268529	0.000123714	0.000598269
ENSMUSG00000001833.17	2007-09-01	0.187669	0.0582137	0.136165
ENSMUSG00000007739.10	Cct4	-0.14336	0.0168212	0.0479503
ENSMUSG00000025964.15	Adam23	0.336242	0.0703911	0.158623
ENSMUSG00000013787.15	Ehmt2	0.355311	2.94e-05	0.000159059
ENSMUSG00000029598.12	Plbd2	0.264739	0.0236479	0.0639056
ENSMUSG00000027074.14	Slc43a3	-0.27489	0.0912463	0.195117
ENSMUSG00000038467.15	Chmp4b	0.418015	7.18e-09	6.68e-08
ENSMUSG00000003458.12	Ncstn	0.370412	3.84e-05	0.000203505
ENSMUSG00000013076.17	Amotl1	-0.13839	0.136603	0.267681
ENSMUSG00000023951.17	Vegfa	0.318029	0.362731	0.544148
ENSMUSG00000020745.15	Pafah1b1	0.150021	0.00350847	0.0122501
ENSMUSG00000032243.8	Itga11	0.16041	0.404462	0.585575
ENSMUSG00000071659.4	Hnrnpul2	-0.0272772	0.742681	0.855365
ENSMUSG00000102918.1	Pcdhgc3	0.366333	0.0145788	0.0424355
ENSMUSG00000028469.15	Npr2	0.116767	0.395734	0.577005
ENSMUSG00000027808.8	Serp1	0.734455	2.67e-13	4.01e-12
ENSMUSG00000038170.15	Pde4dip	0.45001	0.00250173	0.00909622
ENSMUSG00000055322.15	Tns1	0.277797	0.0143357	0.0418532
ENSMUSG00000062997.6	Rpl35	0.439383	4.76e-06	2.93e-05
ENSMUSG00000022136.8	Dnajc3	0.236471	0.000783635	0.00319877
ENSMUSG00000031441.15	Atp11a	0.485443	1.51e-15	2.86e-14
ENSMUSG00000015354.8	Pcolce2	0.396213	0.22981	0.394028
ENSMUSG00000007564.15	Ppp2r1a	0.0154671	0.827965	0.90773
ENSMUSG00000006676.16	Usp19	0.293006	4.35e-07	3.18e-06
ENSMUSG00000028583.14	Pdpn	0.648981	0.00689656	0.0221239
ENSMUSG00000091243.2	Vgll3	0.874161	3.27e-27	1.8e-25
ENSMUSG00000059495.14	Arhgef12	0.72106	7.37e-20	2.1e-18
ENSMUSG00000072235.6	Tuba1a	-0.833672	0.00696104	0.022314
ENSMUSG00000032911.6	Cspg4	-0.386606	0.176719	0.326041
ENSMUSG00000062203.15	Gspt1	0.466782	3.97e-07	2.92e-06
ENSMUSG00000020583.4	Matn3	0.285185	0.715517	0.838565
ENSMUSG00000032412.8	Atp1b3	0.723354	5.94e-15	1.05e-13
ENSMUSG00000046743.6	Fat4	0.799569	0.000215101	0.000991936
ENSMUSG00000029447.11	Cct6a	0.0510411	0.617952	0.766095
ENSMUSG00000004056.15	Akt2	-0.104462	0.454728	0.632052
ENSMUSG00000053113.3	Socs3	0.261291	0.0245751	0.0659523
ENSMUSG00000040463.16	Mybbp1a	0.108005	0.261293	0.432049
ENSMUSG00000036402.13	Gng12	0.0376352	0.83128	0.909945
ENSMUSG00000026701.15	Prdx6	0.238054	0.591068	0.744454
ENSMUSG00000020674.17	Pxdn	-0.0127072	0.89095	0.93641
ENSMUSG00000026623.16	Lpgat1	0.384123	0.0187832	0.0526852
ENSMUSG00000009291.13	Pttg1ip	0.561549	1.62e-06	1.08e-05
ENSMUSG00000001761.7	Smo	-0.245047	0.0950539	0.201291
ENSMUSG00000001435.15	Col18a1	0.358039	0.375168	0.556822
ENSMUSG00000022440.9	C1qtnf6	-0.228557	0.122933	0.246246
ENSMUSG00000021794.16	Glud1	0.179569	0.0186163	0.0522651
ENSMUSG00000027706.8	Sec62	0.454799	1.08e-11	1.39e-10
ENSMUSG00000037003.16	Tns2	-0.176787	0.326476	0.505412
ENSMUSG00000026554.15	Dcaf8	-0.433849	5.8e-07	4.16e-06
ENSMUSG00000030120.14	Mlf2	0.242276	0.010688	0.0324914
ENSMUSG00000024646.14	Cyb5a	0.685325	0.00153411	0.00586232
ENSMUSG00000057236.10	Rbbp4	0.37056	1.34e-07	1.05e-06
ENSMUSG00000031812.16	Map1lc3b	0.649602	2.79e-11	3.41e-10
ENSMUSG00000004677.17	Myo9b	-0.289295	0.0329494	0.0848149
ENSMUSG00000028645.11	Slc2a1	1.59944	2.65e-05	0.000144681
ENSMUSG00000068040.10	Tm9sf4	0.0697755	0.328618	0.507978
ENSMUSG00000030662.10	Ipo5	0.158578	0.163379	0.307153
ENSMUSG00000031532.6	Saraf	0.428579	2.45e-09	2.39e-08
ENSMUSG00000019188.16	H13	0.309947	9.35e-06	5.47e-05
ENSMUSG00000013846.10	St3gal1	-0.143539	0.328855	0.508136
ENSMUSG00000018171.9	Vmp1	0.449576	0.0076023	0.024127
ENSMUSG00000027995.10	Tlr2	1.46207	0.016554	0.0473271
ENSMUSG00000022285.17	Ywhaz	0.0854094	0.250268	0.419107
ENSMUSG00000039191.12	Rbpj	0.353729	0.115798	0.234772
ENSMUSG00000029998.14	Pcyox1	0.441258	1.13e-06	7.73e-06
ENSMUSG00000031751.14	Amfr	0.332898	5.6e-11	6.62e-10
ENSMUSG00000022505.9	Emp2	0.008236	0.972796	0.984576
ENSMUSG00000028270.12	Gbp2	-0.355203	0.555269	0.716482
ENSMUSG00000015653.13	Steap2	-0.147457	0.399157	0.580258
ENSMUSG00000026519.16	Tmem63a	0.625009	4.66e-07	3.39e-06
ENSMUSG00000006740.14	Kif5b	0.671449	2.74e-25	1.3e-23
ENSMUSG00000031386.14	Hcfc1	0.202509	0.0762664	0.169151
ENSMUSG00000031167.16	Rbm3	0.292186	0.176977	0.32638
ENSMUSG00000074415.14	3110039I08Rik	0.10379	0.727211	0.845665
ENSMUSG00000028478.18	Clta	0.430513	2.66e-07	2e-06
ENSMUSG00000034205.16	Loxl2	0.129624	0.622532	0.769076
ENSMUSG00000022403.15	St13	0.471139	1.46e-18	3.75e-17
ENSMUSG00000034320.14	Slc26a2	0.529421	0.229201	0.39354
ENSMUSG00000032328.12	Tmem30a	0.134241	0.172966	0.320671
ENSMUSG00000014355.10	Anapc1	0.00708093	0.928743	0.958626
ENSMUSG00000025776.13	Crispld1	0.395863	0.146266	0.282063
ENSMUSG00000027639.16	Samhd1	0.302218	0.0234595	0.0634927
ENSMUSG00000024949.17	Sf1	0.439974	3.53e-10	3.82e-09
ENSMUSG00000027864.9	Ptgfrn	0.328063	0.00883138	0.0275489
ENSMUSG00000035493.10	Tgfbi	0.271224	0.607453	0.758017
ENSMUSG00000022982.10	Sod1	0.643367	2.41e-09	2.36e-08
ENSMUSG00000008730.17	Hipk1	0.846485	2.44e-29	1.6e-27
ENSMUSG00000024085.13	Man2a1	0.344971	0.00355209	0.0123781
ENSMUSG00000021279.5	Cdc42bpb	0.394346	5.83e-06	3.54e-05
ENSMUSG00000028273.15	Pdlim5	0.115851	0.334044	0.51396
ENSMUSG00000055436.18	Srsf11	0.464908	6.92e-06	4.14e-05
ENSMUSG00000023022.14	Lima1	-0.144344	0.236412	0.402466
ENSMUSG00000052698.15	Tln2	0.267108	0.0771398	0.170769
ENSMUSG00000026842.16	Abl1	0.222424	0.0379689	0.0957967
ENSMUSG00000032050.17	Rdx	0.345906	1.77e-05	9.96e-05
ENSMUSG00000031924.4	Cyb5b	0.154614	0.0280954	0.0739689
ENSMUSG00000041697.8	Cox6a1	0.353627	0.0158698	0.045646
ENSMUSG00000038679.16	Trps1	0.0222243	0.89321	0.937576
ENSMUSG00000022533.14	Atp13a3	0.784683	9.67e-11	1.11e-09
ENSMUSG00000029169.11	Dhx15	0.746562	3.12e-20	9.2e-19
ENSMUSG00000031548.7	Sfrp1	0.334043	0.25519	0.424853
ENSMUSG00000022043.19	Trim35	-0.581415	5.5e-09	5.19e-08
ENSMUSG00000063358.17	Mapk1	-0.212896	0.00118711	0.00465541
ENSMUSG00000020114.12	Cand1	0.225484	0.00663232	0.0213918
ENSMUSG00000057322.12	Rpl38	0.383147	0.000152531	0.000724346
ENSMUSG00000020538.15	Srebf1	-0.448142	0.0155374	0.0447742
ENSMUSG00000074582.10	Arfgef2	0.487555	2.64e-06	1.69e-05
ENSMUSG00000002233.13	Rhoc	0.0454884	0.720965	0.841625
ENSMUSG00000021709.14	Erbin	0.493605	2.4e-05	0.000131981
ENSMUSG00000039518.7	Cdsn	0.241869	0.101862	0.212444
ENSMUSG00000047139.9	Cd24a	0.861175	0.0608507	0.140974
ENSMUSG00000028557.10	Rnf11	0.59535	1.13e-05	6.55e-05
ENSMUSG00000040212.12	Emp3	0.0638625	0.638233	0.780976
ENSMUSG00000052593.16	Adam17	0.156646	0.322383	0.500829
ENSMUSG00000036323.14	Srp72	-0.261002	2.03e-05	0.000112778
ENSMUSG00000021876.15	Rnase4	0.527647	0.000511509	0.00217784
ENSMUSG00000051510.13	Mafg	1.70414	6.92e-08	5.6e-07
ENSMUSG00000031453.16	Rasa3	-0.822643	8.93e-15	1.55e-13
ENSMUSG00000032575.16	Manf	0.223148	0.065947	0.150257
ENSMUSG00000008090.14	Fgfrl1	-0.272447	0.242559	0.4096
ENSMUSG00000053110.13	Yap1	0.97015	3.77e-62	1.64e-59
ENSMUSG00000021025.8	Nfkbia	1.68898	0.00124081	0.00483582
ENSMUSG00000012017.4	Scarf2	0.0123245	0.939138	0.965014
ENSMUSG00000058427.10	Cxcl2	2.29312	0.0276178	0.0728545
ENSMUSG00000048285.9	Frmd6	0.215835	0.0218208	0.0597694
ENSMUSG00000027800.14	Tm4sf1	0.524877	0.103168	0.214602
ENSMUSG00000030591.17	Psmd8	0.256474	0.140839	0.273772
ENSMUSG00000027087.11	Itgav	0.648151	0.00373698	0.0129359
ENSMUSG00000052459.13	Atp6v1a	0.47304	5.02e-08	4.14e-07
ENSMUSG00000025810.9	Nrp1	0.164238	0.15643	0.297051
ENSMUSG00000044345.9	Marveld1	-0.032617	0.623659	0.770067
ENSMUSG00000026924.17	Sec16a	0.111671	0.122518	0.245646
ENSMUSG00000028184.12	Adgrl2	0.231347	0.180131	0.330628
ENSMUSG00000028412.17	Slc44a1	0.130205	0.0732718	0.16386
ENSMUSG00000017765.17	Slc12a4	-0.0925915	0.435536	0.614207
ENSMUSG00000032959.12	Pebp1	0.39833	2.9e-07	2.17e-06
ENSMUSG00000024140.10	Epas1	-0.190665	0.667057	0.80255
ENSMUSG00000004789.10	Dlst	-0.169402	0.0179206	0.0506045
ENSMUSG00000026604.17	Ptpn14	0.234186	0.0527224	0.125478
ENSMUSG00000030717.9	Nupr1	2.52642	1.37e-19	3.83e-18
ENSMUSG00000015714.11	Cers2	0.229966	0.0063703	0.0206873
ENSMUSG00000068739.13	Sars	0.213336	0.00246345	0.00897668
ENSMUSG00000021814.17	Anxa7	-0.110043	0.328634	0.507978
ENSMUSG00000028960.18	Ube4b	0.209504	0.000152329	0.000723548
ENSMUSG00000021127.7	Zfp36l1	0.647588	0.00864139	0.0270233
ENSMUSG00000020439.17	Smtn	-0.00955448	0.943282	0.967012
ENSMUSG00000042688.16	Mapk6	0.975394	5.09e-09	4.81e-08
ENSMUSG00000021760.5	Gpx8	0.304319	0.000596595	0.00249877
ENSMUSG00000040945.13	Rcc2	0.277231	0.0253507	0.0677348
ENSMUSG00000006301.17	Tmbim1	0.344582	1.12e-06	7.7e-06
ENSMUSG00000038429.10	Usp5	-0.139463	0.165015	0.3091
ENSMUSG00000006299.13	Aamp	0.516804	6.04e-18	1.47e-16
ENSMUSG00000016554.9	Eif3d	-0.335015	0.000167543	0.000789146
ENSMUSG00000023030.16	Slc11a2	0.362244	0.211844	0.371628
ENSMUSG00000028163.17	Nfkb1	0.50514	0.00703929	0.0225175
ENSMUSG00000022708.16	Zbtb20	0.799985	4.33e-07	3.17e-06
ENSMUSG00000018379.17	Srsf1	-0.241289	0.077499	0.171475
ENSMUSG00000003226.7	Ranbp2	0.52951	7.02e-08	5.67e-07
ENSMUSG00000019132.11	BC005537	-0.0843448	0.261505	0.432067
ENSMUSG00000054452.10	Aes	0.173703	0.31816	0.496493
ENSMUSG00000028041.17	Adam15	0.177779	0.0271878	0.0718896
ENSMUSG00000008140.17	Emc10	0.375026	4.64e-05	0.000241878
ENSMUSG00000096210.2	H1f0	-0.856283	2.21e-09	2.18e-08
ENSMUSG00000043962.16	Thrap3	0.486717	1.01e-05	5.86e-05
ENSMUSG00000020198.8	Ap3d1	-0.164021	0.0134724	0.0396003
ENSMUSG00000061731.9	Ext1	0.221255	0.0117107	0.0351503
ENSMUSG00000005873.6	Reep5	0.335953	0.000306658	0.00136951
ENSMUSG00000027593.15	Raly	0.410651	0.00213781	0.00790212
[truncated: 10,303 more rows]

## Sheet: S3
Ingenuity Canonical Pathways	-log(p-value)	Ratio	z-score	Molecules
Sirtuin Signaling Pathway	4.2	0.137	#NUM!	ACSS2,ARNTL,ATG14,ATG16L1,ATG7,ATP5PF,BCL2L11,CLOCK,CPT1C,GTF3C2,H3F3A/H3F3B,HIF1A,Hist1h1e,LDHD,MAPK15,MAPK3,NDRG1,NDUFAB1,NDUFB11,NDUFB3,NDUFS3,NDUFV3,PCK2,PFKM,PGAM1,POLR1A,POLR1E,PPARGC1A,PPID,PRKAA1,SDHC,SDHD,SIRT4,SIRT5,SIRT6,SMARCA5,TOMM70,UQCRFS1,VDAC1,VDAC2
Aldosterone Signaling in Epithelial Cells	4.18	0.164	#NUM!	DNAJA1,DNAJC10,DNAJC13,DNAJC14,DNAJC16,DNAJC2,DNAJC8,DUSP1,HSCB,HSPA12B,HSPA1A/HSPA1B,HSPA4L,HSPA8,HSPB11,HSPH1,ICMT,MAPK3,NR3C2,PIK3C2A,PIKFYVE,PIP4K2C,PLCB3,PLCG1,PLCG2,PRKCH,SLC9A1
Mitochondrial Dysfunction	4.05	0.158	#NUM!	ACO2,ATP5PD,ATP5PF,ATPAF2,CASP8,COX6B1,Cox6c,COX7A1,COX7B,CPT1C,FIS1,GPX4,HSD17B10,HTRA2,MAP2K4,NDUFAB1,NDUFB11,NDUFB3,NDUFS3,NDUFV3,PARK7,PSEN1,SDHC,SDHD,UQCRFS1,VDAC1,VDAC2
Protein Ubiquitination Pathway	3.84	0.136	#NUM!	DNAJA1,DNAJC10,DNAJC13,DNAJC14,DNAJC16,DNAJC2,DNAJC8,FBXW7,HSCB,HSPA12B,HSPA1A/HSPA1B,HSPA4L,HSPA8,HSPB11,HSPH1,PSMC2,PSMD1,PSMD3,PSMD5,RPS27A,TAP1,UBE2G2,UBE2J1,UBE2J2,UBE2V1,USP13,USP16,USP20,USP24,USP30,USP33,USP40,USP45,USP46,USP47,USP49,USP53
Circadian Rhythm Signaling	3.4	0.273	#NUM!	ARNTL,CLOCK,CREB3L4,CRY1,GRIN1,NR1D1,PER1,PER2,PER3
Apelin Adipocyte Signaling Pathway	3.23	0.185	#NUM!	ADCY3,ADCY4,GNAI3,GPX4,GSTT2/GSTT2B,GSTZ1,HIF1A,MAPK15,MAPK3,MGST3,PPARGC1A,PRKAA1,PRKAB2,PRKAG3,UCP1
TCA Cycle II (Eukaryotic)	2.94	0.292	#NUM!	ACO2,DLD,IDH3B,IDH3G,MDH1,SDHC,SDHD
RhoA Signaling	2.91	0.154	#NUM!	ABL2,ACTA2,ACTG1,ACTR2,CDC42EP4,LIMK2,LPAR2,MYL4,MYL6,PIKFYVE,PIP4K2C,PKN1,RAPGEF6,RDX,RHOA,SEPT10,SEPT3,SEPT7,SEPT9
Colanic Acid Building Blocks Biosynthesis	2.66	0.357	#NUM!	GALK1,GMPPA,GMPPB,MPI,UGDH
UDP-N-acetyl-D-galactosamine Biosynthesis II	2.6	0.444	#NUM!	GNPDA1,HK1,PGM3,UAP1
Neuregulin Signaling	2.46	0.156	#NUM!	BAD,CDK5,CDKN1B,CRK,CRKL,ERBB4,ITGA4,MAPK3,MRAS,NRG2,PLCG1,PLCG2,PRKCH,PSEN1,RNF41
FAK Signaling	2.46	0.156	#NUM!	ACTA2,ACTG1,BCAR1,CAPN1,CAPNS1,CRK,CSK,ITGA4,MAPK3,MRAS,PAK1,PIK3C2A,PLCG1,PLCG2,VCL
GDP-mannose Biosynthesis	2.2	0.5	#NUM!	GMPPA,GMPPB,MPI
Huntington's Disease Signaling	2.16	0.118	#NUM!	AP2A2,ARFIP2,ATP5PF,BCL2L1,CAPN1,CAPNS1,CASP8,CDK5,CREB3L4,DNM1,HDAC1,HDAC5,HDAC6,HSPA1A/HSPA1B,HSPA8,MAP2K4,MAPK3,NAPA,PIK3C2A,PLCB3,PRKCH,PSME3,RASA1,RCOR2,RPS27A,VAMP3,VTI1A,YKT6
Apelin Muscle Signaling Pathway	2.02	0.263	#NUM!	MRAS,PPARGC1A,PRKAA1,PRKAB2,PRKAG3
Signaling by Rho Family GTPases	2.02	0.115	#NUM!	ACTA2,ACTG1,ACTR2,ARFIP2,CDC42EP4,GNAI3,GNAZ,ITGA4,LIMK2,MAP2K4,MAPK3,MRAS,MYL4,MYL6,PAK1,PARD3,PIK3C2A,PIKFYVE,PIP4K2C,PKN1,RDX,RHOA,RHOD,SEPT10,SEPT3,SEPT7,SEPT9,SLC9A1
NRF2-mediated Oxidative Stress Response	1.99	0.12	#NUM!	ACTA2,ACTG1,DNAJA1,DNAJA3,DNAJC10,DNAJC13,DNAJC14,DNAJC16,DNAJC8,EIF2AK3,FTL,GSTM3,Gstm6,GSTT2/GSTT2B,GSTZ1,HACD3,HERPUD1,MAP2K4,MAPK3,MGST3,MRAS,PIK3C2A,PRKCH
Acetyl-CoA Biosynthesis I (Pyruvate Dehydrogenase Complex)	1.98	0.429	#NUM!	DBT,DLD,PDHB
Oxidative Phosphorylation	1.95	0.138	#NUM!	ATP5PD,ATP5PF,ATPAF2,COX6B1,Cox6c,COX7A1,COX7B,NDUFAB1,NDUFB11,NDUFB3,NDUFS3,NDUFV3,SDHC,SDHD,UQCRFS1
Phagosome Maturation	1.95	0.127	#NUM!	ATP6AP1,ATP6V0A1,ATP6V0B,ATP6V1B2,ATP6V1D,ATP6V1H,CTSK,NAPA,PIKFYVE,PRDX2,RAB7A,TAP1,TUBG2,VAMP3,VPS11,VPS18,VPS28,VTI1A,YKT6
VEGF Signaling	1.88	0.139	#NUM!	ACTA2,ACTG1,BAD,BCL2L1,EIF1AY,EIF2B3,EIF2S2,HIF1A,MAPK3,MRAS,PIK3C2A,PLCG1,PLCG2,VCL
Isoleucine Degradation I	1.83	0.286	#NUM!	ACAD8,ACAT1,DLD,HSD17B10
Actin Cytoskeleton Signaling	1.81	0.114	#NUM!	ACTA2,ACTG1,ACTR2,APC,APC2,BCAR1,CRK,CRKL,CSK,FGD3,FLNA,ITGA4,LIMK2,MAPK3,MRAS,MYL4,MYL6,PAK1,PIK3C2A,RDX,RHOA,SLC9A1,SSH1,TIAM1,VCL
Pyridoxal 5'-phosphate Salvage Pathway	1.77	0.154	#NUM!	ADPGK,CDK18,CDK5,LIMK2,MAP2K4,MAPK3,PAK1,PKN1,PRKAA1,PRKCH
Salvage Pathways of Pyrimidine Ribonucleotides	1.67	0.134	#NUM!	ADPGK,AK7,CDA,CDK18,CDK5,LIMK2,MAP2K4,MAPK3,PAK1,PKN1,PRKAA1,PRKCH,UCK1
PDGF Signaling	1.67	0.138	#NUM!	ABL2,CRK,CRKL,JAK3,MAP2K4,MAPK3,MRAS,PDGFRB,PIK3C2A,PLCG1,PLCG2,RASA1
ERK/MAPK Signaling	1.65	0.113	#NUM!	ATF1,BAD,BCAR1,CREB3L4,CRK,CRKL,DUSP1,DUSP2,EIF4E,H3F3A/H3F3B,ITGA4,MAPK3,MOS,MRAS,PAK1,PIK3C2A,PLA2G3,PLA2G4C,PLCG1,PLCG2,PPP1R14C,PPP2CA
Molecular Mechanisms of Cancer	1.61	0.0995	#NUM!	ADCY3,ADCY4,APC,Aph1c,ATR,BAD,BCL2L1,BCL2L11,CAMK2G,CASP8,CDC25A,CDK10,CDK12,CDK13,CDK18,CDK5,CDKN1B,CRK,FZD1,GNAI3,GNAZ,HIF1A,ITGA4,JAK3,LRP5,MAP2K4,MAPK3,MRAS,PAK1,PIK3C2A,PLCB3,PRKCH,PSEN1,RALBP1,RASA1,RHOA,RHOD,SYNGAP1,TGFBR1
Apoptosis Signaling	1.61	0.131	#NUM!	ACIN1,BAD,BCL2L1,BCL2L11,CAPN1,CAPNS1,CASP8,HTRA2,MAP2K4,MAPK3,MRAS,PLCG1,PLCG2
Mechanisms of Viral Exit from Host Cells	1.6	0.171	#NUM!	ACTA2,ACTG1,CHMP2A,CHMP2B,PRKCH,SH3GLB2,VPS28
Apelin Cardiomyocyte Signaling Pathway	1.57	0.13	#NUM!	GNAI3,HIF1A,MAPK15,MAPK3,MYL4,MYL6,PIK3C2A,PLCB3,PLCG1,PLCG2,PRKCH,SLC8A2,SLC9A1
Synaptogenesis Signaling Pathway	1.55	0.102	#NUM!	ACTR2,ADCY3,ADCY4,AP2A2,BAD,CAMK2G,CDK5,CREB3L4,CRK,CRKL,EFNA3,GRIN1,HSPA8,MAPK3,MRAS,NAPA,PAK1,PIK3C2A,PLCG1,PLCG2,RAB3A,RHOA,STXBP2,STXBP5,SYN1,SYN2,SYNGAP1,TIAM1,UNC13A,VAMP3,VTI1A,YKT6
Branched-chain α-keto acid Dehydrogenase Complex	1.55	0.5	#NUM!	DBT,DLD
Spermine and Spermidine Degradation I	1.55	0.5	#NUM!	PAOX,SAT1
Endocannabinoid Cancer Inhibition Pathway	1.53	0.118	#NUM!	ADCY3,ADCY4,BAD,CASP8,CDKN1B,CREB3L4,GNAI3,HIF1A,MAP2K4,MAPK3,PIK3C2A,PRKAA1,PRKAB2,PRKAG3,RHOA,SPTLC2,TWIST2
Rac Signaling	1.53	0.125	#NUM!	ACTR2,ARFIP2,ITGA4,LIMK2,MAP2K4,MAPK3,MRAS,PAK1,PARD3,PIK3C2A,PIKFYVE,PIP4K2C,RHOA,TIAM1
D-myo-inositol (1,4,5)-Trisphosphate Biosynthesis	1.52	0.2	#NUM!	PIKFYVE,PIP4K2C,PLCB3,PLCG1,PLCG2
CXCR4 Signaling	1.48	0.113	#NUM!	ADCY3,ADCY4,BCAR1,CRK,ELMO2,ELMO3,GNAI3,GNAZ,MAP2K4,MAPK3,MRAS,MYL4,MYL6,PAK1,PIK3C2A,PLCB3,PRKCH,RHOA,RHOD
Integrin Signaling	1.44	0.107	#NUM!	ACTA2,ACTG1,ACTR2,BCAR1,CAPN1,CAPNS1,CRK,CRKL,ILK,ITGA4,MAP2K4,MAPK3,MRAS,NCK2,PAK1,PIK3C2A,PIKFYVE,PLCG1,PLCG2,RHOA,RHOD,TSPAN4,VCL
Iron homeostasis signaling pathway	1.43	0.117	#NUM!	ACO2,ATP6AP1,ATP6V0A1,ATP6V0B,ATP6V1B2,ATP6V1D,ATP6V1H,FTL,HIF1A,HSCB,JAK3,MAPK3,MCOLN1,PDGFRB,SLC46A1,TFR2
Apelin Endothelial Signaling Pathway	1.41	0.121	#NUM!	ADCY3,ADCY4,GNAI3,HDAC5,HIF1A,MAP2K4,MAPK3,MRAS,PIK3C2A,PLCB3,PRKAA1,PRKAB2,PRKAG3,PRKCH
Stearate Biosynthesis I (Animals)	1.4	0.156	#NUM!	ACOT11,ACOT2,BDH2,DBT,DHRS11,GNPAT,SLC27A1
Glucocorticoid Receptor Signaling	1.36	0.0979	#NUM!	ADRB2,ANXA1,AR,BCL2L1,DUSP1,GTF2B,GTF2E1,HSPA1A/HSPA1B,HSPA8,JAK3,KRT19,KRT222,KRT7,MAP2K4,MAPK3,MRAS,NCOA3,NFATC4,NR3C2,PCK2,PIK3C2A,PRKAA1,PRKAB2,PRKAG3,PTGES3,SMARCD3,SUMO1,TAF15,TAF2,TAF4B,TAF6,TGFBR1,TSC22D3
Lysine Degradation II	1.35	0.4	#NUM!	AASDHPPT,ALDH7A1
Lysine Degradation V	1.35	0.4	#NUM!	AASDHPPT,ALDH7A1
Tyrosine Degradation I	1.35	0.4	#NUM!	FAH,GSTZ1
Tec Kinase Signaling	1.3	0.109	#NUM!	ACTA2,ACTG1,GNAI3,GNAZ,ITGA4,JAK3,MAP2K4,MRAS,PAK1,PIK3C2A,PLCG1,PLCG2,PRKCH,RHOA,RHOD,STAT2,TNFRSF25,TXK
Paxillin Signaling	1.28	0.118	#NUM!	ACTA2,ACTG1,ARFIP2,BCAR1,CRK,CSK,ITGA4,MAP2K4,MRAS,NCK2,PAK1,PIK3C2A,VCL
ErbB4 Signaling	1.24	0.13	#NUM!	ERBB4,MAPK3,MRAS,NRG2,PIK3C2A,PLCG1,PLCG2,PRKCH,PSEN1
tRNA Charging	1.24	0.154	#NUM!	AARS,FARSB,LARS,NARS,NARS2,TARS
ILK Signaling	1.22	0.104	#NUM!	ACTA2,ACTG1,CREB3L4,FBLIM1,FLNA,FLNC,HIF1A,ILK,MAP2K4,MAPK3,MYL4,MYL6,NCK2,PIK3C2A,PPP2CA,RHOA,RHOD,TESK1,TGFB1I1,VCL
Acyl-CoA Hydrolysis	1.21	0.231	#NUM!	ACOT11,ACOT2,GNPAT
Chondroitin and Dermatan Biosynthesis	1.2	0.333	#NUM!	CHPF2,CSGALNACT1
UDP-N-acetyl-D-glucosamine Biosynthesis II	1.2	0.333	#NUM!	PGM3,UAP1
Rapoport-Luebering Glycolytic Shunt	1.2	0.333	#NUM!	PGAM1,TIGAR
Phosphatidylglycerol Biosynthesis II (Non-plastidic)	1.16	0.182	#NUM!	CDS1,GPAT4,MBOAT2,PTPMT1
Chronic Myeloid Leukemia Signaling	1.16	0.115	#NUM!	BAD,BCL2L1,CDKN1B,CRK,CRKL,HDAC1,HDAC5,HDAC6,MAPK3,MRAS,PIK3C2A,TGFBR1
Methylthiopropionate Biosynthesis	1.14	1	#NUM!	ADI1
Acyl Carrier Protein Metabolism	1.14	1	#NUM!	AASDHPPT
Sorbitol Degradation I	1.14	1	#NUM!	SORD
Methylglyoxal Degradation VI	1.14	1	#NUM!	LDHD
Asparagine Biosynthesis I	1.14	1	#NUM!	ASNS
D-mannose Degradation	1.14	1	#NUM!	MPI
Fcγ Receptor-mediated Phagocytosis in Macrophages and Monocytes	1.13	0.117	#NUM!	ACTA2,ACTG1,ACTR2,CRK,DGKB,MAPK3,NCK2,PAK1,PLCG1,PRKCH,VAMP3
Glutaryl-CoA Degradation	1.13	0.214	#NUM!	ACAT1,HSD17B10,PARK7
Sperm Motility	1.12	0.0995	#NUM!	ABL2,CACNA1H,CSK,ERBB4,FER,JAK3,LMTK2,MAP2K4,MRAS,PDE4A,PDGFRB,PLA2G3,PLA2G4C,PLCB3,PLCG1,PLCG2,PRKCH,RET,RYK,SLC16A10,TWF1,TXK
ErbB Signaling	1.11	0.116	#NUM!	ERBB4,MAP2K4,MAPK3,MRAS,NCK2,NRG2,PAK1,PIK3C2A,PLCG1,PLCG2,PRKCH
UVB-Induced MAPK Signaling	1.08	0.132	#NUM!	BAD,EIF4E,H3F3A/H3F3B,MAP2K4,MAPK3,PIK3C2A,PRKCH
GDP-glucose Biosynthesis	1.07	0.286	#NUM!	HK1,PGM3
Aspartate Degradation II	1.07	0.286	#NUM!	GOT1,MDH1
Virus Entry via Endocytic Pathways	1.06	0.111	#NUM!	ACTA2,ACTG1,AP2A2,DNM1,FLNA,FLNC,ITGA4,MRAS,PIK3C2A,PLCG1,PLCG2,PRKCH
Leptin Signaling in Obesity	1.05	0.12	#NUM!	ADCY3,ADCY4,MAPK3,NPY,PIK3C2A,PLCB3,PLCG1,PLCG2,SOCS3
Glutathione Redox Reactions I	1.05	0.167	#NUM!	GPX4,GSTT2/GSTT2B,GSTZ1,MGST3
PAK Signaling	1.03	0.112	#NUM!	ITGA4,LIMK2,MAP2K4,MAPK3,MRAS,MYL4,MYL6,NCK2,PAK1,PDGFRB,PIK3C2A
Protein Kinase A Signaling	1.03	0.0902	#NUM!	ADCY3,ADCY4,ADD1,AKAP1,ATF1,BAD,CAMK2G,CDC25A,CDC27,CREB3L4,CREM,DUSP1,DUSP2,FICD,FLNA,FLNC,GDE1,GNAI3,H3F3A/H3F3B,Hist1h1e,MAPK3,MYL4,MYL6,NFATC4,PDE4A,PDE5A,PLCB3,PLCG1,PLCG2,PPP1R14C,PRKCH,PTPN21,PTPN5,PTPRS,RHOA,TGFBR1
Role of NFAT in Cardiac Hypertrophy	1.03	0.0977	#NUM!	ADCY3,ADCY4,CACNA1H,CAMK2G,GATA4,GNAI3,HDAC1,HDAC5,HDAC6,MAP2K4,MAPK3,MRAS,NFATC4,PIK3C2A,PLCB3,PLCG1,PLCG2,PRKCH,RCAN2,SLC8A2,TGFBR1
IL-15 Production	1.03	0.107	#NUM!	ABL2,CSK,ERBB4,FER,IL15,JAK3,LMTK2,MAP2K4,PDGFRB,RET,RYK,TWF1,TXK
GDNF Family Ligand-Receptor Interactions	1	0.117	#NUM!	GFRA4,MAP2K4,MAPK3,MRAS,PIK3C2A,PLCG1,PLCG2,RASA1,RET
Adipogenesis pathway	0.996	0.104	#NUM!	ARNTL,ATG7,CDK5,CLOCK,FBXW7,FZD1,HDAC1,HDAC5,HDAC6,HIF1A,NFATC4,NR1D2,PER2,TXNIP
Apelin Pancreas Signaling Pathway	0.996	0.133	#NUM!	EIF2AK3,MAP2K4,PIK3C2A,PRKAA1,PRKAB2,PRKAG3
Chondroitin Sulfate Degradation (Metazoa)	0.987	0.188	#NUM!	HEXD,HYAL1,HYAL3
Agrin Interactions at Neuromuscular Junction	0.975	0.115	#NUM!	ACTA2,ACTG1,ERBB4,ITGA4,MAP2K4,MAPK3,MRAS,NRG2,PAK1
Glucose and Glucose-1-phosphate Degradation	0.967	0.25	#NUM!	HK1,PGM3
PFKFB4 Signaling Pathway	0.959	0.13	#NUM!	CREB3L4,HK1,MAP2K4,MAPK3,NCOA3,PFKM
Glycolysis I	0.951	0.154	#NUM!	ENO1,PFKM,PGAM1,TPI1
Estrogen Receptor Signaling	0.939	0.102	#NUM!	GTF2B,GTF2E1,H3F3A/H3F3B,MAPK3,MED12L,MED17,MRAS,NCOA3,PCK2,PPARGC1A,TAF15,TAF2,TAF4B,TAF6
Dermatan Sulfate Degradation (Metazoa)	0.928	0.176	#NUM!	HEXD,HYAL1,HYAL3
Mitochondrial L-carnitine Shuttle Pathway	0.928	0.176	#NUM!	CPT1C,CPT2,SLC27A1
Chemokine Signaling	0.924	0.112	#NUM!	CAMK2G,GNAI3,LIMK2,MAPK3,MRAS,PLCB3,PLCG1,PLCG2,RHOA
Remodeling of Epithelial Adherens Junctions	0.917	0.116	#NUM!	ACTA2,ACTG1,ACTR2,APC,CBLL1,DNM1,RAB7A,VCL
Superpathway of Methionine Degradation	0.91	0.135	#NUM!	AHCYL2,CBS/CBSL,DLD,GOT1,MAT2A
Leukocyte Extravasation Signaling	0.903	0.0955	#NUM!	ACTA2,ACTG1,BCAR1,CRK,CRKL,F11R,FER,GNAI3,ITGA4,MAP2K4,MYL6,PIK3C2A,PLCG1,PLCG2,PRKCH,RDX,RHOA,TXK,VCL
Dermatan Sulfate Biosynthesis	0.889	0.119	#NUM!	CHPF2,CHST14,CHST2,CSGALNACT1,NDST1,NDST2,XYLT2
Ketolysis	0.876	0.222	#NUM!	ACAT1,BDH2
Valine Degradation I	0.87	0.167	#NUM!	ACAD8,DBT,DLD
Regulation of Actin-based Motility by Rho	0.863	0.106	#NUM!	ACTA2,ACTR2,ITGA4,MYL4,MYL6,PAK1,PIKFYVE,PIP4K2C,RHOA,RHOD
Semaphorin Signaling in Neurons	0.86	0.117	#NUM!	CDK5,DPYSL5,LIMK2,MAPK3,PAK1,RHOA,RHOD
UDP-D-xylose and UDP-D-glucuronate Biosynthesis	0.857	0.5	#NUM!	UGDH
Choline Degradation I	0.857	0.5	#NUM!	ALDH7A1
Flavin Biosynthesis IV (Mammalian)	0.857	0.5	#NUM!	FLAD1
L-cysteine Degradation III	0.857	0.5	#NUM!	GOT1
GDP-L-fucose Biosynthesis II (from L-fucose)	0.857	0.5	#NUM!	FUK
Cysteine Biosynthesis/Homocysteine Degradation	0.857	0.5	#NUM!	CBS/CBSL
Adenine and Adenosine Salvage I	0.857	0.5	#NUM!	APRT
Cardiolipin Biosynthesis II	0.857	0.5	#NUM!	PTPMT1
PPARα/RXRα Activation	0.854	0.0947	#NUM!	ADCY3,ADCY4,AP2A2,CLOCK,MAP2K4,MAPK3,MRAS,NCOA3,PLCB3,PLCG1,PLCG2,PPARGC1A,PRKAA1,PRKAB2,PRKAG3,SLC27A1,TGFBR1,TGS1
Sphingosine-1-phosphate Signaling	0.851	0.102	#NUM!	ADCY3,ADCY4,CASP8,GNAI3,MAPK3,PDGFRB,PIK3C2A,PLCB3,PLCG1,PLCG2,RHOA,RHOD
Melatonin Signaling	0.842	0.111	#NUM!	CAMK2G,GNAI3,MAP2K4,MAPK3,PLCB3,PLCG1,PLCG2,PRKCH
Melanocyte Development and Pigmentation Signaling	0.842	0.105	#NUM!	ADCY3,ADCY4,CREB3L4,CRK,MAPK3,MRAS,PIK3C2A,PLCG1,PLCG2,SH2B2
Ephrin B Signaling	0.842	0.111	#NUM!	GNAI3,GNAZ,HNRNPK,MAPK3,MRAS,NCK2,PAK1,RHOA
Endometrial Cancer Signaling	0.836	0.115	#NUM!	APC2,BAD,ILK,MAPK3,MLH1,MRAS,PIK3C2A
Cellular Effects of Sildenafil (Viagra)	0.833	0.0992	#NUM!	ACTA2,ACTG1,ADCY3,ADCY4,GUCY2C,MYL4,MYL6,PDE4A,PDE5A,PLCB3,PLCG1,PLCG2,SLC4A11
Assembly of RNA Polymerase II Complex	0.833	0.12	#NUM!	GTF2B,GTF2E1,TAF15,TAF2,TAF4B,TAF6
Ephrin Receptor Signaling	0.821	0.0944	#NUM!	ACTR2,BCAR1,CREB3L4,CRK,CRKL,EFNA3,GNAI3,GNAZ,GRIN1,ITGA4,LIMK2,MAPK3,MRAS,NCK2,PAK1,RASA1,RHOA
Tight Junction Signaling	0.818	0.0952	#NUM!	ACTA2,ACTG1,F11R,LLGL1,MYL4,MYL6,NAPA,PPP2CA,RHOA,SYMPK,TGFBR1,TIAM1,VAMP3,VCL,VTI1A,YKT6
Caveolar-mediated Endocytosis Signaling	0.818	0.11	#NUM!	ACTA2,ACTG1,ARCN1,COPB1,COPB2,FLNA,FLNC,ITGA4
GPCR-Mediated Integration of Enteroendocrine Signaling Exemplified by an L Cell	0.818	0.11	#NUM!	ADCY3,ADCY4,ADRB2,GNAI3,GRPR,PLCB3,PLCG1,PLCG2
PI3K/AKT Signaling	0.815	0.0985	#NUM!	BAD,BCL2L1,CDKN1B,EIF4E,ILK,ITGA4,JAK3,MAPK3,MAPK8IP1,MRAS,PPP2CA,RHEB,TSC1
TR/RXR Activation	0.807	0.106	#NUM!	DIO2,ENO1,HIF1A,NCOA3,PIK3C2A,PPARGC1A,RCAN2,THRB,UCP1
HER-2 Signaling in Breast Cancer	0.807	0.106	#NUM!	BAD,CDKN1B,MRAS,PARD3,PARD6B,PIK3C2A,PLCG1,PRKCH,TSC1
HIPPO signaling	0.807	0.106	#NUM!	AJUBA,LLGL1,NF2,PARD3,PPP1R14C,PPP2CA,TEAD1,TEAD3,TEAD4
Embryonic Stem Cell Differentiation into Cardiac Lineages	0.801	0.2	#NUM!	GATA4,MESP1
Ketogenesis	0.801	0.2	#NUM!	ACAT1,BDH2
Hypoxia Signaling in the Cardiovascular System	0.793	0.108	#NUM!	CREB3L4,HIF1A,HIF1AN,SUMO1,UBE2G2,UBE2J1,UBE2J2,UBE2V1
Triacylglycerol Degradation	0.775	0.115	#NUM!	AARS,ABHD2,DDHD2,NDST1,NDST2,PNPLA7
CDP-diacylglycerol Biosynthesis I	0.77	0.15	#NUM!	CDS1,GPAT4,MBOAT2
The Visual Cycle	0.77	0.15	#NUM!	Akr1b10,RDH10,RDH12
Thrombopoietin Signaling	0.759	0.109	#NUM!	MAPK3,MRAS,PIK3C2A,PLCG1,PLCG2,PRKCH,THPO
Germ Cell-Sertoli Cell Junction Signaling	0.745	0.0925	#NUM!	ACTA2,ACTG1,BCAR1,CLINT1,FER,ILK,LIMK2,MAP2K4,MAPK3,MRAS,PAK1,PIK3C2A,RHOA,RHOD,TGFBR1,VCL
G Protein Signaling Mediated by Tubby	0.745	0.129	#NUM!	MRAS,PLCB3,PLCG1,PLCG2
tRNA Splicing	0.742	0.119	#NUM!	FICD,GDE1,PDE4A,PDE5A,TRPT1
Role of PI3K/AKT Signaling in the Pathogenesis of Influenza	0.735	0.108	#NUM!	CRK,CRKL,GNAI3,Ifnz (includes others),MAPK3,MLH1,PIK3C2A
Purine Nucleotides De Novo Biosynthesis II	0.733	0.182	#NUM!	ADSSL1,GMPS
AMPK Signaling	0.712	0.0892	#NUM!	ADRB2,AK7,CPT1C,CPT2,CREB3L4,MRAS,PCK2,PFKM,PIK3C2A,PPARGC1A,PPM1F,PPP2CA,PRKAA1,PRKAB2,PRKAG3,RAB3A,RAB7A,SMARCD3,TSC1
Dopamine-DARPP32 Feedback in cAMP Signaling	0.712	0.092	#NUM!	ADCY3,ADCY4,ATF1,CDK5,CREB3L4,CREM,DRD2,GNAI3,GRIN1,PLCB3,PLCG1,PLCG2,PPP1R14C,PPP2CA,PRKCH
ErbB2-ErbB3 Signaling	0.712	0.106	#NUM!	BAD,CDKN1B,JAK3,MAPK3,MRAS,NRG2,PIK3C2A
Regulation of Cellular Mechanics by Calpain Protease	0.712	0.106	#NUM!	CAPN1,CAPNS1,CDKN1B,ITGA4,MAPK3,MRAS,VCL
PTEN Signaling	0.712	0.0952	#NUM!	BAD,BCAR1,BCL2L1,BCL2L11,CDKN1B,ILK,ITGA4,MAPK3,MRAS,PDGFRB,SIRT6,TGFBR1
Glutathione-mediated Detoxification	0.71	0.125	#NUM!	GSTM3,GSTT2/GSTT2B,GSTZ1,MGST3
Trehalose Degradation II (Trehalase)	0.699	0.333	#NUM!	HK1
Methylglyoxal Degradation I	0.699	0.333	#NUM!	HAGH
Coenzyme A Biosynthesis	0.699	0.333	#NUM!	PPCDC
Thyronamine and Iodothyronamine Metabolism	0.699	0.333	#NUM!	DIO2
Thyroid Hormone Metabolism I (via Deiodination)	0.699	0.333	#NUM!	DIO2
Glutamate Degradation II	0.699	0.333	#NUM!	GOT1
S-adenosyl-L-methionine Biosynthesis	0.699	0.333	#NUM!	MAT2A
N-acetylglucosamine Degradation I	0.699	0.333	#NUM!	GNPDA1
Aspartate Biosynthesis	0.699	0.333	#NUM!	GOT1
Cell Cycle: G1/S Checkpoint Regulation	0.69	0.104	#NUM!	ATR,CDC25A,CDKN1B,GNL3,HDAC1,HDAC5,HDAC6
SAPK/JNK Signaling	0.688	0.0971	#NUM!	CRK,CRKL,HNRNPK,MAP2K4,MAP4K2,MAP4K3,MAP4K5,MAPK8IP1,MRAS,PIK3C2A
Reelin Signaling in Neurons	0.686	0.101	#NUM!	APBB1,CDK5,CRKL,ITGA4,MAP2K4,MAPK8IP1,PAFAH1B3,PIK3C2A
Polyamine Regulation in Colon Cancer	0.684	0.136	#NUM!	APC,PSME3,SAT1
Tryptophan Degradation III (Eukaryotic)	0.684	0.136	#NUM!	ACAT1,HSD17B10,PARK7
Cardiac Hypertrophy Signaling	0.682	0.0871	#NUM!	ADCY3,ADCY4,ADRB2,EIF2B3,EIF4E,GATA4,GNAI3,GNAZ,MAP2K4,MAPK3,MRAS,MYL4,MYL6,NFATC4,PIK3C2A,PLCB3,PLCG1,PLCG2,RHOA,RHOD,TGFBR1
14-3-3-mediated Signaling	0.68	0.0938	#NUM!	BAD,CDKN1B,EDC3,MAP2K4,MAPK3,MRAS,PIK3C2A,PLCB3,PLCG1,PLCG2,PRKCH,TSC1
Epithelial Adherens Junction Signaling	0.678	0.0915	#NUM!	ACTA2,ACTG1,ACTR2,APC,CLINT1,CRK,FER,MRAS,MYL4,MYL6,PARD3,RHOA,TGFBR1,VCL
Endocannabinoid Developing Neuron Pathway	0.676	0.0948	#NUM!	ADCY3,ADCY4,CDKN1B,CREB3L4,GNAI3,MAP2K4,MAPK15,MAPK3,MRAS,PIK3C2A,RHOA
Assembly of RNA Polymerase I Complex	0.674	0.167	#NUM!	POLR1A,POLR1E
Hematopoiesis from Multipotent Stem Cells	0.674	0.167	#NUM!	IL15,THPO
Chondroitin Sulfate Biosynthesis	0.674	0.107	#NUM!	CHPF2,CHST2,CSGALNACT1,NDST1,NDST2,XYLT2
Unfolded protein response	0.674	0.107	#NUM!	CEBPZ,EIF2AK3,HSPA1A/HSPA1B,HSPA8,HSPH1,UBXN4
RhoGDI Signaling	0.652	0.0889	#NUM!	ACTA2,ACTG1,ACTR2,GNAI3,GNAZ,ITGA4,LIMK2,MRAS,MYL4,MYL6,PAK1,PIKFYVE,PIP4K2C,RDX,RHOA,RHOD
Cyclins and Cell Cycle Regulation	0.648	0.0988	#NUM!	ATR,CCNB2,CDC25A,CDKN1B,HDAC1,HDAC5,HDAC6,PPP2CA
Apelin Cardiac Fibroblast Signaling Pathway	0.644	0.13	#NUM!	PRKAA1,PRKAB2,PRKAG3
Calcium Signaling	0.644	0.0874	#NUM!	ACTA2,CACNA1H,CAMK2G,CREB3L4,GRIN1,HDAC1,HDAC5,HDAC6,MAPK3,MYL4,MYL6,NFATC4,RCAN2,SLC8A2,SLC8B1,TNNC1,Tpm1,Tpm2
D-myo-inositol-5-phosphate Metabolism	0.636	0.0897	#NUM!	ACP6,CDC25A,DUSP1,DUSP2,NUDT3,PIKFYVE,PIP4K2C,PLCB3,PLCG1,PLCG2,PPP4R1,RASA1,SOCS3,UBLCP1
Role of JAK1 and JAK3 in γc Cytokine Signaling	0.627	0.1	#NUM!	BLNK,IL15,JAK3,MAPK3,MRAS,PIK3C2A,SOCS3
Assembly of RNA Polymerase III Complex	0.622	0.154	#NUM!	GTF3C2,GTF3C4
Mevalonate Pathway I	0.622	0.154	#NUM!	ACAT1,MVD
α-Adrenergic Signaling	0.616	0.0947	#NUM!	ADCY3,ADCY4,GNAI3,MAPK3,MRAS,PLCG1,PLCG2,PRKCH,SLC8A2
IL-22 Signaling	0.609	0.125	#NUM!	MAP2K4,MAPK3,SOCS3
Cysteine Biosynthesis III (mammalia)	0.609	0.125	#NUM!	AHCYL2,CBS/CBSL,MAT2A
nNOS Signaling in Neurons	0.607	0.106	#NUM!	CAPN1,CAPNS1,GRIN1,PFKM,PRKCH
IL-15 Signaling	0.588	0.0972	#NUM!	BCL2L1,IL15,JAK3,MAPK3,MRAS,PIK3C2A,PLCG1
Heme Degradation	0.588	0.25	#NUM!	BLVRA
Heme Biosynthesis from Uroporphyrinogen-III I	0.588	0.25	#NUM!	PPOX
Glutathione Redox Reactions II	0.588	0.25	#NUM!	TXNDC12
Arginine Degradation I (Arginase Pathway)	0.588	0.25	#NUM!	OAT
L-cysteine Degradation I	0.588	0.25	#NUM!	GOT1
N-acetylglucosamine Degradation II	0.588	0.25	#NUM!	GNPDA1
Acetate Conversion to Acetyl-CoA	0.588	0.25	#NUM!	ACSS2
Fatty Acid β-oxidation III (Unsaturated, Odd Number)	0.588	0.25	#NUM!	ECI2
eNOS Signaling	0.585	0.0875	#NUM!	ADCY3,ADCY4,CASP8,HSPA1A/HSPA1B,HSPA8,LPAR2,NOSTRIN,PIK3C2A,PLCG1,PLCG2,PRKAA1,PRKAB2,PRKAG3,PRKCH
ATM Signaling	0.583	0.0928	#NUM!	ATF1,ATR,CCNB2,CDC25A,CREB3L4,HERC2,MAP2K4,PPP2CA,ZEB1
Ephrin A Signaling	0.583	0.104	#NUM!	BCAR1,EFNA3,PAK1,PIK3C2A,RHOA
Role of JAK family kinases in IL-6-type Cytokine Signaling	0.575	0.12	#NUM!	MAP2K4,MAPK3,SOCS3
VEGF Family Ligand-Receptor Interactions	0.575	0.0941	#NUM!	MAPK3,MRAS,PIK3C2A,PLA2G3,PLA2G4C,PLCG1,PLCG2,PRKCH
Endothelin-1 Signaling	0.569	0.0856	#NUM!	ADCY3,ADCY4,CASP8,GNAI3,GNAZ,GUCY2C,MAPK15,MAPK3,MRAS,PIK3C2A,PLA2G3,PLA2G4C,PLCB3,PLCG1,PLCG2,PRKCH
Glioma Signaling	0.561	0.0901	#NUM!	CAMK2G,IDH3B,IDH3G,MAPK3,MRAS,PDGFRB,PIK3C2A,PLCG1,PLCG2,PRKCH
HGF Signaling	0.547	0.0893	#NUM!	CRKL,ITGA4,MAP2K4,MAPK3,MRAS,PAK1,PIK3C2A,PLCG1,PLCG2,PRKCH
Wnt/Ca+ pathway	0.545	0.0968	#NUM!	CREB3L4,FZD1,NFATC4,PLCB3,PLCG1,PLCG2
Gluconeogenesis I	0.544	0.115	#NUM!	ENO1,MDH1,PGAM1
CCR3 Signaling in Eosinophils	0.542	0.088	#NUM!	GNAI3,LIMK2,MAPK3,MRAS,PAK1,PIK3C2A,PLA2G3,PLA2G4C,PLCB3,PRKCH,RHOA
Notch Signaling	0.538	0.105	#NUM!	DTX2,DTX3,NUMB,PSEN1
Phospholipase C Signaling	0.521	0.0817	#NUM!	ADCY3,ADCY4,BLNK,CREB3L4,HDAC1,HDAC5,HDAC6,ITGA4,MAPK3,MRAS,MYL4,MYL6,NFATC4,PLA2G3,PLA2G4C,PLCB3,PLCG1,PLCG2,PRKCH,RHOA,RHOD
UVC-Induced MAPK Signaling	0.519	0.098	#NUM!	ATR,MAP2K4,MAPK3,MRAS,PRKCH
Amyloid Processing	0.519	0.098	#NUM!	CAPN1,CAPNS1,CDK5,MAPK3,PSEN1
Cardiac β-adrenergic Signaling	0.516	0.0857	#NUM!	ADCY3,ADCY4,AKAP1,FICD,GDE1,MRAS,PDE4A,PDE5A,PKIG,PPP1R14C,PPP2CA,SLC8A2
Glioblastoma Multiforme Signaling	0.514	0.0843	#NUM!	APC,CDKN1B,FZD1,MAPK3,MRAS,NF2,PDGFRB,PIK3C2A,PLCB3,PLCG1,PLCG2,RHOA,RHOD,TSC1
Protein Citrullination	0.507	0.2	#NUM!	PADI1
2-ketoglutarate Dehydrogenase Complex	0.507	0.2	#NUM!	DLD
Tetrahydrofolate Salvage from 5,10-methenyltetrahydrofolate	0.507	0.2	#NUM!	MTHFD1L
Serine Biosynthesis	0.507	0.2	#NUM!	PHGDH
2-oxobutanoate Degradation I	0.507	0.2	#NUM!	DLD
Galactose Degradation I (Leloir Pathway)	0.507	0.2	#NUM!	GALK1
dTMP De Novo Biosynthesis	0.507	0.2	#NUM!	TYMS
Folate Polyglutamylation	0.507	0.2	#NUM!	MTHFD1L
NGF Signaling	0.506	0.087	#NUM!	CREB3L4,CRK,MAP2K4,MAPK3,MRAS,PIK3C2A,PLCG1,PLCG2,RHOA,TRAF4
P2Y Purigenic Receptor Signaling Pathway	0.504	0.0859	#NUM!	ADCY3,ADCY4,CREB3L4,GNAI3,MAPK3,MRAS,PIK3C2A,PLCB3,PLCG1,PLCG2,PRKCH
Cdc42 Signaling	0.503	0.0838	#NUM!	ACTR2,APC,APC2,EXOC6,FGD3,ITGA4,LIMK2,LLGL1,MAP2K4,MYL4,MYL6,PAK1,PARD3,RASA1
Erythropoietin Signaling	0.5	0.0909	#NUM!	MAPK3,MRAS,PIK3C2A,PLCG1,PLCG2,PRKCH,SOCS3
Macropinocytosis Signaling	0.5	0.0909	#NUM!	MRAS,PAK1,PIK3C2A,PLCG1,PLCG2,PRKCH,RHOA
Regulation of the Epithelial-Mesenchymal Transition Pathway	0.495	0.0825	#NUM!	APC,BCL9,FZD1,HIF1A,JAK3,MAP2K4,MAPK3,MRAS,PARD6B,PDGFRB,PIK3C2A,PSEN1,RHOA,TGFBR1,TWIST2,ZEB1
Mismatch Repair in Eukaryotes	0.493	0.125	#NUM!	MLH1,MSH3
Superpathway of Cholesterol Biosynthesis	0.487	0.107	#NUM!	ACAT1,DHCR7,MVD
Xenobiotic Metabolism Signaling	0.483	0.0799	#NUM!	ALDH7A1,CAMK2G,CHST2,CITED2,EIF2AK3,FTL,GSTM3,Gstm6,GSTT2/GSTT2B,GSTZ1,HDAC5,MAP2K4,MAPK3,MGST3,MRAS,NDST1,NDST2,PIK3C2A,PPARGC1A,PPP2CA,PRKCH,PTGES3,SUMO1
Aryl Hydrocarbon Receptor Signaling	0.48	0.0839	#NUM!	ALDH7A1,ATR,CDKN1B,GSTM3,Gstm6,GSTT2/GSTT2B,GSTZ1,MAPK3,MGST3,NCOA3,PTGES3,TRIP11
p70S6K Signaling	0.479	0.0846	#NUM!	BAD,BCAP31,GNAI3,MAPK3,MRAS,PIK3C2A,PLCB3,PLCG1,PLCG2,PPP2CA,PRKCH
Thrombin Signaling	0.478	0.0813	#NUM!	ADCY3,ADCY4,CAMK2G,GATA4,GNAI3,GNAZ,MAPK3,MRAS,MYL4,MYL6,PIK3C2A,PLCB3,PLCG1,PLCG2,PRKCH,RHOA,RHOD
Mitotic Roles of Polo-Like Kinase	0.472	0.0909	#NUM!	CAPN1,CCNB2,CDC25A,CDC27,PPP2CA,RAD21
IL-7 Signaling Pathway	0.469	0.0886	#NUM!	BAD,BCL6,CDC25A,CDKN1B,JAK3,MAPK3,PIK3C2A
RAN Signaling	0.458	0.118	#NUM!	KPNA1,KPNA6
γ-linolenate Biosynthesis II (Animals)	0.458	0.118	#NUM!	FADS1,SLC27A1
Superpathway of Geranylgeranyldiphosphate Biosynthesis I (via Mevalonate)	0.458	0.118	#NUM!	ACAT1,MVD
IL-3 Signaling	0.455	0.0875	#NUM!	BAD,CRKL,MAPK3,MRAS,PAK1,PIK3C2A,PRKCH
Renin-Angiotensin Signaling	0.455	0.084	#NUM!	ADCY3,ADCY4,MAP2K4,MAPK3,MRAS,PAK1,PIK3C2A,PLCG1,PLCG2,PRKCH
T Cell Receptor Signaling	0.453	0.0849	#NUM!	CSK,MAP2K4,MAPK3,MRAS,NFATC4,PIK3C2A,PLCG1,RASA1,TXK
MIF Regulation of Innate Immunity	0.447	0.0952	#NUM!	MAP2K4,MAPK3,PLA2G3,PLA2G4C
Superpathway of Inositol Phosphate Compounds	0.447	0.0804	#NUM!	ACP6,CDC25A,DUSP1,DUSP2,IP6K3,NUDT3,PIK3C2A,PIKFYVE,PIP4K2C,PLCB3,PLCG1,PLCG2,PPP4R1,RASA1,SOCS3,UBLCP1
Retinol Biosynthesis	0.447	0.0952	#NUM!	Akr1b10,DDHD2,RDH10,RDH12
Arginine Biosynthesis IV	0.442	0.167	#NUM!	OAT
Proline Biosynthesis II (from Arginine)	0.442	0.167	#NUM!	OAT
Ceramide Biosynthesis	0.442	0.167	#NUM!	SPTLC2
Arginine Degradation VI (Arginase 2 Pathway)	0.442	0.167	#NUM!	OAT
Glycine Cleavage Complex	0.442	0.167	#NUM!	DLD
Selenocysteine Biosynthesis II (Archaea and Eukaryotes)	0.442	0.167	#NUM!	SEPHS2
Antioxidant Action of Vitamin C	0.441	0.0841	#NUM!	MAP2K4,MAPK3,PLA2G3,PLA2G4C,PLCB3,PLCG1,PLCG2,SLC2A8,TXNRD3
Renal Cell Carcinoma Signaling	0.44	0.0864	#NUM!	CRK,HIF1A,MAPK3,MRAS,PAK1,PIK3C2A,RPS27A
JAK/Stat Signaling	0.44	0.0864	#NUM!	BCL2L1,JAK3,MAPK3,MRAS,PIK3C2A,SOCS3,STAT2
cAMP-mediated signaling	0.435	0.0793	#NUM!	ADCY3,ADCY4,ADRB2,AKAP1,CAMK2G,CREB3L4,CREM,DRD2,DUSP1,FICD,GDE1,GNAI3,HTR6,MAPK3,OPRL1,PDE4A,PDE5A,PKIG
CDK5 Signaling	0.429	0.0833	#NUM!	ADCY3,ADCY4,CAPN1,CDK5,MAPK15,MAPK3,MRAS,PPP1R14C,PPP2CA
BAG2 Signaling Pathway	0.428	0.093	#NUM!	HSPA1A/HSPA1B,HSPA8,MAPK3,PSME3
Prolactin Signaling	0.426	0.0854	#NUM!	MAPK3,MRAS,PIK3C2A,PLCG1,PLCG2,PRKCH,SOCS3
Methylglyoxal Degradation III	0.426	0.111	#NUM!	Akr1b10,DHRS11
Cell Cycle Control of Chromosomal Replication	0.425	0.0893	#NUM!	CDK10,CDK12,CDK13,CDK18,CDK5
EGF Signaling	0.425	0.0893	#NUM!	MAP2K4,MAPK3,PIK3C2A,PLCG1,RASA1
Axonal Guidance Signaling	0.413	0.076	#NUM!	ABLIM1,ACTR2,ADAM33,ADAM9,ADAMTS10,BCAR1,BRCC3,CDK5,CRK,CRKL,DPYSL5,EFNA3,EIF4E,FZD1,GNAI3,GNAZ,HERC2,ITGA4,LIMK2,LINGO1,MAPK3,MRAS,MYL4,MYL6,NCK2,NFATC4,PAK1,PAPPA,PIK3C2A,PITRM1,PLCB3,PLCG1,PLCG2,PRKCH,RASA1,RHOA,RHOD
LPS-stimulated MAPK Signaling	0.412	0.0843	#NUM!	ATF1,MAP2K4,MAPK3,MRAS,PAK1,PIK3C2A,PRKCH
Androgen Signaling	0.412	0.0809	#NUM!	AR,CACNA1H,GNAI3,GNAZ,GTF2B,GTF2E1,MAPK3,MRAS,PRKCH,TAF2,TGFB1I1
PEDF Signaling	0.412	0.0843	#NUM!	BCL2L1,CASP8,MAPK3,MRAS,PIK3C2A,RHOA,ZEB1
Relaxin Signaling	0.406	0.08	#NUM!	ADCY3,ADCY4,FICD,GDE1,GNAI3,GNAZ,GUCY2C,MAPK3,MRAS,PDE4A,PDE5A,PIK3C2A
Pancreatic Adenocarcinoma Signaling	0.406	0.0818	#NUM!	BAD,BCL2L1,CDKN1B,JAK3,MAP2K4,MAPK3,PIK3C2A,RALBP1,TGFBR1
FLT3 Signaling in Hematopoietic Progenitor Cells	0.399	0.0833	#NUM!	BAD,CREB3L4,EIF4E,MAPK3,MRAS,PIK3C2A,STAT2
Oxidative Ethanol Degradation III	0.397	0.105	#NUM!	ACSS2,ALDH7A1
DNA damage-induced 14-3-3σ Signaling	0.397	0.105	#NUM!	ATR,CCNB2
p53 Signaling	0.39	0.0816	#NUM!	ATR,BCL2L1,GNL3,HDAC1,HIF1A,PIK3C2A,ST13,TIGAR
NAD Biosynthesis from 2-amino-3-carboxymuconate Semialdehyde	0.39	0.143	#NUM!	NADSYN1
Superpathway of Serine and Glycine Biosynthesis I	0.39	0.143	#NUM!	PHGDH
Thioredoxin Pathway	0.39	0.143	#NUM!	TXNRD3
Glycoaminoglycan-protein Linkage Region Biosynthesis	0.39	0.143	#NUM!	XYLT2
Fatty Acid β-oxidation I	0.39	0.0938	#NUM!	ECI2,HSD17B10,SLC27A1
UVA-Induced MAPK Signaling	0.39	0.0816	#NUM!	BCL2L1,MAP2K4,MAPK3,MRAS,PIK3C2A,PLCB3,PLCG1,PLCG2
Growth Hormone Signaling	0.382	0.0833	#NUM!	MAPK3,PIK3C2A,PLCG1,PLCG2,PRKCH,SOCS3
Actin Nucleation by ARP-WASP Complex	0.382	0.0833	#NUM!	ACTR2,ITGA4,MRAS,NCK2,RHOA,RHOD
Clathrin-mediated Endocytosis Signaling	0.374	0.0773	#NUM!	ACTA2,ACTG1,ACTR2,AP2A2,DNM1,GAK,HSPA8,MYO6,NUMB,PIK3C2A,RAB7A,RPS27A,SH3GLB2,SNAP91,SNX9
Dermatan Sulfate Biosynthesis (Late Stages)	0.374	0.087	#NUM!	CHST14,CHST2,NDST1,NDST2
Insulin Receptor Signaling	0.373	0.0786	#NUM!	BAD,CRK,CRKL,EIF2B3,EIF4E,MAPK3,MRAS,PIK3C2A,PPP1R14C,SOCS3,TSC1
CREB Signaling in Neurons	0.371	0.0769	#NUM!	ADCY3,ADCY4,CACNA1H,CAMK2G,CREB3L4,GNAI3,GNAZ,GRIN1,GTF2B,MAPK3,MRAS,PIK3C2A,PLCB3,PLCG1,PLCG2,PRKCH
Inflammasome pathway	0.371	0.1	#NUM!	CASP8,NEK7
3-phosphoinositide Degradation	0.36	0.0774	#NUM!	ACP6,CDC25A,DUSP1,DUSP2,MTMR14,NUDT3,PIKFYVE,PPP4R1,PTPMT1,RASA1,SOCS3,UBLCP1
Endocannabinoid Neuronal Synapse Pathway	0.358	0.0781	#NUM!	ADCY3,ADCY4,CACNA1H,GNAI3,GRIN1,MAPK15,MAPK3,PLCB3,PLCG1,PLCG2
IL-9 Signaling	0.351	0.0882	#NUM!	JAK3,PIK3C2A,SOCS3
DNA Methylation and Transcriptional Repression Signaling	0.351	0.0882	#NUM!	H3F3A/H3F3B,HDAC1,MTA1
MIF-mediated Glucocorticoid Regulation	0.351	0.0882	#NUM!	MAPK3,PLA2G3,PLA2G4C
Retinoate Biosynthesis I	0.351	0.0882	#NUM!	Akr1b10,RDH10,RDH12
Phospholipases	0.349	0.082	#NUM!	PLA2G3,PLA2G4C,PLCB3,PLCG1,PLCG2
Autophagy	0.349	0.082	#NUM!	ATG16L1,ATG7,CTSK,VPS11,VPS18
Synaptic Long Term Potentiation	0.348	0.0775	#NUM!	CAMK2G,CREB3L4,GRIN1,MAPK3,MRAS,PLCB3,PLCG1,PLCG2,PPP1R14C,PRKCH
Sphingosine and Sphingosine-1-phosphate Metabolism	0.348	0.125	#NUM!	SGPP2
Histidine Degradation III	0.348	0.125	#NUM!	MTHFD1L
Inositol Pyrophosphates Biosynthesis	0.348	0.125	#NUM!	IP6K3
Salvage Pathways of Pyrimidine Deoxyribonucleotides	0.348	0.125	#NUM!	CDA
Putrescine Degradation III	0.346	0.0952	#NUM!	ALDH7A1,SAT1
Neuropathic Pain Signaling In Dorsal Horn Neurons	0.345	0.0784	#NUM!	CAMK2G,GRIN1,MAPK3,PIK3C2A,PLCB3,PLCG1,PLCG2,PRKCH
Estrogen-Dependent Breast Cancer Signaling	0.343	0.08	#NUM!	CREB3L4,DHRS11,HSD17B10,MAPK3,MRAS,PIK3C2A
Chondroitin Sulfate Biosynthesis (Late Stages)	0.341	0.0833	#NUM!	CHST2,CSGALNACT1,NDST1,NDST2
Regulation of IL-2 Expression in Activated and Anergic T Lymphocytes	0.338	0.0787	#NUM!	MAP2K4,MAPK3,MRAS,NFATC4,PLCG1,PLCG2,TGFBR1
Sumoylation Pathway	0.334	0.0777	#NUM!	AR,CBX4,HDAC1,MAP2K4,RHOA,RHOD,SUMO1,ZEB1
FcγRIIB Signaling in B Lymphocytes	0.331	0.0789	#NUM!	BLNK,CACNA1H,MAP2K4,MRAS,PIK3C2A,PLCG2
Angiopoietin Signaling	0.331	0.0789	#NUM!	BAD,CRK,MRAS,PAK1,PIK3C2A,RASA1
Acute Myeloid Leukemia Signaling	0.327	0.0778	#NUM!	BAD,IDH3B,IDH3G,MAP2K4,MAPK3,MRAS,PIK3C2A
Wnt/β-catenin Signaling	0.323	0.0751	#NUM!	APC,APC2,BCL9,FZD1,HDAC1,ILK,LRP5,PPP2CA,RPS27A,SOX11,SOX12,SOX7,TGFBR1
Fc Epsilon RI Signaling	0.322	0.0763	#NUM!	MAP2K4,MAPK3,MRAS,PIK3C2A,PLA2G3,PLA2G4C,PLCG1,PLCG2,PRKCH
Pyrimidine Deoxyribonucleotides De Novo Biosynthesis I	0.322	0.0909	#NUM!	AK7,TYMS
Methionine Degradation I (to Homocysteine)	0.322	0.0909	#NUM!	AHCYL2,MAT2A
p38 MAPK Signaling	0.322	0.0763	#NUM!	ATF1,CREB3L4,DUSP1,H3F3A/H3F3B,IRAK4,MAP2K4,PLA2G3,PLA2G4C,TGFBR1
Breast Cancer Regulation by Stathmin1	0.321	0.0746	#NUM!	ADCY3,ADCY4,CAMK2G,CDKN1B,GNAI3,LIMK2,MAPK3,MRAS,PAK1,PIK3C2A,PLCB3,PPP1R14C,PPP2CA,PRKCH,RHOA
Neurotrophin/TRK Signaling	0.319	0.0779	#NUM!	CREB3L4,MAP2K4,MAPK3,MRAS,PIK3C2A,PLCG1
IL-1 Signaling	0.316	0.0769	#NUM!	ADCY3,ADCY4,GNAI3,GNAZ,IRAK4,MAP2K4,MRAS
Death Receptor Signaling	0.316	0.0769	#NUM!	ACIN1,ACTA2,ACTG1,CASP8,HTRA2,MAP2K4,TNFRSF25
Interferon Signaling	0.315	0.0833	#NUM!	IFIT3,STAT2,TAP1
Cholecystokinin/Gastrin-mediated Signaling	0.312	0.0756	#NUM!	BCAR1,CREM,MAP2K4,MAPK3,MRAS,PLCB3,PRKCH,RHOA,RHOD
TNFR1 Signaling	0.312	0.08	#NUM!	CASP8,MAP2K4,MAP4K2,PAK1
Prostanoid Biosynthesis	0.311	0.111	#NUM!	PTGES3
Sucrose Degradation V (Mammalian)	0.311	0.111	#NUM!	TPI1
Citrulline Biosynthesis	0.311	0.111	#NUM!	OAT
Leucine Degradation I	0.311	0.111	#NUM!	MCCC1
Heme Biosynthesis II	0.311	0.111	#NUM!	PPOX
Folate Transformations I	0.311	0.111	#NUM!	MTHFD1L
G-Protein Coupled Receptor Signaling	0.309	0.0735	#NUM!	ADCY3,ADCY4,ADRB2,CAMK2G,CREB3L4,DRD2,DUSP1,FICD,GDE1,GNAI3,HTR6,MAPK3,MRAS,OPRL1,PDE4A,PDE5A,PIK3C2A,PLCB3,RASA1,SYNGAP1
VDR/RXR Activation	0.307	0.0769	#NUM!	CDKN1B,GTF2B,LRP5,NCOA3,PRKCH,VDR
Prostate Cancer Signaling	0.306	0.0761	#NUM!	AR,BAD,CDKN1B,CREB3L4,MAPK3,MRAS,PIK3C2A
Ethanol Degradation IV	0.301	0.087	#NUM!	ACSS2,ALDH7A1
T Cell Exhaustion Signaling Pathway	0.301	0.0739	#NUM!	BCL6,JAK3,MAP2K4,MAPK3,MGAT5,MRAS,NFATC4,PIK3C2A,PLCG1,PLCG2,PPP2CA,STAT2,TGFBR1
Melanoma Signaling	0.298	0.0784	#NUM!	BAD,MAPK3,MRAS,PIK3C2A
Factors Promoting Cardiogenesis in Vertebrates	0.296	0.0753	#NUM!	APC,FZD1,GATA4,LRP5,NOG,PRKCH,TGFBR1
Gαs Signaling	0.296	0.0748	#NUM!	ADCY3,ADCY4,ADD1,ADRB2,CREB3L4,HTR6,MAPK3,MRAS
CCR5 Signaling in Macrophages	0.287	0.0745	#NUM!	CACNA1H,GNAI3,MAP2K4,MRAS,PLCG1,PLCG2,PRKCH
G Beta Gamma Signaling	0.287	0.0738	#NUM!	CACNA1H,GNAI3,GNAZ,MAPK3,MRAS,PAK1,PLCG1,PLCG2,PRKCH
Telomerase Signaling	0.287	0.0741	#NUM!	HDAC1,HDAC5,HDAC6,MAPK3,MRAS,PIK3C2A,PPP2CA,PTGES3
Role of BRCA1 in DNA Damage Response	0.286	0.075	#NUM!	ATF1,ATR,BABAM1,BRCC3,MLH1,SMARCD3
CD40 Signaling	0.286	0.0758	#NUM!	ATF1,JAK3,MAP2K4,MAPK3,PIK3C2A
Myc Mediated Apoptosis Signaling	0.286	0.0758	#NUM!	BAD,CASP8,MAP2K4,MRAS,PIK3C2A
Dolichyl-diphosphooligosaccharide Biosynthesis	0.279	0.1	#NUM!	ALG6
GABA Receptor Signaling	0.277	0.0737	#NUM!	ADCY3,ADCY4,AP2A2,CACNA1H,DNM1,MRAS,RPS27A
Opioid Signaling Pathway	0.275	0.072	#NUM!	ADCY3,ADCY4,AP2A2,BAD,CACNA1H,CAMK2G,CDKN1B,CREB3L4,GNAI3,GRIN1,MAP2K4,MAPK15,MAPK3,MRAS,OPRL1,PRKCH,SIGMAR1,SLC12A5
3-phosphoinositide Biosynthesis	0.272	0.0723	#NUM!	ACP6,CDC25A,DUSP1,DUSP2,NUDT3,PIK3C2A,PIKFYVE,PIP4K2C,PPP4R1,RASA1,SOCS3,UBLCP1
PI3K Signaling in B Lymphocytes	0.271	0.0725	#NUM!	ATF1,BLNK,CAMK2G,MAPK3,MRAS,NFATC4,PLCB3,PLCG1,PLCG2,PLEKHA4
Docosahexaenoic Acid (DHA) Signaling	0.269	0.0769	#NUM!	BAD,BCL2L1,PIK3C2A
TGF-β Signaling	0.268	0.0729	#NUM!	AMHR2,HDAC1,MAP2K4,MAPK3,MRAS,TGFBR1,VDR
IL-17A Signaling in Gastric Cells	0.264	0.08	#NUM!	MAP2K4,MAPK3
Tryptophan Degradation X (Mammalian, via Tryptamine)	0.264	0.08	#NUM!	Akr1b10,ALDH7A1
Lymphotoxin β Receptor Signaling	0.26	0.0741	#NUM!	BCL2L1,MAPK3,PIK3C2A,TRAF4
Heparan Sulfate Biosynthesis	0.256	0.0723	#NUM!	AARS,CHST2,NDST1,NDST2,PNPLA7,XYLT2
Antiproliferative Role of TOB in T Cell Signaling	0.246	0.0769	#NUM!	CDKN1B,TGFBR1
Estrogen-mediated S-phase Entry	0.246	0.0769	#NUM!	CDC25A,CDKN1B
NAD Salvage Pathway II	0.246	0.0769	#NUM!	ACP6,NT5E
Apelin Liver Signaling Pathway	0.246	0.0769	#NUM!	MAP2K4,PDGFRB
Estrogen Biosynthesis	0.242	0.0732	#NUM!	CYP2U1,DHRS11,HSD17B10
Triacylglycerol Biosynthesis	0.242	0.0732	#NUM!	DBT,GPAT4,MBOAT2
Glycogen Degradation II	0.228	0.0833	#NUM!	PGM3
Guanosine Nucleotides Degradation III	0.228	0.0833	#NUM!	NT5E
BER pathway	0.228	0.0833	#NUM!	PNKP
Fatty Acid Activation	0.207	0.0769	#NUM!	SLC27A1
Oleate Biosynthesis II (Animals)	0.207	0.0769	#NUM!	FADS1
Leukotriene Biosynthesis	0.207	0.0769	#NUM!	MGST3
Cholesterol Biosynthesis I	0.207	0.0769	#NUM!	DHCR7
Urate Biosynthesis/Inosine 5'-phosphate Degradation	0.207	0.0769	#NUM!	NT5E
NAD Phosphorylation and Dephosphorylation	0.207	0.0769	#NUM!	ACP6
Cholesterol Biosynthesis II (via 24,25-dihydrolanosterol)	0.207	0.0769	#NUM!	DHCR7
Cholesterol Biosynthesis III (via Desmosterol)	0.207	0.0769	#NUM!	DHCR7
Pregnenolone Biosynthesis	0.207	0.0769	#NUM!	CYP46A1
Natural Killer Cell Signaling	0	0.0667	#NUM!	MAPK3,MRAS,PAK1,PIK3C2A,PLCG1,PLCG2,PRKCH,SH3BP2
IL-10 Signaling	0	0.0435	#NUM!	BLVRA,MAP2K4,SOCS3
Amyotrophic Lateral Sclerosis Signaling	0	0.0612	#NUM!	BCL2L1,CAPN1,CAPNS1,GRIN1,PAK1,PIK3C2A
Synaptic Long Term Depression	0	0.0695	#NUM!	CACNA1H,GNAI3,GNAZ,GUCY2C,MAPK3,MRAS,PLA2G3,PLA2G4C,PLCB3,PLCG1,PLCG2,PPP2CA,PRKCH
LPS/IL-1 Mediated Inhibition of RXR Function	0	0.067	#NUM!	ALDH7A1,CHST2,CPT1C,CPT2,GSTM3,Gstm6,GSTT2/GSTT2B,GSTZ1,MAP2K4,MGST3,NDST1,NDST2,PPARGC1A,SLC27A1,SLCO1A2
Coagulation System	0	0.0286	#NUM!	PLAT
Acute Phase Response Signaling	0	0.0335	#NUM!	FTL,HNRNPK,MAP2K4,MAPK3,MRAS,SOCS3
Hepatic Cholestasis	0	0.0435	#NUM!	ADCY3,ADCY4,IL15,IRAK4,MAP2K4,MAP4K2,PRKCH,SLCO1A2
LXR/RXR Activation	0	0.00826	#NUM!	MYLIP
Hepatic Fibrosis / Hepatic Stellate Cell Activation	0	0.0269	#NUM!	ACTA2,MYL4,MYL6,PDGFRB,TGFBR1
FXR/RXR Activation	0	0.0238	#NUM!	MAP2K4,PCK2,PPARGC1A
Ceramide Signaling	0	0.0674	#NUM!	BAD,MAP2K4,MAPK3,MRAS,PIK3C2A,PPP2CA
PXR/RXR Activation	0	0.0308	#NUM!	PCK2,PPARGC1A
RAR Activation	0	0.0619	#NUM!	ADCY3,ADCY4,Akr1b10,CITED2,CSK,DUSP1,MAP2K4,PPARGC1A,PRKCH,RDH10,RDH12,SMARCD3
Activation of IRF by Cytosolic Pattern Recognition Receptors	0	0.0317	#NUM!	MAP2K4,STAT2
IL-8 Signaling	0	0.055	#NUM!	BCL2L1,GNAI3,IRAK4,LIMK2,MAP2K4,MAPK3,MRAS,PIK3C2A,PRKCH,RHOA,RHOD
IL-12 Signaling and Production in Macrophages	0	0.0376	#NUM!	MAP2K4,MAPK3,PIK3C2A,PRKCH,RAB7A
Role of RIG1-like Receptors in Antiviral Innate Immunity	0	0.0227	#NUM!	CASP8
Role of Pattern Recognition Receptors in Recognition of Bacteria and Viruses	0	0.0516	#NUM!	IL15,MAP2K4,MAPK3,Oas1d (includes others),PIK3C2A,PLCG2,PRKCH,RNASEL
Role of PKR in Interferon Induction and Antiviral Response	0	0.0488	#NUM!	CASP8,RNASEL
TREM1 Signaling	0	0.04	#NUM!	MAPK3,PLCG1,PLCG2
Role of NFAT in Regulation of the Immune Response	0	0.0659	#NUM!	BLNK,GATA4,GNAI3,GNAZ,MAPK3,MRAS,NFATC4,PIK3C2A,PLCB3,PLCG1,PLCG2,RCAN2
NF-κB Activation by Viruses	0	0.0602	#NUM!	ITGA4,MAPK3,MRAS,PIK3C2A,PRKCH
Calcium-induced T Lymphocyte Apoptosis	0	0.0455	#NUM!	HDAC1,PLCG1,PRKCH
Cytotoxic T Lymphocyte-mediated Apoptosis of Target Cells	0	0.0294	#NUM!	CASP8
CD27 Signaling in Lymphocytes	0	0.0566	#NUM!	BCL2L1,CASP8,MAP2K4
IL-17 Signaling	0	0.0494	#NUM!	MAP2K4,MAPK3,MRAS,PIK3C2A
fMLP Signaling in Neutrophils	0	0.0684	#NUM!	ACTR2,GNAI3,MAPK3,MRAS,NFATC4,PIK3C2A,PLCB3,PRKCH
4-1BB Signaling in T Lymphocytes	0	0.0625	#NUM!	MAP2K4,MAPK3
CTLA4 Signaling in Cytotoxic T Lymphocytes	0	0.0444	#NUM!	AP2A2,PIK3C2A,PLCG1,PPP2CA
Induction of Apoptosis by HIV1	0	0.0656	#NUM!	BCL2L1,CASP8,HTRA2,MAP2K4
B Cell Activating Factor Signaling	0	0.0488	#NUM!	MAP2K4,NFATC4
T Helper Cell Differentiation	0	0.0274	#NUM!	BCL6,TGFBR1
Oncostatin M Signaling	0	0.0698	#NUM!	JAK3,MAPK3,MRAS
CD28 Signaling in T Helper Cells	0	0.0579	#NUM!	ACTR2,CSK,MAP2K4,NFATC4,PAK1,PIK3C2A,PLCG1
Role of Cytokines in Mediating Communication between Immune Cells	0	0.0185	#NUM!	IL15
Dendritic Cell Maturation	0	0.0489	#NUM!	CREB3L4,IL15,MAP2K4,MAPK3,PIK3C2A,PLCB3,PLCG1,PLCG2,STAT2
HIF1α Signaling	0	0.0526	#NUM!	HIF1A,MAPK15,MAPK3,MRAS,PIK3C2A,SLC2A8
CNTF Signaling	0	0.0492	#NUM!	MAPK3,MRAS,PIK3C2A
Cardiomyocyte Differentiation via BMP Receptors	0	0.05	#NUM!	GATA4
iCOS-iCOSL Signaling in T Helper Cells	0	0.0625	#NUM!	BAD,CAMK2G,CSK,NFATC4,PIK3C2A,PLCG1,PLEKHA4
Lipid Antigen Presentation by CD1	0	0.0385	#NUM!	AP2A2
Cell Cycle Regulation by BTG Family Proteins	0	0.027	#NUM!	PPP2CA
Corticotropin Releasing Hormone Signaling	0	0.069	#NUM!	ADCY3,ADCY4,CACNA1H,CREB3L4,GNAI3,GUCY2C,MAPK3,PLCG1,PLCG2,PRKCH
HMGB1 Signaling	0	0.0482	#NUM!	IL15,MAP2K4,MAPK3,MRAS,PIK3C2A,PLAT,RHOA,RHOD
Role of CHK Proteins in Cell Cycle Checkpoint Control	0	0.0526	#NUM!	ATR,CDC25A,PPP2CA
GNRH Signaling	0	0.0694	#NUM!	ADCY3,ADCY4,CACNA1H,CAMK2G,CREB3L4,GNAI3,MAP2K4,MAPK3,MRAS,PAK1,PLCB3,PRKCH
Human Embryonic Stem Cell Pluripotency	0	0.0515	#NUM!	APC,FZD1,MRAS,NOG,PDGFRB,PIK3C2A,TGFBR1
Antiproliferative Role of Somatostatin Receptor 2	0	0.0641	#NUM!	CDKN1B,GUCY2C,MAPK3,MRAS,PIK3C2A
Role of Oct4 in Mammalian Embryonic Stem Cell Pluripotency	0	0.0217	#NUM!	JARID2
Role of NANOG in Mammalian Embryonic Stem Cell Pluripotency	0	0.0583	#NUM!	APC,FZD1,GATA4,JAK3,MAPK3,MRAS,PIK3C2A
Type I Diabetes Mellitus Signaling	0	0.036	#NUM!	CASP8,ICA1,MAP2K4,SOCS3
Small Cell Lung Cancer Signaling	0	0.0556	#NUM!	BCL2L1,CDKN1B,PIK3C2A,TRAF4
Basal Cell Carcinoma Signaling	0	0.0411	#NUM!	APC,APC2,FZD1
Primary Immunodeficiency Signaling	0	0.06	#NUM!	BLNK,JAK3,TAP1
Thyroid Cancer Signaling	0	0.0588	#NUM!	MAPK3,MRAS,RET
Bladder Cancer Signaling	0	0.0206	#NUM!	MAPK3,MRAS
Type II Diabetes Mellitus Signaling	0	0.0699	#NUM!	CACNA1H,MAP2K4,MAPK3,PIK3C2A,PRKAA1,PRKAB2,PRKAG3,PRKCH,SLC27A1,SOCS3
Non-Small Cell Lung Cancer Signaling	0	0.0676	#NUM!	BAD,MAPK3,MRAS,PIK3C2A,PLCG1
Production of Nitric Oxide and Reactive Oxygen Species in Macrophages	0	0.0582	#NUM!	JAK3,MAP2K4,MAPK3,PIK3C2A,PLCG1,PLCG2,PPP1R14C,PPP2CA,PRKCH,RHOA,RHOD
Gα12/13 Signaling	0	0.0687	#NUM!	LPAR2,MAP2K4,MAPK3,MRAS,MYL4,MYL6,PIK3C2A,RASA1,RHOA
ERK5 Signaling	0	0.0417	#NUM!	BAD,CREB3L4,MRAS
Colorectal Cancer Metastasis Signaling	0	0.0669	#NUM!	ADCY3,ADCY4,APC,BAD,BCL2L1,FZD1,JAK3,LRP5,MAP2K4,MAPK3,MLH1,MRAS,MSH3,PIK3C2A,RHOA,RHOD,TGFBR1
mTOR Signaling	0	0.0711	#NUM!	EIF4E,HIF1A,MAPK3,MRAS,PIK3C2A,PPP2CA,PRKAA1,PRKAB2,PRKAG3,PRKCH,RHEB,RHOA,RHOD,RPS27A,TSC1
Communication between Innate and Adaptive Immune Cells	0	0.0104	#NUM!	IL15
Crosstalk between Dendritic Cells and Natural Killer Cells	0	0.0449	#NUM!	ACTA2,ACTG1,CAMK2G,IL15
Systemic Lupus Erythematosus Signaling	0	0.0563	#NUM!	C8G,CREM,HNRNPC,LSM1,LSM14A,MAPK3,MRAS,NFATC4,PIK3C2A,PLCG1,PLCG2,PRPF18,SNU13
EIF2 Signaling	0	0.0489	#NUM!	ACTA2,EIF1AY,EIF2AK3,EIF2B3,EIF2S2,EIF4E,EIF5B,MAPK3,MRAS,PIK3C2A,RPS27A
April Mediated Signaling	0	0.0513	#NUM!	MAP2K4,NFATC4
Retinoic acid Mediated Apoptosis Signaling	0	0.0333	#NUM!	CASP8,Ifnz (includes others)
Hereditary Breast Cancer Signaling	0	0.0714	#NUM!	ATR,DDB2,HDAC1,HDAC5,HDAC6,MLH1,MRAS,PIK3C2A,RPS27A,SMARCD3
Role of Osteoblasts, Osteoclasts and Chondrocytes in Rheumatoid Arthritis	0	0.0452	#NUM!	APC,APC2,BAD,CTSK,FZD1,LRP5,MAP2K4,MAPK3,NFATC4,PIK3C2A
Ovarian Cancer Signaling	0	0.0429	#NUM!	APC,FZD1,MAPK3,MLH1,MRAS,PIK3C2A
Altered T Cell and B Cell Signaling in Rheumatoid Arthritis	0	0.0222	#NUM!	IL15,PRTN3
Atherosclerosis Signaling	0	0.0242	#NUM!	ITGA4,PLA2G3,PLA2G4C
Role of Macrophages, Fibroblasts and Endothelial Cells in Rheumatoid Arthritis	0	0.0703	#NUM!	APC,APC2,CAMK2G,CEBPZ,CREB3L4,FZD1,IL15,IRAK4,LRP5,MAP2K4,MAPK3,MRAS,NFATC4,PIK3C2A,PLCB3,PLCG1,PLCG2,PRKCH,RHOA,RYK,SOCS3,TRAF4
Regulation of eIF4 and p70S6K Signaling	0	0.0633	#NUM!	EIF1AY,EIF2B3,EIF2S2,EIF4E,ITGA4,MAPK3,MRAS,PIK3C2A,PPP2CA,RPS27A
Glioma Invasiveness Signaling	0	0.0667	#NUM!	MAPK3,MRAS,PIK3C2A,RHOA,RHOD
Granzyme B Signaling	0	0.0625	#NUM!	CASP8
RANK Signaling in Osteoclasts	0	0.0337	#NUM!	MAP2K4,MAPK3,PIK3C2A
Neuroprotective Role of THOP1 in Alzheimer's Disease	0	0.0345	#NUM!	GZMK,HTRA2,IDE,PRTN3
Granzyme A Signaling	0	0.05	#NUM!	Hist1h1e
Role of Wnt/GSK-3β Signaling in the Pathogenesis of Influenza	0	0.0641	#NUM!	APC,APC2,FZD1,Ifnz (includes others),NCOA3
TWEAK Signaling	0	0.0571	#NUM!	CASP8,TNFRSF25
Nur77 Signaling in T Lymphocytes	0	0.0169	#NUM!	HDAC1
PKCθ Signaling in T Lymphocytes	0	0.0577	#NUM!	CACNA1H,CAMK2G,MAP2K4,MAPK3,MRAS,NFATC4,PIK3C2A,PLCG1,PLCG2
Role of Lipids/Lipid Rafts in the Pathogenesis of Influenza	0	0.0435	#NUM!	Ifnz (includes others)
Role of MAPK Signaling in the Pathogenesis of Influenza	0	0.0641	#NUM!	MAP2K4,MAPK3,MRAS,PLA2G3,PLA2G4C
TNFR2 Signaling	0	0.0333	#NUM!	MAP2K4
Role of Hypercytokinemia/hyperchemokinemia in the Pathogenesis of Influenza	0	0.0233	#NUM!	IL15
MSP-RON Signaling Pathway	0	0.0508	#NUM!	ACTA2,ACTG1,PIK3C2A
OX40 Signaling Pathway	0	0.0333	#NUM!	BCL2L1,MAP2K4,TNFRSF4
Inhibition of Angiogenesis by TSP1	0	0.0588	#NUM!	MAP2K4,TGFBR1
Tumoricidal Function of Hepatic Natural Killer Cells	0	0.0417	#NUM!	CASP8
DNA Double-Strand Break Repair by Non-Homologous End Joining	0	0.0714	#NUM!	LIG4
Role of Tissue Factor in Cancer	0	0.0579	#NUM!	BCL2L1,EIF4E,LIMK2,MAPK3,MRAS,PAK1,PIK3C2A
IL-17A Signaling in Airway Cells	0	0.0615	#NUM!	JAK3,MAP2K4,MAPK3,PIK3C2A
Role of IL-17A in Arthritis	0	0.0545	#NUM!	MAP2K4,MAPK3,PIK3C2A
IL-17A Signaling in Fibroblasts	0	0.0286	#NUM!	MAPK3
Role of IL-17F in Allergic Inflammatory Airway Diseases	0	0.0444	#NUM!	CREB3L4,MAPK3
Role of JAK1, JAK2 and TYK2 in Interferon Signaling	0	0.0417	#NUM!	STAT2
Role of JAK2 in Hormone-like Cytokine Signaling	0	0.0588	#NUM!	SH2B2,SOCS3
Sertoli Cell-Sertoli Cell Junction Signaling	0	0.0645	#NUM!	ACTA2,ACTG1,BCAR1,CLINT1,F11R,ILK,ITGA4,MAP2K4,MAPK3,MRAS,SYMPK,VCL
Gap Junction Signaling	0	0.0704	#NUM!	ACTA2,ACTG1,ADCY3,ADCY4,DRD2,GNAI3,GUCY2C,MAPK3,MRAS,PIK3C2A,PLCB3,PLCG1,PLCG2,PRKCH
Telomere Extension by Telomerase	0	0.0667	#NUM!	PINX1
Mouse Embryonic Stem Cell Pluripotency	0	0.0577	#NUM!	APC,FZD1,JAK3,MAPK3,MRAS,PIK3C2A
Transcriptional Regulatory Network in Embryonic Stem Cells	0	0.0556	#NUM!	GATA4,H3F3A/H3F3B,RFX4
iNOS Signaling	0	0.0444	#NUM!	IRAK4,JAK3
nNOS Signaling in Skeletal Muscle Cells	0	0.0488	#NUM!	CACNA1H,SNTA1
GADD45 Signaling	0	0.0526	#NUM!	ATR
Netrin Signaling	0	0.0615	#NUM!	ABLIM1,CACNA1H,NCK2,NFATC4
Bupropion Degradation	0	0.04	#NUM!	CYP2U1
Thyroid Hormone Metabolism II (via Conjugation and/or Degradation)	0	0.0526	#NUM!	CSGALNACT1,DIO2
NAD biosynthesis II (from tryptophan)	0	0.0714	#NUM!	NADSYN1
Nicotine Degradation III	0	0.0357	#NUM!	CSGALNACT1,CYP2U1
Dopamine Degradation	0	0.0333	#NUM!	ALDH7A1
Heparan Sulfate Biosynthesis (Late Stages)	0	0.0658	#NUM!	AARS,CHST2,NDST1,NDST2,PNPLA7
Pyrimidine Ribonucleotides De Novo Biosynthesis	0	0.0455	#NUM!	AK7,DHX9
Ubiquinol-10 Biosynthesis (Eukaryotic)	0	0.0588	#NUM!	CYP46A1
Superpathway of Citrulline Metabolism	0	0.0667	#NUM!	OAT
Melatonin Degradation I	0	0.0333	#NUM!	CSGALNACT1,CYP2U1
Glycogen Degradation III	0	0.0714	#NUM!	PGM3
D-myo-inositol (1,4,5,6)-Tetrakisphosphate Biosynthesis	0	0.0709	#NUM!	ACP6,CDC25A,DUSP1,DUSP2,NUDT3,PIKFYVE,PPP4R1,RASA1,SOCS3,UBLCP1
Nicotine Degradation II	0	0.0308	#NUM!	CSGALNACT1,CYP2U1
Purine Nucleotides Degradation II (Aerobic)	0	0.0556	#NUM!	NT5E
Serotonin Degradation	0	0.0299	#NUM!	ALDH7A1,CSGALNACT1
D-myo-inositol (3,4,5,6)-tetrakisphosphate Biosynthesis	0	0.0709	#NUM!	ACP6,CDC25A,DUSP1,DUSP2,NUDT3,PIKFYVE,PPP4R1,RASA1,SOCS3,UBLCP1
Phenylalanine Degradation IV (Mammalian, via Side Chain)	0	0.0714	#NUM!	GOT1
Pyrimidine Ribonucleotides Interconversion	0	0.0476	#NUM!	AK7,DHX9
Histamine Degradation	0	0.0588	#NUM!	ALDH7A1
Adenosine Nucleotides Degradation II	0	0.0667	#NUM!	NT5E
Superpathway of Melatonin Degradation	0	0.0308	#NUM!	CSGALNACT1,CYP2U1
Histidine Degradation VI	0	0.0667	#NUM!	CYP46A1
Noradrenaline and Adrenaline Degradation	0	0.0286	#NUM!	ALDH7A1
Acetone Degradation I (to Methylglyoxal)	0	0.0667	#NUM!	CYP2U1,DHRS11
Fatty Acid α-oxidation	0	0.05	#NUM!	ALDH7A1
Ethanol Degradation II	0	0.0625	#NUM!	ACSS2,ALDH7A1
Gαi Signaling	0	0.056	#NUM!	ADCY3,ADCY4,DRD2,GNAI3,MAPK3,MRAS,OPRL1
Gαq Signaling	0	0.0696	#NUM!	CSK,MAPK3,MRAS,NFATC4,PIK3C2A,PLCB3,PLCG1,PLCG2,PRKCH,RHOA,RHOD
Agranulocyte Adhesion and Diapedesis	0	0.0417	#NUM!	2610528A11Rik,ACTA2,ACTG1,GNAI3,ITGA4,MYL4,MYL6,RDX
Granulocyte Adhesion and Diapedesis	0	0.0223	#NUM!	2610528A11Rik,GNAI3,ITGA4,RDX
Role of p14/p19ARF in Tumor Suppression	0	0.0333	#NUM!	PIK3C2A
Vitamin-C Transport	0	0.0625	#NUM!	TXNRD3
STAT3 Pathway	0	0.0519	#NUM!	CDC25A,MAP2K4,MAPK3,MRAS,PDGFRB,SOCS3,TGFBR1
PCP pathway	0	0.0656	#NUM!	CELSR1,FZD1,MAP2K4,RHOA
Parkinson's Signaling	0	0.0625	#NUM!	PARK7
Toll-like Receptor Signaling	0	0.0526	#NUM!	IRAK4,MAP2K4,RPS27A,TRAF4
Nitric Oxide Signaling in the Cardiovascular System	0	0.06	#NUM!	GUCY2C,MAPK3,PDE5A,PIK3C2A,PRKAA1,PRKCH
IL-2 Signaling	0	0.0645	#NUM!	JAK3,MAPK3,MRAS,PIK3C2A
FGF Signaling	0	0.0706	#NUM!	CREB3L4,CRK,CRKL,MAPK3,PIK3C2A,PLCG1
Endoplasmic Reticulum Stress Pathway	0	0.0476	#NUM!	EIF2AK3
Cell Cycle: G2/M DNA Damage Checkpoint Regulation	0	0.0612	#NUM!	ATR,CCNB2,PTPMT1
IL-4 Signaling	0	0.0581	#NUM!	JAK3,MRAS,NFATC4,NR3C2,PIK3C2A
Antigen Presentation Pathway	0	0.0256	#NUM!	TAP1
B Cell Receptor Signaling	0	0.0699	#NUM!	BAD,BCL2L1,BCL6,BLNK,CAMK2G,CREB3L4,CSK,MAP2K4,MAPK3,MRAS,NFATC4,PIK3C2A,PLCG2
Serotonin Receptor Signaling	0	0.0698	#NUM!	ADCY3,ADCY4,HTR6
Phototransduction Pathway	0	0.0377	#NUM!	GUCY2C,RGS9BP
PPAR Signaling	0	0.0481	#NUM!	CITED2,MAPK3,MRAS,PDGFRB,PPARGC1A
IGF-1 Signaling	0	0.0571	#NUM!	BAD,MAPK3,MRAS,PIK3C2A,RASA1,SOCS3
Dopamine Receptor Signaling	0	0.0649	#NUM!	ADCY3,ADCY4,DRD2,PPP1R14C,PPP2CA
Glutamate Receptor Signaling	0	0.0351	#NUM!	GRIN1,SLC1A6
NF-κB Signaling	0	0.0556	#NUM!	CASP8,HDAC1,IRAK4,MRAS,PDGFRB,PIK3C2A,PLCG2,TAB3,TGFBR1,UBE2V1
IL-6 Signaling	0	0.0476	#NUM!	MAP2K4,MAPK3,MRAS,PIK3C2A,SOCS3,TNFAIP6
BMP signaling pathway	0	0.0471	#NUM!	MAP2K4,MAPK3,MRAS,NOG
GPCR-Mediated Nutrient Sensing in Enteroendocrine Cells	0	0.0714	#NUM!	ADCY3,ADCY4,CACNA1H,GNAI3,PLCB3,PLCG1,PLCG2,PRKCH
Gustation Pathway	0	0.0458	#NUM!	ADCY3,ADCY4,CACNA1H,FICD,GDE1,PDE4A,PDE5A
Phagosome Formation	0	0.0635	#NUM!	ITGA4,PIK3C2A,PLCB3,PLCG1,PLCG2,PRKCH,RHOA,RHOD
PD-1, PD-L1 cancer immunotherapy pathway	0	0.0561	#NUM!	BCL2L1,CDKN1B,CSK,JAK3,PIK3C2A,PLCG1
Cancer Drug Resistance By Drug Efflux	0	0.0345	#NUM!	MAPK3,MRAS
Th1 and Th2 Activation Pathway	0	0.0405	#NUM!	JAK3,NFATC4,PIK3C2A,PSEN1,SOCS3,TGFBR1,TNFRSF4
Th1 Pathway	0	0.0407	#NUM!	JAK3,NFATC4,PIK3C2A,PSEN1,SOCS3
Th2 Pathway	0	0.0435	#NUM!	JAK3,PIK3C2A,PSEN1,SOCS3,TGFBR1,TNFRSF4
Osteoarthritis Pathway	0	0.0516	#NUM!	CASP8,CREB3L4,FZD1,HIF1A,ITGA4,PPARGC1A,PRKAA1,PRKAB2,PRKAG3,PTHLH,TGFBR1
GP6 Signaling Pathway	0	0.025	#NUM!	PIK3C2A,PLCG2,PRKCH
Neuroinflammation Signaling Pathway	0	0.0598	#NUM!	CASP8,CREB3L4,FZD1,GRIN1,IDE,IRAK4,JAK3,MAP2K4,MAPK15,MAPK3,NFATC4,PIK3C2A,PLA2G3,PLA2G4C,PLCG1,PLCG2,PSEN1,TGFBR1
Adrenomedullin signaling pathway	0	0.0707	#NUM!	ADCY3,ADCY4,BAD,CSK,GUCY2C,HIF1A,MAP2K4,MAPK15,MAPK3,MRAS,PIK3C2A,PLCB3,PLCG1,PLCG2
Th17 Activation Pathway	0	0.0549	#NUM!	HIF1A,IRAK4,JAK3,NFATC4,SOCS3
SPINK1 Pancreatic Cancer Pathway	0	0.0167	#NUM!	TGFBR1
NER Pathway	0	0.0388	#NUM!	DDB2,H3F3A/H3F3B,LIG4,POLD4
SPINK1 General Cancer Pathway	0	0.0571	#NUM!	JAK3,MAPK3,MRAS,PIK3C2A
Cardiac Hypertrophy Signaling (Enhanced)	0	0.0616	#NUM!	ADCY3,ADCY4,ADRB2,CAMK2G,EIF2B3,EIF4E,FICD,FZD1,GATA4,GDE1,GNAI3,HDAC1,HDAC5,HDAC6,IL15,ITGA4,MAP2K4,MAPK3,MRAS,NFATC4,PDE4A,PDE5A,PIK3C2A,PKN1,PLCB3,PLCG1,PLCG2,PRKCH,RHOA,TGFBR1
FAT10 Signaling Pathway	0	0.0556	#NUM!	PSME3
FAT10 Cancer Signaling Pathway	0	0.0652	#NUM!	EEF1A1,MAD2L2,TGFBR1
IL-23 Signaling Pathway	0	0.0667	#NUM!	HIF1A,PIK3C2A,SOCS3
Systemic Lupus Erythematosus In T Cell Signaling Pathway	0	0.0448	#NUM!	BCL6,CASP8,CREB3L4,CREM,GNAI3,MAP2K4,MAPK3,MRAS,PIK3C2A,PLCG1,PPP2CA,RDX,RHOA,RHOD,STIM1
GM-CSF Signaling	0	0.0704	#NUM!	BCL2L1,CAMK2G,MAPK3,MRAS,PIK3C2A
Complement System	0	0.027	#NUM!	C8G
Eicosanoid Signaling	0	0.0312	#NUM!	PLA2G3,PLA2G4C

## Sheet: S4
Upstream Regulator	Expr p-value	Molecule Type	p-value of overlap	Target Molecules in Dataset	Mechanistic Network
MAPT	1	other	3.72e-09	AARS,ACAT1,ACO2,ACTG1,ACTR1A,ADD1,Anp32a,ATP1B1,ATP5PD,ATP5PF,CAMK2G,CAPN1,CCDC25,CDK5,CDKN1B,Cox6c,DLD,DMXL2,EIF2AK3,EIF5A2,ENO1,FBXL16,Fus,FUZ,GAS7,GEM,GMPS,GNAZ,GPX4,GRIN1,HINT1,HK1,HSPA1A/HSPA1B,HSPA4L,HSPA8,HSPH1,MAPK3,MDH1,MTHFD1L,NAPA,NDUFS3,PAK1,PARK7,PEA15,PGAM1,PPP2CA,PSEN1,SEC31A,SEPT3,SEPT7,SEPT9,SNAP91,SYN1,TOMM70,TPI1,Tpm1,Tpm2,TUFM,UNC13A,VAMP3,VDAC1
HNF4A	1	transcription regulator	1.64e-08	1810053B23Rik,AAMDC,ABCB8,ABCE1,ACAD8,ACAT1,ACBD6,ACIN1,ACO2,ACP6,ACSS2,ACTA2,ACTR1A,ACY1,ACY3,ADRB2,AJUBA,ALCAM,ANKHD1/ANKHD1-EIF4EBP3,APEH,ARFIP2,ASGR1,ASNS,ATAT1,ATP6V1D,ATP6V1H,BAD,BCAR1,BCL2L1,BCL6,BNIP1,C11orf1,C14orf119,C8G,CALML4,CBLL1,CBS/CBSL,CCDC25,CDC25A,CDK12,CDK5,CDKN1B,CLYBL,CNBP,COPB1,COPB2,CPT2,CRKL,CRY1,CRYZ,CSK,CUL5,CUX2,DBP,DBT,DDX10,DDX23,DDX28,DDX47,DHX35,DHX38,DNAJA3,DNAJC1…
CST5	1	other	1.76e-07	ABLIM1,ATR,BCAP31,CAMK2G,CEBPZ,CNBP,DCAF1,DDX21,DDX54,DHX38,DHX9,DNAJA3,DTNB,EDC3,EIF5B,FER,FHL1,FRAS1,GNL3,HNRNPC,HNRNPH1,NF2,NIFK,NOC3L,NOL9,NOM1,NPAS2,NT5DC3,NT5E,PITRM1,PLS3,PRDX2,RPF2,RRP15,RRS1,SEPT3,SGPL1,SLC4A1AP,TARDBP,UTP18,VCAN,VDAC1,VDAC2,VTI1A,WDR3,WDR77
NPAS2	2.11e-05	transcription regulator	4.02e-05	ARNTL,CLOCK,CRY1,PER1,PER2
TCOF1	1	transporter	4.7e-05	AMHR2,ANKRD10,ARIH1,CEBPZ,CNBP,GALK1,GTF3C4,KANSL2,MBOAT2,NAF1,NDRG1,POLR3A,RASA1,SAFB2,TULP4,UTP4
IND S7		chemical - kinase inhibitor	0.000121	CALU,ENO1,GLOD4,HNRNPL,HSPA1A/HSPA1B,PCK2,PGAM1,PRDX2,VDAC2
MEL S3		chemical - kinase inhibitor	0.000164	CALU,ENO1,GLOD4,HNRNPL,HSPA1A/HSPA1B,PCK2,PGAM1,PRDX2,VDAC2
PER2	4.51e-05	transcription regulator	0.000286	ARNTL,DBP,PER1,PER2,PER3,UCP1	37 (6)
KDM5A	0.954	transcription regulator	0.00054	ACO2,ATP1B1,ATP6V1D,CDKN1B,COX6B1,DUSP2,IDH3B,MDH1,MRPL11,MRPL9,MYL4,PARK7,PMPCB,REEP1,SDHC,SDHD,TNNC1,Tpm1,Tpm2,UQCRFS1,VDAC1
PER1	0.000222	transcription regulator	0.000543	ARNTL,BCL2L11,CRY1,DBP,PER1,PER2,PER3	37 (5)
miR-124-3p (and other miRNAs w/seed AAGGCAC)		mature microRNA	0.000768	ACTR8,APEX2,B4GALT1,CAPRIN2,CHST14,ECI2,F11R,FAM57A,GAS2L1,GNAI3,HDAC5,MAD2L2,MAPK1IP1L,NR3C2,PGRMC2,PPP1R13L,RDH10,RYK,SLC17A5,SLC50A1,STOM,SWAP70,SYNGR2,TARBP1,TEAD1,TMEM248,TRIP11,TWIST2,USP49,VAMP3,ZFP36L2
torin1		chemical reagent	0.000778	ACSS2,ATP5PD,ATP5PF,ATP6AP1,ATP6V0B,ATP6V1D,CDKN1B,COX6B1,COX7B,ENO1,HK1,NDUFAB1,NDUFB3,PDHB,PGAM1,TPI1,UQCRFS1
TOP1	0.000222	enzyme	0.00111	ASNS,CDK5,HIF1A,MYO6,TOP1
PTP4A1	0.555	phosphatase	0.00112	AARS,ACTR2,APC,CRK,EEF1A1,FLNA,GMPS,HIF1A,HNRNPH1,HNRNPH2,HSPA1A/HSPA1B,ITGA4,MAP2K4,MYADM,PPP2CA,PRDX2,RCN2,VCAN,ZEB1
desmopressin		biologic drug	0.0012	ADCY3,Anp32a,CAPG,ENO1,FLNA,H3F3A/H3F3B,HINT1,HSPA1A/HSPA1B,HSPA8,HSPH1,PLS3,PLXDC2,RHOA,RMDN3,SNX3,VDAC1
Co2+		chemical - endogenous mammalian	0.00152	CA9,HIF1A,NDRG1
CRY2	0.336	enzyme	0.00169	ARNTL,CRY1,DBP,PER1,PER2	37 (6)
tetraethylammonium		chemical drug	0.00214	ATP5PD,BCL2L1,CDKN1B,HNRNPC,HSPA8,PAFAH1B3,PARK7,RHOA,TPI1
TP53	1	transcription regulator	0.0022	AATF,ABCB8,ACADS,ACAT1,ACO2,ACOT11,ACSS2,ACTA2,ADRB2,ANXA1,APC,API5,AR,ASNS,ATG7,ATPAF2,BAD,BCAP31,BCAS3,BCL2L1,BCL2L11,BCL6B,CA9,CALU,CAMLG,CAPNS1,CASP8,CCNB2,CDC25A,CDKN1B,CELSR1,CITED2,CNN1,CNN2,COPB1,COX7A1,CPT1C,CPT2,CSK,CTSK,Cyb5r3,DBP,DBT,DDB2,DHCR7,DLD,DNAJA3,DUSP1,DUSP2,EEF1A1,EIF2AK3,EMILIN1,F11R,FAM120A,FAT2,FBXO22,FBXW7,FHL1,FLAD1,FLRT2,FSTL3,GAS7,GATA4,GNL3,GPR157,GPR19,GTF3C2,HDAC5,…
NUPR1	0.133	transcription regulator	0.00242	ABHD15,ABL2,ACAD10,ADRB2,API5,ATP6V0A1,ATR,B3GNT5,BCL9,BRCC3,CASTOR2,CCNB2,CDKN1B,CENPC,CEP97,CITED2,CNPY4,CTU1,DDX46,DPYSL5,ETV6,FAM162A,FBXO3,GTF3C2,HIVEP3,IGF2BP3,KANK2,MAT2A,NDRG1,NR1D1,NR1D2,NT5DC3,OSGEPL1,P3H1,PEA15,PER3,PRAG1,RCN2,RILPL2,RIMKLA,SAT1,SIGMAR1,SLC16A10,SLC25A12,SLC25A20,TARDBP,TESK1,TRERF1,TSC22D2,UAP1,WASHC5,ZC3HAV1,ZDHHC13,ZMYM3,ZNF512
mir-192	1	microRNA	0.00251	ACTA2,ALCAM,CDKN1B,CTNNBIP1,CUL5,TYMS
RICTOR	1	other	0.0028	AR,ATP5PD,ATP5PF,ATP6AP1,ATP6V0A1,ATP6V0B,ATP6V1B2,ATP6V1D,ATP6V1H,BAD,BCL2L1,BCL2L11,COX6B1,Cox6c,COX7A1,COX7B,Cox7c,DRD2,HIF1A,NDUFAB1,NDUFB3,NDUFS3,NDUFV3,PSMC2,PSMD1,PSMD3,PSME3,RPS27A,Rps3a1,SDHC,SDHD,SLC25A47,UQCRFS1
NKX2-2-AS1		other	0.00281	ACOT2,Akr1b10,COX7A1,FAM162A,MECR,NUBPL,UCP1
miR-145-5p (and other miRNAs w/seed UCCAGUU)		mature microRNA	0.00309	ACBD3,ACTA2,CCDC25,CLINT1,EIF4E,F11R,KRT7,PADI1,RASA1,SWAP70,USP46
tin mesoporphyrin		chemical drug	0.00358	Slc25a1,SLC25A19,SLC25A20
FOLR1	0.205	transporter	0.00359	ABCE1,ATP6V1B2,ATR,CELF2,ECI2,EPCAM,FBXO3,PIP4K2C,PPID,SORD,STXBP2,SYNGR2,TPI1,TYMS,UBE2V1
ARNTL	0.000111	transcription regulator	0.00365	ARNTL,CLOCK,CRY1,DBP,HIF1A,NPY,NR1D1,PER1,PER2,PER3	37 (5)
KMT2D	1	transcription regulator	0.00368	BEND3,CNTLN,DUSP2,ECI2,FAH,FAM117A,FHL1,GALK1,HDX,IMMP2L,KCTD15,NT5E,PAOX,RIMBP3 (includes others),RIOX2,SLC1A6,SORD,STXBP2,TNNC1,TRMT2B,VSIG8,WTIP,Zfp760,ZNF184,ZNF35,ZNF761
26s Proteasome		complex	0.00397	AR,ATG7,ATP6V1D,ATP6V1H,BCL2L11,CDC25A,CDKN1B,CLCN7,GRIN1,MCOLN1,MYCBP,PPP2CA,PSMC2,SOCS3,TRAF4,TXNIP,UVRAG,VPS11,VPS18,VPS8,WBP2
IPMK	1	kinase	0.00426	ACTA2,CAPNS1,FLNA,FLNC,MYL6,PER1
IND S1		chemical - kinase inhibitor	0.00426	ENO1,GLOD4,HSPA1A/HSPA1B,PGAM1,PRDX2,VDAC2
UCP1	0.0078	transporter	0.00465	AARS,ACOT2,AGAP1,ASNS,ATG7,CCDC136,CCDC6,DBT,EEF1A1,GOT1,GPX4,GSTZ1,Hmgn2 (includes others),IFIT3,MTHFD1L,NDUFS3,PCK2,PHGDH,RNASEL,SMYD2,UCP1,XPOT
EIF2AK3	0.00094	kinase	0.00472	AARS,ABCF2,ARNTL,ASNS,CA9,CBX4,EIF2AK3,HERPUD1,LARS,MECR,NARS,NDRG1,PCK2,RNASEL,TARS,TXNIP
CLOCK	6.52e-05	transcription regulator	0.00501	ADPGK,ARHGEF28,CLOCK,DBP,DNAJC16,FAAP20,Gm12854/S100a11,GTF2E1,HSPH1,KANK2,MGAT2,NR1D1,NR1D2,OSTM1,PDGFRB,PER1,PER2,PER3,PIGA,PIP4K2C,RCN2,RIOX2,SLC30A5,ST6GALNAC4,TEF,THUMPD1,TMTC3,TMX1,TSPAN4,UBE3C,ZEB1	35 (2)
ARHGEF12	0.133	other	0.00544	ACTA2,RHOA
KCP	0.0525	other	0.00544	PPARGC1A,UCP1
Cry-Period		complex	0.00544	ARNTL,CLOCK
LCMT1	1	enzyme	0.00544	PPP2CA,PPP4R1
PTPRT	1	phosphatase	0.00544	BCL2L1,SOCS3
ASGR2	1	transmembrane receptor	0.00544	ASGR1,THPO
cyclic des-acyl ghrelin (6-13)		biologic drug	0.00544	PPARGC1A,UCP1
U2AF1/U2AF1L5		other	0.00544	CDC27,IRAK4
Bhlhe41	1	transcription regulator	0.00544	CENPX,PER1
PSB-1115		chemical reagent	0.00544	HIF1A,PDE5A
dibucaine		chemical drug	0.00544	BCL2L1,PLCB3
3-hydroxyflavone		chemical - endogenous non-mammalian	0.00544	BCL2L1,HSPA1A/HSPA1B
ONECUT1	1	transcription regulator	0.0058	ABCB8,ABL2,BCAR1,C11orf1,C14orf119,C8G,CDC25A,CDK13,CLNS1A,COPB2,DDB2,FADS3,FAM117A,GLA,GTF2E1,HIVEP3,HSPA1A/HSPA1B,HSPH1,LRRC59,MDH1,MFSD1,MGST3,OAT,PCDHA12,PEX6,RNF20,SNX3,TMF1,TXNDC12,USP46,UTP3,YPEL5,ZCCHC9
clenbuterol		chemical drug	0.00635	ADRB2,BCL2L1,PPARGC1A,SOCS3,VDR
selenium		chemical drug	0.00641	AR,CDKN1B,DRD2,GPX4,MSRB1,SELENOF,SELENOW
SF1		transcription regulator	0.00677	ACTA2,CNN1,MYL6
8-(4-chlorophenylthio)-guanosine-3', 5'-cyclic monophosphate		chemical reagent	0.00826	CDKN1B,HINT1,PPARGC1A,RHOA,UCP1
L-triiodothyronine		chemical - endogenous mammalian	0.00849	ACOT2,ADRB2,AR,ATP1B1,CDC42EP4,CDKN1B,Cox6c,DBP,DBT,DIO2,DUSP1,ETF1,FKBP10,HIF1A,HINT1,HLF,MGST3,MYBPH,NPY,NR1D1,OAT,PCK2,PDHB,PDK2,PER1,PHOSPHO1,PPARGC1A,PRDX2,RCAN2,RET,RYK,SH2B2,SLC12A5,SLC27A1,SLC9A1,SSB,ST6GAL1,THRB,TIAM1,TMF1,TRHDE,UCP1
conjugated linoleic acid		chemical drug	0.00921	BCL2L1,CBS/CBSL,CTSK,DUSP1,PPARGC1A,Slc25a1,SOCS3,UCP1
ERG	0.705	transcription regulator	0.0103	ADD1,ADRB2,AR,ARHGAP17,CUX2,FAM174B,FHL1,FLNC,FMNL3,GAK,HDAC6,HERPUD1,ILK,NDRG1,NUMB,PLAT,RAB7A,RCAN2,RHOA,SIRT5,SPTBN5,TGFB1I1,Tpm1,TSC22D3,ZEB1
LONP1	0.178	peptidase	0.0104	ACADS,ACAT1,ASNS,ATP5PF,CALU,DLD,FASTKD2,PGAM1,TUFM,UQCRFS1,VDAC1,VDAC2
RHOJ	1	enzyme	0.0105	ACTG1,ANXA1,CALU,CNBP,PLAT
mir-31	1	microRNA	0.0105	AR,HIF1AN,RDX,RHOA,TIAM1
bardoxolone		chemical drug	0.0108	ACTA2,BCL2L1,CRYZ,HERPUD1,TUFM,UGDH,UQCRFS1
MMP3	1	peptidase	0.011	AJUBA,CDK13,CLP1,CRNKL1,DDX46,GEMIN5,Hnrnpa1,LSM1,NDRG1,RBM27,RC3H1,SF3B1,SUPT6H,TARDBP,TOP1
E4F1	0.0803	transcription regulator	0.0112	DLD,MPC1,SLC25A19
PDE3A	0.257	enzyme	0.0112	CREM,DUSP1,PTHLH
L-glutamic acid		chemical - endogenous mammalian	0.0119	ACTA2,ARNTL,BCL2L1,BCL2L11,CDS1,FADS1,GRIN1,HIF1A,NPY,PER1,PPARGC1A,RHOA,Slc25a1,SLC27A1,TAP1
phenethyl isothiocyanate		chemical drug	0.0119	BCL2L1,BCL2L11,CRK,FTSJ3,GSTT2/GSTT2B,IFIT3,LARS,MAP4K3,MGST3,PLS3,RASA1,SEPT7,SPSB3,TMED2,UBXN4
CRY1	1.17e-05	enzyme	0.0123	ARNTL,DBP,PER1,PER2
prednisolone		chemical drug	0.0126	APC,API5,ATG16L1,ATG7,BAD,BCL2L1,CASP8,CDK5,CDKN1B,DUSP1,EIF2AK3,HDAC1,HSPA8,IGF2BP3,ITGA4,LIMK2,PARK7,PLAT,PPCDC,PRDX2,PRKAA1,RHOA,TSC22D3,TXNIP,TXNRD3,UVRAG,ZFP36L2
TFAM	1	transcription regulator	0.0132	ACADS,CPT2,HK1,PGAM1,SLC25A20
tert-butyl-hydroquinone		chemical reagent	0.0134	CRYZ,EMILIN1,FLRT2,FTL,GSTM3,HERPUD1,HSPA8,MAP2K4,MTA1,PCDH8,SNX19,ZFP36L2,ZNF184
NR4A1	1	ligand-dependent nuclear receptor	0.0135	ACO2,ACTA2,ATP5PF,BCL2L11,CDKN1B,COX6B1,DLD,ENO1,EPCAM,HCAR1,HDAC1,HDAC6,HIF1A,MAT2A,MDH1,NDUFB3,NDUFV3,NPY,NT5E,PC,PCK2,PDHB,PDK3,PFKM,PRKAG3,SAT1,SDHC,SDHD,UCP1,UQCRFS1
ESR1	1	ligand-dependent nuclear receptor	0.0145	AATF,ABHD2,ABLIM1,ACTR2,AGGF1,AKAP1,ALCAM,APC,AR,ARFIP2,ARNTL,ATP1B1,ATP6V1H,BCAS3,BCL2L1,BCL2L11,BCL6,CA2,CALML4,CDC27,CDK5,CDKN1B,CHST2,CNN1,COG7,CRK,CRKL,DDB2,DDX21,DHCR7,EIF5A2,ENO1,ENY2,ERBB4,ERGIC2,FBXW7,FGFR1OP,FHL1,FIS1,FLCN,FLNA,FMN1,GAS7,GEM,GGA2,HACD1,HIF1A,HPS1,HSPH1,HTRA2,HYAL1,ICA1,INIP,JAK3,KCNQ4,KCTD13,KRT19,KRT7,MAP4K5,MCOLN1,MND1,MPC1,MYO6,NCOA3,NEK1,NF2,NR1D1,NR1D2,OSTF1,PAK1,P…
salirasib		chemical drug	0.0147	CA9,CDKN1B,CITED2,HDAC1,HIF1A,PDGFRB,PGAM1,PLAT,TPI1
quisinostat		chemical drug	0.0155	BCL2L1,BCL2L11
miR-222-5p (miRNAs w/seed UCAGUAG)		mature microRNA	0.0155	ACTA2,AR
mir-488	1	microRNA	0.0155	ADAM9,AR
MYH11	1	other	0.0155	ACTA2,CNN1
SLN	1	other	0.0155	PPARGC1A,UCP1
MAP1S	0.089	enzyme	0.0155	BCL2L1,CDKN1B
STAT3 inhibitor XIII		chemical drug	0.0155	ACTA2,HIF1A
ethyl-3-trifluoromethylbenzyl-alpha-ketoglutarate		chemical reagent	0.0155	CA9,HIF1A
taprostene		chemical reagent	0.0155	DUSP1,TSC22D3
MitoBloCK-6		chemical drug	0.0155	ASNS,PCK2
APP	1	other	0.0159	ACO2,ACTA2,ACTG1,Anp32a,APC,ARNTL,ATF1,ATP1B1,ATP5PD,ATP5PF,BAD,BCL2L1,BCL2L11,CALML4,CAPN1,CCDC25,CDC27,CDK5,CITED2,CLIC1,Cox6c,CRK,DDAH1,DNM1,DRD2,EIF5A2,ENO1,FBXW7,FLNA,Fus,FUZ,FZD1,GALK1,GRIN1,GSTM3,HDAC1,HERPUD1,HINT1,HIVEP3,HK1,HSPA1A/HSPA1B,HSPA8,IDE,IL15,ILK,ITGA4,LRP5,Ly6a (includes others),MTHFD1L,MXI1,NARS2,NCOA3,NDUFB11,NOG,NPY,NR1D1,NXPE3,PACS2,PAK1,PDGFRB,PDK2,PEA15,PGAM1,PLAT,PLCG1…
PRKACA	0.235	kinase	0.016	Akr1c14,BCL2L11,CDKN1B,CREM,DIO2,HSPA1A/HSPA1B,SOCS3,UCP1
carbonyl cyanide p-(trifluoromethoxy)phenylhydrazone		chemical reagent	0.0162	ASNS,CDKN1B,PCK2,PPARGC1A
NFYB	0.281	transcription regulator	0.0163	ACTA2,APC,BCL2L1,BCL2L11,BRD2,CBS/CBSL,CCNB2,CDC25A,CYTIP,FLCN,FLRT2,GAS2L1,GLA,IBSP,IGDCC4,METTL9,MLH1,OAT,PDGFRB,PGM3,PXMP4,RWDD2A,SEPT7,SLC8A2,SPECC1,SUPT6H,TXNDC12,TYMS,USP13,ZMYM3
L-methionine		chemical - endogenous mammalian	0.0165	ACTA2,CCNB2,EEF1A1,MAT2A,NF2,PCK2,PLAT,TGFBRAP1,TYMS
BDNF	1	growth factor	0.0166	ADRB2,ALDH7A1,APC,AR,ARIH1,ATAT1,BCL2L1,BCL2L11,DRD2,DUSP1,EPB41L2,FLNA,FTL,GRIN1,HSPA4L,KIF1A,MVD,MYL4,MYO6,NPY,PCDH8,PER2,PSEN1,RAB3A,RHOA,SFR1,SLC12A5,SYN1,SYN2,TIAM1,TM9SF2,TMED2,TSC1,TXNIP
CD 437		chemical drug	0.0167	APC2,API5,ATP5PF,CLIC1,COX7B,DNAJA1,ENO1,FTL,HNRNPC,HSPA8,KIF3A,NARS,PGAM1,PSMD3,PURB,SELENOF,SEPT7,SLC30A5,SLC38A7,SOX11,ST13,SUMO1,UBL5,VDAC2
belinostat		chemical drug	0.0169	BCL2L1,BCL2L11,CDKN1B
SDC2	1	other	0.0169	ACTA2,CDKN1B,TGFBR1
COL4A1	1	other	0.0169	BCL2L1,CDKN1B,HIF1A
GW 5074		chemical - kinase inhibitor	0.0169	ATP6AP2,BAD,BCL2L1
dichlorovinylcysteine		chemical toxicant	0.0174	ACADS,ACAT1,ENO1,GLOD4,SORD,TUFM
RB1	0.652	transcription regulator	0.0193	ACO2,ATP1B1,ATP6V1D,BCL2L11,CASP8,CDC25A,CDKN1B,CELSR1,CITED2,COX6B1,DDB2,DIO2,GMPS,GPR157,GPR19,HACD3,IDH3B,KANK2,MAPK3,MDH1,MECR,MRPL11,MRPL9,MYL4,NPAT,NPY,PARK7,PMPCB,PPARGC1A,REEP1,SDHC,SDHD,SH3BP2,SMARCA5,SOX7,TNNC1,TOB2,Tpm1,Tpm2,TYMS,UCP1,UQCRFS1,VDAC1,ZEB1
arsenic trioxide		chemical drug	0.0194	ATP1B1,ATP6AP1,ATP6V0B,BAD,BCAP31,BCL2L1,BLVRA,CASP8,CNBP,COPB2,COX6B1,COX7B,DHCR7,DNAJC10,EIF2AK3,FADS1,HIF1A,HSPA8,HTRA2,MAP2K4,MED17,PPID,RAB31,RGL2,RHOA,SDHC,SDHD,SF3B1,SUMO1,TADA3,TYMS,UCP1,UQCRFS1,VDAC1,VDR
miR-7a-5p (and other miRNAs w/seed GGAAGAC)		mature microRNA	0.0199	EIF4E,KMT5A,PAK1,SEPT3,VDAC1
ACVR1C	1	kinase	0.0199	BCL2L1,CASP8,CDKN1B,NPY,ZEB1
metribolone		chemical reagent	0.0199	ACSS2,AR,ATP1B1,ATP5PD,ATP5PF,ATP6AP1,ATP6V0B,ATP6V1D,ATR,BCL2L1,CDKN1B,COX6B1,COX7B,CREB3L4,ENO1,HK1,NDRG1,NDUFAB1,NDUFB3,NDUFV3,PDHB,PGAM1,PGM3,SAT1,SORD,TM9SF2,TPI1,TXNIP,UAP1,UGDH,UNC13B,UQCRFS1,VCAN
PURA	0.0651	transcription regulator	0.0209	ACTA2,AR,CASP8,CDK5
RXFP2	1	G-protein coupled receptor	0.0209	AMHR2,AR,LRP5,SOX7
GnRH analog		biologic drug	0.0211	ANXA11,CAPNS1,CASP8,CDK5,CHMP2A,CLOCK,CUL5,DDX46,DNAJC8,DUSP1,HIF1A,HINT1,MAP2K4,MAPK3,MAST3,MIA3,NARS,NCOA3,NDRG1,PDGFRB,PPOX,PSMD1,RER1,RNF113A,RYK,SLC7A6,SNX3,SSR1,TAF15,TSC1,TWF1,TXK,UBE2V1,VCL,ZCCHC14
tazemetostat		chemical drug	0.0219	ABCE1,AR,ATF1,BRD2,EFNA3,EIF4E,FLRT3,GDI1,HERC1,IGF2BP3,LIN9,MTA1,OLFM1,PAK1,PREX1,PTPMT1,RAB3A,RAD21,RET,RIOX2,SETD1A,SETD7,SMYD2,SOX12,TIAM1,TWIST2,UNC13A,VCAN,VCL,WDR77,ZEB1,ZNF146
FMR1	1	translation regulator	0.022	AGAP1,DGKK,DNM1,ENO1,GRIN1,MRPL11,MRPL23,PCDH8,PLAT,PXMP4,RAB26,RAB3A,SHANK1,SLC8A2,SNAP91,SYCE2,SYN1,UQCRFS1
TFEB	1	transcription regulator	0.0225	ATP6V0B,ATP6V1B2,ATP6V1H,CLCN7,CTSK,GLA,MCOLN1
TSPYL5	1	other	0.0239	F11R,FBXW7,FUT8,NR3C2,USP24
UBQLN1	1	other	0.024	PSEN1,TARDBP,ZEB1
NEK6	0.281	kinase	0.024	CITED2,FGL2,HDAC1
GPR183	1	G-protein coupled receptor	0.024	BCL2L1,BCL2L11,PRDX2
tomatidine		chemical - endogenous non-mammalian	0.024	EIF2S2,LARS,NARS
hexarelin		chemical toxicant	0.024	PPARGC1A,SLC27A1,UCP1
DDIT3	1	transcription regulator	0.0252	ASNS,BCL2L11,DNAJA1,MYCBP,NDRG1,NPAS2,PCK2,PER1,PLAT,PPARGC1A,SIPA1L3,STXBP2,TSC22D3,TXNIP,XPOT
4-hydroxytamoxifen		chemical drug	0.0262	AKAP1,BCL2L1,BCL2L11,CA2,CAPNS1,CDKN1B,CHST2,CNBP,DDX21,DUSP1,KRT19,MPC1,NCOA3,PDZK1,POLD4,PPARGC1A,PRKCH,RIOX2,THRB,VDR,ZEB1
GC-GCR dimer		complex	0.0262	ADRB2,ANXA1,DUSP1,TSC22D3
selumetinib		chemical drug	0.0262	BCL2L11,CDKN1B,DDX21,HIF1A
MEL T1		chemical - kinase inhibitor	0.0262	ENO1,GLOD4,HSPA1A/HSPA1B,PGAM1
TET2	1	enzyme	0.0264	AGAP1,BCL2L11,DCAF1,EPCAM,FGL2,FLCN,IFIT3,LTO1,MAP4K3,PDGFRB,PLS3,PPP1R13L,SLC4A11,SLC6A8,Spink2,Tnfrsf22/Tnfrsf23
STAT4	0.954	transcription regulator	0.0265	ACP6,AP2A2,BAD,BCL2L1,BCL2L11,CDKN1B,Cyp2d22,DDAH2,H3F3A/H3F3B,LUC7L,MBOAT2,NDRG1,PER1,POLD4,PPP1R13L,RGCC,RRAGD,SAT1,SELENBP1,SF3B1,SOCS3,SRPK1,TAF15,TPP2,VDAC1
mir-17	1	microRNA	0.0276	AR,BCL2L11,CAPRIN2,DUSP2,FBXW7,MYLIP,NCOA3,PKD2,TGFBR1,TXNIP,UCP1
FLT1	0.472	kinase	0.0276	ACTR2,ADD1,BCL7B,FLNA,HK1,IGF2BP3,LIN7C,MAT2A,RDX,SDHC,VDAC1
SP2509		chemical reagent	0.0281	ABCE1,AR,ATF1,BRD2,EFNA3,EIF4E,FLRT3,GDI1,HERC1,IGF2BP3,LIN9,MTA1,OLFM1,PAK1,PREX1,PTPMT1,RAB3A,RAD21,RET,RIOX2,SETD1A,SETD7,SMYD2,SOX12,TIAM1,TWIST2,UNC13A,VCAN,VCL,WDR77,ZEB1,ZNF146
oleoyl-estrone		chemical drug	0.0284	ADCY4,Cyp4f16/Cyp4f37,PSMC2,RASA1,SLC27A1
HEY1	0.822	transcription regulator	0.0284	ACTA2,CNN1,GATA4,OAT,SMTN
CD38	1	enzyme	0.0285	ACTA2,ASNS,ATP1B1,BCL6,CITED2,FAM162A,FGL2,GALK1,GSTT2/GSTT2B,KCNAB2,MTDH,MYADM,NDRG1,NDUFV3,NT5E,PPARGC1A,PRDX4,SOCS3,TPI1
NRF1	0.886	transcription regulator	0.0294	ATP1B1,COX6B1,Cox6c,COX7B,Cox7c,IDE,PSMD3,SDHD,VDAC1,ZEB1
OSGIN1	1	growth factor	0.0295	BCL2L1,CDKN1B
ACOT11	0.0147	enzyme	0.0295	PPARGC1A,UCP1
Bc1	0.434	translation regulator	0.0295	ACTA2,CNN1
miR-516a-3p (and other miRNAs w/seed GCUUCCU)		mature microRNA	0.0295	AR,SULF1
mir-32	1	microRNA	0.0295	BCL2L11,TSC1
ABCC9	1	ion channel	0.0295	HIF1A,PPARGC1A
PTP4A2	1	phosphatase	0.0295	BCAR1,VCL
SSTR3	1	G-protein coupled receptor	0.0295	KIF3A,TULP3
NTRK3	0.652	kinase	0.0295	GRIN1,SYN1
bafilomycin		chemical - endogenous non-mammalian	0.0295	ATG7,HIF1A
2-oxoglutaric acid		chemical - endogenous mammalian	0.0295	ACTA2,HIF1A
RAB1B	1	other	0.0317	COPZ2,GEM,NAPA,RAB26,RRAGC,SEC31A
mir-25	1	microRNA	0.0317	BCL2L11,FBXW7,MAP2K4,MYLIP,TGFBR1,TSC1
levodopa		chemical - endogenous mammalian	0.0319	ABCA7,ABCB8,ACTA2,ACY1,AGGF1,ATG16L1,BCL2L1,CACNA1H,CAPG,CLN6,CTNNBIP1,DBP,DCTN3,DGKB,DNAJC2,DOC2B,DPP7,DUSP1,F11R,FAH,FGFR1OP,FTL,GAS7,GOLIM4,GRIN1,HAPLN4,HNRNPL,KYAT1,LMTK2,MAT2A,MRPL48,MSRB1,MVB12A,MYL4,NT5E,NUAK1,PAOX,PER1,PER2,PINX1,PLCG2,PQLC2,PRPF18,RENBP,RERG,SIPA1L3,SLC8B1,SNX9,SUB1,SYN1,SYN2,Tgoln1,TIAM1,TMC6,TMEM106C,TNR,Tpm2,TRERF1,UBE3C,VDAC1,VPS13A,WDR37,ZEB1
ZC3H14	0.434	other	0.0324	CITED2,FGL2,IL15,PLAT
mir-515		microRNA	0.0324	AR,HIF1A,PTHLH,ZEB1
MYCBP2	1	enzyme	0.0324	BCAR1,HDAC5,MYO6,SUMO1
TRPM8	1	ion channel	0.0325	CIRBP,GPX4,HSPA1A/HSPA1B
METRNL	0.257	other	0.0325	DIO2,PPARGC1A,UCP1
miR-335-5p (and other miRNAs w/seed CAAGAGC)		mature microRNA	0.0325	FMN1,FMNL3,RASA1
DBH	1	enzyme	0.0325	DRD2,NPY,UCP1
Sik1	1	kinase	0.0325	CREM,DIO2,DUSP1
cortistatin A		chemical reagent	0.0325	CDKN1B,ETV6,JARID2
gossypol		chemical drug	0.0325	BCL2L1,NCOA3,SAT1
ciprofloxacin		chemical drug	0.0338	ACO2,AP5Z1,ATP6V1B2,ATP6V1D,ATP6V1H,DNAJC13,IGF2BP3,LMTK2,MTHFD1L,NIFK,RRAGC,TEX264,TUFM,VDAC1
NRIP1	1	transcription regulator	0.034	ACO2,CCNB2,COX7A1,PDK2,SLC16A10,SLC25A19,SLC25A20,TNFAIP6,UCP1
MKNK1	0.121	kinase	0.0346	APC,ARIH1,ATAT1,EPB41L2,FLNA,HSPA4L,MYO6,PCDH8,RAB3A,SFR1,SYN2,TM9SF2,TXNIP
MIR17HG	0.705	other	0.0351	ACTA2,APCDD1,BCL2L11,CELSR1,CLIC1,FRAS1,FZD1,HIF1A,HIF1AN,P3H1,PKD2,SOX11,TOB2,TRIP11,ZNRF3
methylprednisolone		chemical drug	0.036	Akr1c12/Akr1c13,Anp32a,ANXA1,AP2A2,ARNTL,ASNS,ATP1B1,CITED2,CREM,Cyb5r3,DUSP1,FAH,FGL2,GNL3,GNPAT,GOT1,GSTT2/GSTT2B,HACD3,HAGH,HSD17B10,HSPA1A/HSPA1B,HSPH1,KCNAB2,KRT19,Ly6a (includes others),MGAT1,MTDH,NDUFV3,NPY,NUDT3,PC,PER2,PGAM1,PIM3,PLAA,PLAT,PLS3,PPOX,PPP2CA,RABEP1,RGCC,SEPHS2,SLC12A5,SLC13A3,SLC37A4,SLC4A11,SNN,SORD,THRB,Tpm1,UBE2G2
daunorubicin		chemical drug	0.0361	ABCA7,BCL2L1,GATA4,PFKM,TAP1,UQCRFS1
miR-200b-3p (and other miRNAs w/seed AAUACUG)		mature microRNA	0.0365	CDKN1B,ELMO2,EPCAM,PLCG1,PPM1F,WDR37,ZEB1
PPARD	1	ligand-dependent nuclear receptor	0.0368	ACTA2,ACY1,BCL2L1,C11orf86,CDKN1B,CPT2,ECI2,FAM32A,ILK,KYAT1,LRP5,MAPK3,MYCL,NPY,PER3,PPARGC1A,PRKAG3,SAT1,SIRT5,SLC25A20,SLC27A1,SORD,TCEA3,UCP1
PLK2	0.399	kinase	0.0389	CITED2,FGL2,IL15,PLAT,RGCC
cyanocobalamin		chemical - endogenous mammalian	0.0389	APC,FZD1,PER1,PER2,PSEN1
SGPP2	0.0224	phosphatase	0.0389	DNAJA1,DNAJC14,HSPA4L,HSPA8,HSPH1
let-7a-5p (and other miRNAs w/seed GAGGUAG)		mature microRNA	0.0392	ACTA2,ATP6V0A1,BCL2L1,BCL7A,CAPG,CDC25A,CHMP2A,GAK,IGF2BP3,ITGA4,KRT19,NF2,RDH10,SEPT3,SIGMAR1,TGFBR1,TRMT1,TYMS
SKIL	0.0585	transcription regulator	0.0407	ACTA2,KPNA1,NETO2,SLC44A1,Tpm1,WDR37,ZEB1
PLCL2	1	enzyme	0.0423	DIO2,PPARGC1A,UCP1
Fcor	0.0187	enzyme	0.0423	BCL2L11,CDKN1B,PPARGC1A
CNB-001		chemical reagent	0.0423	ASNS,HERPUD1,SYN1
CAMKK2	0.0585	kinase	0.0423	ADRB2,CDKN1B,PPARGC1A
enoxacin		chemical drug	0.0423	ATP6V1B2,CTSK,WASHC1
3-nitropropionic acid		chemical toxicant	0.0433	ATP1B1,ATP5PF,ATP6V1B2,BCL2L1,COX6B1,NPY,PC,TPI1
melatonin		chemical - endogenous mammalian	0.0437	AR,BCL2L1,CDKN1B,CRY1,DDAH2,DIO2,EIF2AK3,HIF1A,IBSP,KRT19,NPY,PER2,PLAT,UCP1
TRIB3	1	kinase	0.045	ASNS,BCL2L11,CDC25A,HERPUD1,PCK2
CASR	0.579	G-protein coupled receptor	0.045	CDKN1B,GATA4,PTHLH,TYMS,VDR
panobinostat		chemical drug	0.0453	BCL2L1,BCL2L11,CDKN1B,CITED2,FLNA,HDAC6,RHOA
XBP1	0.954	transcription regulator	0.0459	ARCN1,COPB1,COPB2,CRK,DNAJC10,EIF2AK3,FKBP10,GMPPA,GMPPB,GOLPH3,HERPUD1,MGAT2,OSTC,P3H1,PGM3,PIGA,RAB3A,SEC31A,SEC61A1,SRP19,SRP9,SSR1,TOP1,TXNDC5
FOXO1	0.555	transcription regulator	0.0461	AR,ATG14,ATP5PF,ATP6V0A1,ATP6V0B,ATP6V1D,BANK1,BCL2L11,BCL2L13,BLNK,CA2,CASP8,CCNB2,CDKN1B,CITED2,CPT2,CTSK,DIO2,FBXO21,HIF1A,IL15,MRPS2,MVD,MXI1,NPY,PAK1,PCK2,PDHB,PPARGC1A,RAB7A,SESN3,Slc25a1,SLC25A12,SLC25A19,Slc25a2,SLC25A20,SLC25A22,SPTLC2,STAT2,TNNC1,TXNIP,UCP1
luminespib		chemical drug	0.0468	BCL2L1,HSPA1A/HSPA1B
PFDN6	1	other	0.0468	PFDN2,VBP1
Laminin2		complex	0.0468	ACTA2,RHOA
ACOT13	0.235	enzyme	0.0468	PPARGC1A,UCP1
GLS	1	enzyme	0.0468	ACTA2,HIF1A
miR-519a-3p (and other miRNAs w/seed AAGUGCA)		mature microRNA	0.0468	AR,PRKAA1
GRIN2B	1	ion channel	0.0468	CDK5,GRIN1
KCTD11	0.399	other	0.0468	CDKN1B,HDAC1
RCHY1	0.705	enzyme	0.0468	CDKN1B,HDAC1
PDE4D		enzyme	0.0468	BCL2L11,PLAT
MED30	1	transcription regulator	0.0469	NDUFB3,PPARGC1A,SDHC,SDHD
mir-144	1	microRNA	0.0469	CELF2,PPP6C,RASA1,VCAN
tunicamycin		chemical - endogenous non-mammalian	0.0492	ASNS,CDKN1B,CPT2,FITM2,HERPUD1,ILK,LMF1,MORF4L2,MTDH,MVD,NARS,NDRG1,P3H1,PCK2,PDGFRB,PIGA,RRS1,SEC61A1,SIGMAR1,SRP19,TXNIP,UBXN4

## Sheet: S5
Ingenuity Canonical Pathways	-log(p-value)	Ratio	z-score	Molecules
CD27 Signaling in Lymphocytes	3.58	0.264	1.155	APAF1,BCL2L1,CASP8,CASP9,MAP2K6,MAP3K1,MAP3K10,MAP3K13,MAP3K15,MAP3K2,MAP3K8,NFKBIA,NFKBIE,TRAF5
Role of PKR in Interferon Induction and Antiviral Response	2.99	0.268	#NUM!	APAF1,CASP8,CASP9,FADD,MAP2K6,NFKBIA,NFKBIE,RNASEL,STAT1,TAB2,TRAF5
Embryonic Stem Cell Differentiation into Cardiac Lineages	2.92	0.5	#NUM!	GATA4,HOXB5,NANOG,NKX2-5,TBXT
p38 MAPK Signaling	2.9	0.186	2.065	ATF1,ATF4,CDC25B,CREBBP,DUSP1,DUSP10,EEF2K,FADD,HIST2H3C,HSPB2,IL1RAP,IL36G,IRAK4,MAP2K6,MAPKAPK5,PLA2G3,PLA2G4C,PLA2G4F,STAT1,TAB2,TIFA,TRADD
NF-κB Signaling	2.31	0.156	1.347	CASP8,CREBBP,EGF,EP300,FADD,IL36G,IRAK4,KDR,MAP2K6,MAP3K1,MAP3K8,MAP4K4,MRAS,NFKBIA,NFKBIE,NGF,PELI1,PIK3C2A,PIK3CD,RASD1,TAB2,TLR2,TLR5,TLR7,TNFSF13B,TRADD,TRAF5,ZAP70
Endocannabinoid Cancer Inhibition Pathway	2.13	0.16	-0.853	ADCY10,ATF3,ATF4,CASP8,CASP9,CDKN1A,CREBBP,GNA13,GPR55,HIF1A,LEF1,MAP2K6,NOS3,NUPR1,PIK3C2A,PIK3CD,PROK1,SMPD3,Tcf7,TRPV1,TWIST2,VEGFC,VEGFD
Sperm Motility	2.08	0.145	2.496	ABL2,ADCY10,ATP1A4,CLK4,CSF1R,DYRK3,DYRK4,EPHA2,EPHA8,FGR,KDR,MAP2K6,MATK,MRAS,NPR1,PDE4C,PLA2G3,PLA2G4C,PLA2G4F,PLCD1,PLCD4,PLCH2,PRKCG,PRKD1,SLC16A10,SRMS,TEC,TNK1,TNK2,TXK,TYK2,ZAP70
Circadian Rhythm Signaling	2.03	0.242	#NUM!	ARNTL,ATF4,CLOCK,CREBBP,CRY1,CRY2,PER1,PER3
Toll-like Receptor Signaling	2	0.184	0.577	CD14,IL36G,IRAK4,MAP2K6,MAP3K1,MAP4K4,NFKBIA,TAB2,TICAM1,TLR2,TLR5,TLR7,TRAF4,UBD
Lymphotoxin β Receptor Signaling	2	0.204	0	APAF1,BCL2L1,CASP9,CREBBP,EP300,LTB,NFKBIA,PIK3C2A,PIK3CD,TRAF4,TRAF5
TWEAK Signaling	1.87	0.229	-0.707	APAF1,CASP8,CASP9,FADD,NFKBIA,NFKBIE,TNFRSF12A,TRADD
eNOS Signaling	1.87	0.15	1.279	ADCY10,AQP11,AQP5,BDKRB1,BDKRB2,CASP8,CASP9,CHRM4,CHRNA4,CHRNB2,CHRND,HSPA1A/HSPA1B,Hspa1b,HSPA1L,KDR,LPAR2,NOS3,PIK3C2A,PIK3CD,PRKCG,PRKD1,PROK1,VEGFC,VEGFD
Cell Cycle: G2/M DNA Damage Checkpoint Regulation	1.86	0.204	0.333	BORA,BRCA1,CDC25B,CDKN1A,EP300,HIPK2,MDM2,PPM1D,SFN,YWHAQ
Pyrimidine Ribonucleotides Interconversion	1.86	0.214	-0.333	AK7,AK8,BLM,DDX3X,ENTPD6,NUDT18,PCK1,RAD54L,SMARCAL1
ERK5 Signaling	1.82	0.181	2.887	ATF4,CREBBP,EGF,FOSL1,GNA13,MAP3K2,MAP3K8,MRAS,NGF,RASD1,SFN,SGK1,YWHAQ
IL-15 Production	1.78	0.157	#NUM!	ABL2,CLK4,CSF1R,DYRK3,DYRK4,EPHA2,EPHA8,FGR,KDR,MAP2K6,MATK,SRMS,STAT1,TEC,TNK1,TNK2,TXK,TYK2,ZAP70
Role of RIG1-like Receptors in Antiviral Innate Immunity	1.73	0.205	-1.342	CASP8,CREBBP,EP300,FADD,IFNA4,MAVS,NFKBIA,NFKBIE,TRIM25
Pyrimidine Ribonucleotides De Novo Biosynthesis	1.73	0.205	-0.333	AK7,AK8,BLM,DDX3X,ENTPD6,NUDT18,PCK1,RAD54L,SMARCAL1
Ovarian Cancer Signaling	1.7	0.15	1.414	AXIN1,BRCA1,BRCA2,EDN1,EGF,FGF9,FZD5,FZD7,FZD8,LEF1,MRAS,PIK3C2A,PIK3CD,PMS2,PROK1,PTGS2,RASD1,Tcf7,VEGFC,VEGFD,WNT11
Aldosterone Signaling in Epithelial Cells	1.64	0.145	1	CRYAB,Dnajb3,DNAJB4,DNAJB9,DNAJC24,DNAJC30,DNAJC6,DUSP1,HSPA12B,HSPA1A/HSPA1B,HSPA1L,HSPA4L,HSPB2,HSPH1,PIK3C2A,PIK3CD,PIP5K1B,PLCD1,PLCD4,PLCH2,PRKCG,PRKD1,SGK1
Osteoarthritis Pathway	1.6	0.136	0.378	AGER,ATF4,CASP8,CASP9,CEBPB,CREBBP,DDIT4,DLX5,FADD,FZD5,FZD7,FZD8,GDF2,HIF1A,IL1RAP,LEF1,PPARGC1A,PROK1,PTCH1,PTGS2,PTHLH,S100A8,SERPINA12,SIK3,SP7,Tcf7,TLR2,VEGFC,VEGFD
Role of Macrophages, Fibroblasts and Endothelial Cells in Rheumatoid Arthritis	1.59	0.128	#NUM!	APC2,ATF4,AXIN1,CEBPB,CREBBP,FZD5,FZD7,FZD8,IL16,IL18R1,IL1RAP,IL36G,IRAK4,LEF1,LTB,MAP2K6,MRAS,NFAT5,NFKBIA,NFKBIE,PIK3C2A,PIK3CD,PLCD1,PLCD4,PLCH2,PRKCG,PRKD1,PROK1,RASD1,Tcf7,TLR2,TLR5,TLR7,TNFSF13B,TRADD,TRAF4,TRAF5,VEGFC,VEGFD,WNT11
Pancreatic Adenocarcinoma Signaling	1.58	0.155	1	BCL2L1,BRCA2,CASP9,CDKN1A,EGF,HMOX1,MDM2,PIK3C2A,PIK3CD,PLD1,PLD4,PROK1,PTGS2,STAT1,TYK2,VEGFC,VEGFD
Acyl-CoA Hydrolysis	1.57	0.308	#NUM!	ACOT11,ACOT2,ACOT4,THEM4
VDR/RXR Activation	1.56	0.167	-0.632	CD14,CDKN1A,CEBPB,CYP27B1,EP300,IGFBP3,KLF4,MXD1,NCOA3,PRKCG,PRKD1,S100G,YY1
SAPK/JNK Signaling	1.54	0.155	0.775	CRKL,DUSP10,DUSP4,FADD,GNA13,MAP3K1,MAP3K10,MAP3K13,MAP3K2,MAP4K4,MAP4K5,MRAS,PIK3C2A,PIK3CD,RASD1,TRADD
HGF Signaling	1.52	0.152	1.941	CDKN1A,CRKL,ELF1,ETS2,MAP3K1,MAP3K10,MAP3K13,MAP3K15,MAP3K2,MAP3K8,MRAS,PIK3C2A,PIK3CD,PRKCG,PRKD1,PTGS2,RASD1
MIF-mediated Glucocorticoid Regulation	1.46	0.206	1.89	CD14,NFKBIA,NFKBIE,PLA2G3,PLA2G4C,PLA2G4F,PTGS2
Bladder Cancer Signaling	1.46	0.155	1.342	CDKN1A,DAPK1,EGF,FGF11,FGF17,FGF21,FGF9,MDM2,MMP11,MRAS,PROK1,RASD1,RASSF1,VEGFC,VEGFD
Phenylalanine Degradation IV (Mammalian, via Side Chain)	1.45	0.286	-2	AASDH,ACSF3,GOT1L1,IL4I1
HIF1α Signaling	1.45	0.149	#NUM!	CREBBP,EDN1,EP300,HIF1A,MAPK4,MDM2,MMP11,MRAS,NOS3,PIK3C2A,PIK3CD,PROK1,RASD1,SLC2A1,SLC2A5,VEGFC,VEGFD
PI3K/AKT Signaling	1.42	0.144	0.258	BCL2L1,CDKN1A,GDF15,INPPL1,MAP3K8,MCL1,MDM2,MRAS,NANOG,NFKBIA,NFKBIE,NOS3,PIK3CD,PTGS2,RASD1,SFN,THEM4,TYK2,YWHAQ
Gαs Signaling	1.4	0.15	3.357	ADCY10,ADORA2A,ADORA2B,ADRB2,ATF4,CREBBP,GLP1R,GNG4,HTR6,HTR7,MC1R,MC5R,MRAS,PTGER2,RAPGEF2,RYR1
Coagulation System	1.4	0.2	0.378	BDKRB1,BDKRB2,FGA,KLKB1,PROC,SERPINC1,SERPINF2
Protein Kinase A Signaling	1.39	0.12	1.521	ADCY10,AKAP1,ATF1,ATF4,CDC25B,CREBBP,CREM,DUSP1,DUSP10,DUSP16,DUSP2,DUSP3,DUSP4,FICD,GNA13,GNG4,GRK1,HIST2H3C,LEF1,MAP3K1,MYL4,MYLK3,NFAT5,NFKBIA,NFKBIE,NOS3,PDE4C,PHKG1,PLCD1,PLCD4,PLCH2,PPP1R3C,PRKCG,PRKD1,PTCH1,PTGS2,PTP4A1,PTPN18,PTPN5,PTPN7,PYGM,RYR1,SFN,Tcf7,TNNI1,TNNI3,TTN,YWHAQ
Endothelin-1 Signaling	1.37	0.134	1.043	ADCY10,CASP8,CASP9,ECE2,EDN1,GNA13,HMOX1,MAPK4,MRAS,NOS3,PIK3C2A,PIK3CD,PLA2G3,PLA2G4C,PLA2G4F,PLCD1,PLCD4,PLCH2,PLD1,PLD4,PRKCG,PRKD1,PTGER2,PTGS2,RASD1
Serotonin Receptor Signaling	1.37	0.186	#NUM!	ADCY10,HTR1B,HTR6,HTR7,IL4I1,SLC18A2,SLC6A4,TPH2
Choline Biosynthesis III	1.35	0.267	0	HMOX1,PCYT1B,PLD1,PLD4
Production of Nitric Oxide and Reactive Oxygen Species in Macrophages	1.33	0.132	2.041	APOA1,APOE,ARG2,CREBBP,MAP3K1,MAP3K10,MAP3K13,MAP3K15,MAP3K2,MAP3K8,NCF1,NFKBIA,NFKBIE,PIK3C2A,PIK3CD,PPP1R3C,PRKCG,PRKD1,RHOB,RHOBTB1,RHOH,S100A8,STAT1,TLR2,TYK2
Retinoic acid Mediated Apoptosis Signaling	1.3	0.167	-1.265	APAF1,CASP8,CASP9,FADD,IFNA4,PARP11,PARP14,PARP16,RARB,TNFSF10
VEGF Family Ligand-Receptor Interactions	1.29	0.153	2.309	KDR,MRAS,NOS3,PIK3C2A,PIK3CD,PLA2G3,PLA2G4C,PLA2G4F,PRKCG,PRKD1,RASD1,VEGFC,VEGFD
Granzyme B Signaling	1.26	0.25	-1	APAF1,CASP8,CASP9,LMNB1
Wnt/Ca+ pathway	1.22	0.161	1.897	ATF4,AXIN1,CREBBP,FZD5,FZD7,FZD8,NFAT5,PLCD1,PLCD4,PLCH2
PFKFB4 Signaling Pathway	1.22	0.174	0.707	AMPD1,ATF4,CREBBP,FBP2,GCK,HK2,MAP2K6,NCOA3
TGF-β Signaling	1.21	0.146	0.632	AMH,AMHR2,CREBBP,EP300,INHA,INHBA,MAP2K6,MRAS,NKX2-5,PMEPA1,RASD1,SMURF2,TFE3,TGIF1
B Cell Receptor Signaling	1.19	0.129	2.711	ATF4,BCL2L1,BCL6,CD79A,CD79B,CREBBP,INPPL1,MAP2K6,MAP3K1,MAP3K10,MAP3K13,MAP3K15,MAP3K2,MAP3K8,MRAS,NFAT5,NFKBIA,NFKBIE,PIK3C2A,PIK3CD,POU2F2,RASD1,RASSF5,VAV3
RANK Signaling in Osteoclasts	1.16	0.146	0.905	MAP2K6,MAP3K1,MAP3K10,MAP3K13,MAP3K15,MAP3K2,MAP3K8,NFKBIA,NFKBIE,PIK3C2A,PIK3CD,TAB2,TRAF5
Small Cell Lung Cancer Signaling	1.16	0.153	0.707	APAF1,BCL2L1,CASP9,NFKBIA,NFKBIE,PIK3C2A,PIK3CD,PTGS2,RARB,TRAF4,TRAF5
p53 Signaling	1.15	0.143	0.832	APAF1,BCL2L1,BRCA1,CDKN1A,EP300,GNL3,HIF1A,HIPK2,JMY,MDM2,PIK3C2A,PIK3CD,SFN,TP53INP1
UVA-Induced MAPK Signaling	1.15	0.143	-0.378	BCL2L1,CASP9,MRAS,PARP11,PARP14,PARP16,PIK3C2A,PIK3CD,PLCD1,PLCD4,PLCH2,RASD1,SMPD3,STAT1
G-Protein Coupled Receptor Signaling	1.15	0.121	#NUM!	ADCY10,ADORA2A,ADORA2B,ADRA2A,ADRB2,ATF4,CHRM4,CREBBP,DUSP1,DUSP4,FICD,FPR2,GLP1R,GRM4,HTR1B,HTR6,HTR7,MAP3K8,MC1R,MC5R,MRAS,NFKBIA,NFKBIE,NPY1R,PDE4C,PIK3C2A,PIK3CD,PRKCG,PTGER2,RASD1,RGS4,S1PR1,TBXA2R
JAK/Stat Signaling	1.14	0.148	-0.905	BCL2L1,CDKN1A,CEBPB,MRAS,PIAS2,PIK3C2A,PIK3CD,RASD1,SOCS2,SOCS7,STAT1,TYK2
Unfolded protein response	1.13	0.161	#NUM!	ATF4,CEBPB,DNAJB9,EIF2AK3,HSPA1A/HSPA1B,Hspa1b,HSPA1L,HSPH1,PPP1R15A
Prolactin Signaling	1.11	0.146	0	CEBPB,CREBBP,EP300,MRAS,PIK3C2A,PIK3CD,PRKCG,PRKD1,RASD1,SOCS2,SOCS7,STAT1
Cardiac Hypertrophy Signaling (Enhanced)	1.1	0.113	4.143	ADCY10,ADRA2A,ADRB2,AGT,ATP2A3,CNTF,EDN1,EP300,FGF11,FGF17,FGF21,FGF9,FICD,FZD5,FZD7,FZD8,GATA4,GNA13,HSPB2,IFNLR1,IL11,IL15RA,IL17RB,IL17RE,IL18R1,IL20RB,IL2RB,IL36G,LTB,MAP2K6,MAP3K1,MAP3K10,MAP3K13,MAP3K15,MAP3K2,MAP3K8,MRAS,NFAT5,NKX2-5,NPR1,PDE4C,PIK3C2A,PIK3CD,PLCD1,PLCD4,PLCH2,PRKCG,PRKD1,PTGS2,RASD1,RYR1,TG,TNFSF10,TNFSF13B,WNT11
Death Receptor Signaling	1.1	0.143	-1.941	APAF1,CASP8,CASP9,FADD,HSPB2,MAP4K4,NFKBIA,NFKBIE,PARP11,PARP14,PARP16,TNFSF10,TRADD
PEDF Signaling	1.08	0.145	0.333	ARHGAP22,BCL2L1,BDNF,CASP8,GDNF,MRAS,NFKBIA,NFKBIE,NGF,PIK3C2A,PIK3CD,RASD1
Myc Mediated Apoptosis Signaling	1.07	0.152	#NUM!	APAF1,CASP8,CASP9,FADD,MRAS,PIK3C2A,PIK3CD,RASD1,SFN,YWHAQ
Role of Pattern Recognition Receptors in Recognition of Bacteria and Viruses	1.07	0.129	0.905	CNTF,IFNA4,IL11,IL36G,LTB,MAVS,Oas1b,Oas1d (includes others),PIK3C2A,PIK3CD,PRKCG,PRKD1,RIPK2,RNASEL,TICAM1,TLR2,TLR5,TLR7,TNFSF10,TNFSF13B
TNFR1 Signaling	1.05	0.16	-0.707	APAF1,CASP8,CASP9,FADD,MAP3K1,NFKBIA,NFKBIE,TRADD
MIF Regulation of Innate Immunity	1.04	0.167	1.89	CD14,NFKBIA,NFKBIE,PLA2G3,PLA2G4C,PLA2G4F,PTGS2
Retinoate Biosynthesis I	1.04	0.176	0.447	AKR1B1,AKR1B10,ALDH8A1,DHRS9,RDH10,RDH14
Sulfite Oxidation IV	1.03	1	#NUM!	SUOX
ERK/MAPK Signaling	1.03	0.124	2.558	ATF1,ATF4,CREBBP,CRKL,DUSP1,DUSP2,DUSP4,ELF1,ETS2,HIST2H3C,HSPB2,MAPKAPK5,MRAS,PIK3C2A,PIK3CD,PLA2G3,PLA2G4C,PLA2G4F,PPP1R3C,PRKCG,RASD1,STAT1,VRK2,YWHAQ
TR/RXR Activation	1.02	0.141	#NUM!	EP300,FGA,HIF1A,KLF9,MDM2,NCOA3,PCK1,PIK3C2A,PIK3CD,PPARGC1A,SLC2A1,UCP1
HER-2 Signaling in Breast Cancer	1.02	0.141	#NUM!	CASP9,CDKN1A,EGF,ITGB6,MDM2,MRAS,PARD6B,PIK3C2A,PIK3CD,PRKCG,PRKD1,RASD1
LXR/RXR Activation	1.01	0.132	0.775	ABCG1,ABCG5,AGT,APOA1,APOE,ARG2,CD14,FGA,HPX,IL1RAP,IL36G,ITIH4,NR1H4,PTGS2,S100A8,SERPINF2
Macropinocytosis Signaling	0.996	0.143	1.633	CD14,CSF1R,EGF,ITGB6,MRAS,NGF,PIK3C2A,PIK3CD,PRKCG,PRKD1,RASD1
Mouse Embryonic Stem Cell Pluripotency	0.987	0.135	0.832	AXIN1,CREBBP,FZD5,FZD7,FZD8,LEF1,MRAS,NANOG,PIK3C2A,PIK3CD,RASD1,TBXT,Tcf7,TYK2
IL-10 Signaling	0.975	0.145	#NUM!	ARG2,CD14,HMOX1,IL1RAP,IL36G,MAP2K6,MAP4K4,NFKBIA,NFKBIE,TYK2
Colorectal Cancer Metastasis Signaling	0.975	0.118	1.347	ADCY10,AXIN1,BCL2L1,CASP9,EGF,FZD5,FZD7,FZD8,GNG4,LEF1,MMP11,MRAS,PIK3C2A,PIK3CD,PROK1,PTGER2,PTGS2,RASD1,RHOB,RHOBTB1,RHOH,STAT1,Tcf7,TLR2,TLR5,TLR7,TYK2,VEGFC,VEGFD,WNT11
The Visual Cycle	0.959	0.2	#NUM!	AKR1B10,DHRS9,RDH10,RDH14
Induction of Apoptosis by HIV1	0.951	0.148	-1	APAF1,BCL2L1,CASP8,CASP9,CXCR4,FADD,NFKBIA,NFKBIE,TRADD
Phospholipases	0.951	0.148	1	HMOX1,PLA2G3,PLA2G4C,PLA2G4F,PLCD1,PLCD4,PLCH2,PLD1,PLD4
cAMP-mediated signaling	0.947	0.119	1.961	ADCY10,ADORA2A,ADORA2B,ADRA2A,ADRB2,AKAP1,ATF4,CHRM4,CREBBP,CREM,DUSP1,DUSP4,FICD,FPR2,GLP1R,GRM4,HTR1B,HTR6,HTR7,MC1R,MC5R,NPY1R,PDE4C,PTGER2,RGS4,S1PR1,TBXA2R
Role of IL-17A in Psoriasis	0.943	0.231	#NUM!	CXCL3,CXCL6,S100A8
Bile Acid Biosynthesis, Neutral Pathway	0.943	0.231	#NUM!	BAAT,HSD3B7,SLC27A5
NGF Signaling	0.939	0.13	1.941	ATF4,CREBBP,MAP3K1,MAP3K10,MAP3K13,MAP3K15,MAP3K2,MAP3K8,MRAS,NGF,PIK3C2A,PIK3CD,RASD1,SMPD3,TRAF4
Superpathway of Inositol Phosphate Compounds	0.936	0.121	0	ATP1A1,CDC25B,DUSP1,DUSP10,DUSP16,DUSP2,DUSP27,INPPL1,IP6K3,IPPK,ITPKC,MTMR4,NUDT12,NUDT16,PIK3C2A,PIK3CD,PIP5K1B,PLCD1,PLCD4,PLPP6,PLPP7,PPFIBP2,PPTC7,PTPN7
T Cell Receptor Signaling	0.936	0.132	#NUM!	CD28,MAP3K1,MRAS,NFAT5,NFKBIA,PIK3C2A,PIK3CD,PTPN7,RASD1,SHB,TEC,TXK,VAV3,ZAP70
IL-8 Signaling	0.921	0.12	2.4	BCL2L1,EGF,GNA13,GNG4,HMOX1,IRAK4,ITGAX,KDR,MAP4K4,MRAS,PIK3C2A,PIK3CD,PLD1,PLD4,PRKCG,PRKD1,PROK1,PTGS2,RASD1,RHOB,RHOBTB1,RHOH,VEGFC,VEGFD
iNOS Signaling	0.914	0.156	-0.378	CD14,CREBBP,IRAK4,NFKBIA,NFKBIE,STAT1,TYK2
Stearate Biosynthesis I (Animals)	0.914	0.156	-0.816	ACOT11,ACOT2,ACOT4,ELOVL2,LIPT2,SLC27A5,THEM4
Antioxidant Action of Vitamin C	0.91	0.131	-0.905	HMOX1,NFKBIA,NFKBIE,PLA2G3,PLA2G4C,PLA2G4F,PLCD1,PLCD4,PLCH2,PLD1,PLD4,SLC23A3,SLC2A1,SLC2A5
STAT3 Pathway	0.903	0.126	0	CDKN1A,EGF,IFNLR1,IL15RA,IL17RB,IL17RE,IL18R1,IL20RB,IL2RB,KDR,MAP3K10,MRAS,PIM1,RASD1,SOCS2,SOCS7,TYK2
FXR/RXR Activation	0.896	0.127	#NUM!	ABCG5,AGT,APOA1,APOE,BAAT,CREBBP,FGA,FOXA2,HPX,IL36G,ITIH4,NR1H4,PPARGC1A,SERPINF2,SLC27A5,SLCO1B3
Role of Oct4 in Mammalian Embryonic Stem Cell Pluripotency	0.876	0.152	#NUM!	BRCA1,ETS2,FOXA2,KDM5B,NANOG,NR5A1,NR6A1
Phosphatidylcholine Biosynthesis I	0.876	0.286	#NUM!	CHKA,PCYT1B
DNA Double-Strand Break Repair by Homologous Recombination	0.866	0.214	#NUM!	BRCA1,BRCA2,GEN1
Role of IL-17A in Arthritis	0.863	0.145	#NUM!	CXCL3,CXCL6,MAP2K6,NFKBIA,NFKBIE,PIK3C2A,PIK3CD,PTGS2
Regulation of the Epithelial-Mesenchymal Transition Pathway	0.86	0.119	#NUM!	AXIN1,EGF,FGF11,FGF17,FGF21,FGF9,FZD5,FZD7,FZD8,HIF1A,JAG2,LEF1,MAP2K6,MRAS,PARD6B,PIK3C2A,PIK3CD,PYGO1,RASD1,Tcf7,TWIST2,TYK2,WNT11
Apelin Cardiomyocyte Signaling Pathway	0.86	0.13	0.905	ATP2A3,HIF1A,MAPK4,MYL4,NOS3,PIK3C2A,PIK3CD,PLCD1,PLCD4,PLCH2,PRKCG,PRKD1,SLC8A2
Eicosanoid Signaling	0.857	0.141	1.342	ALOX15,FPR2,PLA2G3,PLA2G4C,PLA2G4F,PTGDS,PTGER2,PTGS2,TBXA2R
Prostate Cancer Signaling	0.833	0.13	#NUM!	ATF4,CASP9,CDKN1A,CREBBP,LEF1,MDM2,MRAS,NFKBIA,NFKBIE,PIK3C2A,PIK3CD,RASD1
LPS-stimulated MAPK Signaling	0.827	0.133	1.265	ATF1,CD14,MAP2K6,MRAS,NFKBIA,NFKBIE,PIK3C2A,PIK3CD,PRKCG,PRKD1,RASD1
Hypoxia Signaling in the Cardiovascular System	0.827	0.135	1.414	ATF4,CREBBP,EDN1,EP300,HIF1A,MDM2,NFKBIA,NFKBIE,NOS3,UBE2T
Docosahexaenoic Acid (DHA) Signaling	0.821	0.154	#NUM!	ALOX15,APAF1,BCL2L1,CASP9,PIK3C2A,PIK3CD
p70S6K Signaling	0.812	0.123	1.387	AGT,CD79A,CD79B,EEF2K,MRAS,PIK3C2A,PIK3CD,PLCD1,PLCD4,PLCH2,PLD1,PRKCG,PRKD1,RASD1,SFN,YWHAQ
Factors Promoting Cardiogenesis in Vertebrates	0.807	0.129	#NUM!	AXIN1,FZD5,FZD7,FZD8,GATA4,LEF1,MYH7,NKX2-5,PRKCG,PRKD1,Tcf7,WNT11
Superpathway of Citrulline Metabolism	0.799	0.2	#NUM!	ARG2,GLS,NOS3
Acute Phase Response Signaling	0.79	0.117	1.291	AGT,APOA1,CEBPB,FGA,HMOX1,HPX,IL1RAP,IL36G,ITIH4,KLKB1,MAP2K6,MAP3K1,MRAS,NFKBIA,NFKBIE,PIK3CD,RASD1,SERPINF2,SOCS2,SOCS7,TRADD
Inositol Pyrophosphates Biosynthesis	0.777	0.25	#NUM!	IP6K3,IPPK
Sphingomyelin Metabolism	0.777	0.25	#NUM!	SGMS2,SMPD3
FGF Signaling	0.777	0.129	1.508	ATF4,CREBBP,CRKL,FGF11,FGF17,FGF21,FGF9,MAP2K6,MAP3K1,PIK3C2A,PIK3CD
Angiopoietin Signaling	0.775	0.132	0.816	CASP9,DOK2,GRB7,MRAS,NFKBIA,NFKBIE,NOS3,PIK3C2A,PIK3CD,RASD1
NRF2-mediated Oxidative Stress Response	0.752	0.115	3	ATF4,CREBBP,DNAJB4,DNAJB9,DNAJC6,EIF2AK3,EP300,FOSL1,GCLC,HMOX1,MAFF,MAFG,MAFK,MAP2K6,MAP3K1,MRAS,PIK3C2A,PIK3CD,PRKCG,PRKD1,RASD1,SQSTM1
Dolichol and Dolichyl Phosphate Biosynthesis	0.75	0.5	#NUM!	DOLK
Choline Degradation I	0.75	0.5	#NUM!	CHDH
Palmitate Biosynthesis I (Animals)	0.75	0.5	#NUM!	OXSM
Fatty Acid Biosynthesis Initiation II	0.75	0.5	#NUM!	OXSM
Glutamine Degradation I	0.75	0.5	#NUM!	GLS
Neurotrophin/TRK Signaling	0.75	0.13	1	ATF4,BDNF,CREBBP,MAP2K6,MRAS,NGF,PIK3C2A,PIK3CD,RASD1,SPRY2
B Cell Activating Factor Signaling	0.747	0.146	1	MAP3K1,NFAT5,NFKBIA,NFKBIE,TNFSF13B,TRAF5
Tumoricidal Function of Hepatic Natural Killer Cells	0.745	0.167	-1	APAF1,CASP8,CASP9,FADD
Role of Osteoblasts, Osteoclasts and Chondrocytes in Rheumatoid Arthritis	0.742	0.113	#NUM!	APC2,AXIN1,CASP9,CSF1R,DLX5,FZD5,FZD7,FZD8,IL11,IL18R1,IL1RAP,IL36G,LEF1,MAP2K6,NFAT5,NFKBIA,NFKBIE,PIK3C2A,PIK3CD,SP7,TAB2,Tcf7,TRADD,TRAF5,WNT11
Extrinsic Prothrombin Activation Pathway	0.738	0.188	#NUM!	FGA,PROC,SERPINC1
Mismatch Repair in Eukaryotes	0.738	0.188	#NUM!	EXO1,PMS2,POLD1
Cardiac Hypertrophy Signaling	0.735	0.112	1.528	ADCY10,ADRA2A,ADRB2,CREBBP,EP300,GATA4,GNA13,GNG4,MAP2K6,MAP3K1,MAP3K10,MAP3K13,MAP3K15,MAP3K2,MAP3K8,MRAS,MYL4,NKX2-5,PIK3C2A,PIK3CD,PLCD1,PLCD4,PLCH2,RASD1,RHOB,RHOBTB1,RHOH
PDGF Signaling	0.73	0.126	1.265	ABL2,CAV3,CRKL,INPPL1,MAP3K1,MRAS,PIK3C2A,PIK3CD,RASD1,STAT1,TYK2
Role of Wnt/GSK-3β Signaling in the Pathogenesis of Influenza	0.724	0.128	2.236	APC2,AXIN1,FZD5,FZD7,FZD8,IFNA4,LEF1,NCOA3,Tcf7,WNT11
AMPK Signaling	0.717	0.113	0	ADRA2A,ADRB2,AK7,AK8,ATF4,CDKN1A,CHRM4,CHRNA4,CHRNB2,CHRND,CPT2,CREBBP,EEF2K,EP300,MLYCD,MRAS,NOS3,PFKFB1,PIK3C2A,PIK3CD,PPARGC1A,PPM1D,RAB27A,SLC2A1
Salvage Pathways of Pyrimidine Ribonucleotides	0.717	0.124	1.155	AK7,AK8,APOBEC3B,CDK18,DAPK1,DMPK,MAP2K6,MAP3K8,PCK1,PIM1,POMK,SGK1
Thyroid Cancer Signaling	0.712	0.137	#NUM!	BDNF,GDNF,LEF1,MRAS,NGF,RASD1,Tcf7
Human Embryonic Stem Cell Pluripotency	0.701	0.118	#NUM!	AXIN1,BDNF,FZD5,FZD7,FZD8,INHBA,LEF1,LEFTY1,MRAS,NANOG,NGF,PIK3C2A,PIK3CD,S1PR1,Tcf7,WNT11
Tryptophan Degradation X (Mammalian, via Tryptamine)	0.699	0.16	#NUM!	AKR1B10,ALDH1B1,IL4I1,RDH14
Prostanoid Biosynthesis	0.695	0.222	#NUM!	PTGDS,PTGS2
Sucrose Degradation V (Mammalian)	0.695	0.222	#NUM!	ALDOA,GALM
Phosphatidylethanolamine Biosynthesis II	0.695	0.222	#NUM!	CHKA,ETNK2
Citrulline Biosynthesis	0.695	0.222	#NUM!	ARG2,GLS
PKCθ Signaling in T Lymphocytes	0.69	0.115	2.324	CACNB4,CD28,MAP3K1,MAP3K10,MAP3K13,MAP3K15,MAP3K2,MAP3K8,MRAS,NFAT5,NFKBIA,NFKBIE,PIK3C2A,PIK3CD,POU2F1,RASD1,VAV3,ZAP70
Endometrial Cancer Signaling	0.686	0.131	1.342	APC2,AXIN1,CASP9,LEF1,MRAS,PIK3C2A,PIK3CD,RASD1
Glioblastoma Multiforme Signaling	0.686	0.114	0.5	AXIN1,CDKN1A,EGF,FZD5,FZD7,FZD8,LEF1,MDM2,MRAS,PIK3C2A,PIK3CD,PLCD1,PLCD4,PLCH2,RASD1,RHOB,RHOBTB1,RHOH,WNT11
PCP pathway	0.686	0.131	1.134	EFNB1,FZD5,FZD7,FZD8,NDP,PFN4,RSPO3,WNT11
Role of BRCA1 in DNA Damage Response	0.678	0.125	0	ABRAXAS1,ATF1,BARD1,BLM,BRCA1,BRCA2,CDKN1A,FAAP24,POU2F1,STAT1
Sphingosine-1-phosphate Signaling	0.678	0.119	-0.277	ADCY10,CASP8,CASP9,GNA13,PIK3C2A,PIK3CD,PLCD1,PLCD4,PLCH2,RHOB,RHOBTB1,RHOH,S1PR1,SMPD3
PI3K Signaling in B Lymphocytes	0.668	0.116	1.387	ATF1,ATF3,ATF4,CD79A,CD79B,MRAS,NFAT5,NFKBIA,NFKBIE,PIK3CD,PLCD1,PLCD4,PLCH2,PLEKHA2,RASD1,VAV3
Phospholipase C Signaling	0.658	0.109	3.273	ADCY10,ARHGEF15,ARHGEF19,ATF4,CD79A,CD79B,CREBBP,EP300,GNA13,GNG4,HMOX1,MRAS,MYL4,NFAT5,PLA2G3,PLA2G4C,PLA2G4F,PLCD1,PLCD4,PLD1,PLD4,PRKCG,PRKD1,RASD1,RHOB,RHOBTB1,RHOH,ZAP70
Nitric Oxide Signaling in the Cardiovascular System	0.656	0.12	0.905	ARG2,ATP2A3,BDKRB2,KDR,NOS3,PIK3C2A,PIK3CD,PRKCG,PRKD1,PROK1,VEGFC,VEGFD
Huntington's Disease Signaling	0.646	0.109	2.183	APAF1,ATF4,BCL2L1,BDNF,CAPN3,CASP8,CASP9,CDK5R1,CREBBP,EGF,EP300,GLS,GNG4,HAP1,HSPA1A/HSPA1B,Hspa1b,HSPA1L,MAP3K10,NGF,PIK3C2A,PIK3CD,PRKCG,PRKD1,SGK1,TAF9B,UBD
Melatonin Signaling	0.646	0.125	1	GNRH1,MAP2K6,PLCD1,PLCD4,PLCH2,PRKCG,PRKD1,RORA,RORB
IL-1 Signaling	0.644	0.121	0.707	ADCY10,GNA13,GNG4,IL1RAP,IRAK4,MAP2K6,MAP3K1,MRAS,NFKBIA,NFKBIE,TAB2
VEGF Signaling	0.636	0.119	2.111	BCL2L1,HIF1A,KDR,MRAS,NOS3,PIK3C2A,PIK3CD,PROK1,RASD1,SFN,VEGFC,VEGFD
1D-myo-inositol Hexakisphosphate Biosynthesis II (Mammalian)	0.633	0.167	#NUM!	INPPL1,IPPK,ITPKC
Type I Diabetes Mellitus Signaling	0.631	0.117	-1.732	APAF1,CASP8,CASP9,CD28,FADD,IL1RAP,MAP2K6,NFKBIA,NFKBIE,SOCS2,SOCS7,STAT1,TRADD
Ephrin Receptor Signaling	0.625	0.111	2.121	ARHGEF15,ATF4,AXIN1,CREBBP,CRKL,CXCR4,EFNA1,EFNB1,EFNB3,EGF,EPHA2,EPHA8,GNA13,GNG4,MAP4K4,MRAS,PROK1,RASD1,VEGFC,VEGFD
Basal Cell Carcinoma Signaling	0.623	0.123	1.134	APC2,AXIN1,FZD5,FZD7,FZD8,LEF1,PTCH1,Tcf7,WNT11
IL-23 Signaling Pathway	0.62	0.133	0	HIF1A,NFKBIA,PIK3C2A,PIK3CD,RORA,TYK2
NF-κB Activation by Viruses	0.613	0.12	1	MAP3K1,MRAS,NFKBIA,NFKBIE,PIK3C2A,PIK3CD,PRKCG,PRKD1,RASD1,TNFRSF14
Thrombopoietin Signaling	0.613	0.125	0.378	MRAS,PIK3C2A,PIK3CD,PRKCG,PRKD1,RASD1,STAT1,THPO
Non-Small Cell Lung Cancer Signaling	0.6	0.122	0.816	CASP9,EGF,MRAS,PIK3C2A,PIK3CD,RARB,RASD1,RASSF1,RASSF5
L-carnitine Biosynthesis	0.593	0.333	#NUM!	BBOX1
Diphthamide Biosynthesis	0.593	0.333	#NUM!	DPH5
Trehalose Degradation II (Trehalase)	0.593	0.333	#NUM!	GCK
5-aminoimidazole Ribonucleotide Biosynthesis I	0.593	0.333	#NUM!	PFAS
1,25-dihydroxyvitamin D3 Biosynthesis	0.593	0.333	#NUM!	CYP27B1
Glutathione Biosynthesis	0.593	0.333	#NUM!	GCLC
1D-myo-inositol Hexakisphosphate Biosynthesis V (from Ins(1,3,4)P3)	0.593	0.333	#NUM!	IPPK
Glutamate Degradation II	0.593	0.333	#NUM!	GOT1L1
Aspartate Biosynthesis	0.593	0.333	#NUM!	GOT1L1
Dermatan Sulfate Biosynthesis (Late Stages)	0.592	0.13	-0.816	CHST10,CHST3,DSEL,HS3ST3A1,NDST2,NDST3
IL-12 Signaling and Production in Macrophages	0.588	0.113	#NUM!	ALOX15,APOA1,APOE,CEBPB,EP300,IFNA4,JMJD6,MAP3K8,PIK3C2A,PIK3CD,PRKCG,PRKD1,S100A8,STAT1,TLR2
IL-17A Signaling in Airway Cells	0.588	0.123	0.707	CXCL3,CXCL6,IL19,NFKBIA,NFKBIE,PIK3C2A,PIK3CD,TYK2
Pyridoxal 5'-phosphate Salvage Pathway	0.588	0.123	0.707	CDK18,DAPK1,DMPK,MAP2K6,MAP3K8,PIM1,POMK,SGK1
Type II Diabetes Mellitus Signaling	0.587	0.112	0	CACNB4,CEBPB,GCK,MAFA,MAP3K1,NFKBIA,NFKBIE,PIK3C2A,PIK3CD,PRKCG,PRKD1,SLC27A5,SMPD3,SOCS2,SOCS7,TRADD
DNA damage-induced 14-3-3σ Signaling	0.587	0.158	#NUM!	BRCA1,HUS1,SFN
Apelin Muscle Signaling Pathway	0.587	0.158	#NUM!	MRAS,NOS3,PPARGC1A
Germ Cell-Sertoli Cell Junction Signaling	0.583	0.11	#NUM!	AXIN1,MAP2K6,MAP3K1,MAP3K10,MAP3K13,MAP3K15,MAP3K2,MAP3K8,MRAS,PIK3C2A,PIK3CD,PLS1,RAB8B,RASD1,RHOB,RHOBTB1,RHOH,TUBA8,TUBB2A
CD40 Signaling	0.565	0.121	-0.378	ATF1,MAP2K6,NFKBIA,NFKBIE,PIK3C2A,PIK3CD,PTGS2,TRAF5
IGF-1 Signaling	0.564	0.114	0	CASP9,CCN1,CCN2,IGFBP3,MRAS,PIK3C2A,PIK3CD,RASD1,SFN,SOCS2,SOCS7,YWHAQ
Tec Kinase Signaling	0.558	0.109	0.535	FADD,FGR,GNA13,GNG4,MRAS,PIK3C2A,PIK3CD,PRKCG,PRKD1,RHOB,RHOBTB1,RHOH,STAT1,TEC,TNFSF10,TXK,TYK2,VAV3
Notch Signaling	0.556	0.132	1	DLL1,DLL4,DTX2,JAG2,NUMB
Hepatic Fibrosis / Hepatic Stellate Cell Activation	0.545	0.108	#NUM!	AGT,BAMBI,CCN2,CD14,Col17a1,COL20A1,COL7A1,CXCL3,EDN1,EGF,IGFBP3,IL1RAP,KDR,MYH11,MYH7,MYL4,PROK1,STAT1,VEGFC,VEGFD
Cardiomyocyte Differentiation via BMP Receptors	0.545	0.15	#NUM!	GATA4,MYH7,NKX2-5
Fatty Acid α-oxidation	0.545	0.15	#NUM!	ALDH1B1,ALOXE3,PTGS2
D-myo-inositol-5-phosphate Metabolism	0.544	0.109	-1.213	ATP1A1,CDC25B,DUSP1,DUSP10,DUSP16,DUSP2,DUSP27,MTMR4,NUDT12,NUDT16,PLCD1,PLCD4,PLPP6,PLPP7,PPFIBP2,PPTC7,PTPN7
3-phosphoinositide Biosynthesis	0.544	0.108	-0.471	ATP1A1,CDC25B,DUSP1,DUSP10,DUSP16,DUSP2,DUSP27,MTMR4,NUDT12,NUDT16,PIK3C2A,PIK3CD,PIP5K1B,PLPP6,PLPP7,PPFIBP2,PPTC7,PTPN7
IL-6 Signaling	0.544	0.111	1.732	CD14,CEBPB,HSPB2,IL1RAP,IL36G,MAP2K6,MAP4K4,MCL1,MRAS,NFKBIA,NFKBIE,PIK3C2A,PIK3CD,RASD1
Phagosome Formation	0.544	0.111	#NUM!	ITGAX,PIK3C2A,PIK3CD,PLCD1,PLCD4,PLCH2,PRKCG,PRKD1,RHOB,RHOBTB1,RHOH,TLR2,TLR5,TLR7
Ephrin A Signaling	0.541	0.125	#NUM!	EFNA1,EPHA2,EPHA8,PIK3C2A,PIK3CD,VAV3
ATM Signaling	0.532	0.113	-2.121	ATF1,ATF4,BLM,BRAT1,BRCA1,CDKN1A,CREBBP,MDM2,NFKBIA,PPM1D,RNF168
April Mediated Signaling	0.527	0.128	0.447	MAP3K1,NFAT5,NFKBIA,NFKBIE,TRAF5
Molecular Mechanisms of Cancer	0.526	0.102	#NUM!	ADCY10,APAF1,ARHGEF15,ARHGEF19,AXIN1,BCL2L1,BRCA1,CASP8,CASP9,CDC25B,CDK18,CDKN1A,CREBBP,EP300,FADD,FZD5,FZD7,FZD8,GNA13,HIF1A,HIPK2,LEF1,MAP2K6,MDM2,MRAS,NFKBIA,NFKBIE,PIK3C2A,PIK3CD,PRKCG,PRKD1,PTCH1,RASD1,RASGRF1,RHOB,RHOBTB1,RHOH,TAB2,TYK2,WNT11
Adrenomedullin signaling pathway	0.523	0.106	1.886	ADCY10,ADM,CEBPB,Gucy2g,HIF1A,IL36G,MAP2K6,MAPK4,MATK,MRAS,MYLK3,NOS3,NPR1,PIK3C2A,PIK3CD,PLCD1,PLCD4,PLCH2,RAMP3,RASD1,TTN
Antiproliferative Role of Somatostatin Receptor 2	0.52	0.115	0.447	CDKN1A,GNG4,Gucy2g,MRAS,NPR1,PIK3C2A,PIK3CD,RASD1,SSTR2
Amyotrophic Lateral Sclerosis Signaling	0.516	0.112	1.265	APAF1,BCL2L1,CAPN3,CASP9,GDNF,PIK3C2A,PIK3CD,PROK1,PRPH,VEGFC,VEGFD
Role of p14/p19ARF in Tumor Suppression	0.516	0.133	#NUM!	MDM2,NPM2,PIK3C2A,PIK3CD
P2Y Purigenic Receptor Signaling Pathway	0.514	0.109	1.155	ADCY10,ATF4,CREBBP,GNG4,MRAS,P2RY6,PIK3C2A,PIK3CD,PLCD1,PLCD4,PLCH2,PRKCG,PRKD1,RASD1
Neuroinflammation Signaling Pathway	0.513	0.103	1.095	AGER,ATF4,BDNF,CASP8,CD200R1,CNTF,CREBBP,CSF1R,GDNF,GLS,HMOX1,IFNA4,IRAK4,MAPK4,NFAT5,NGF,PIK3C2A,PIK3CD,PLA2G3,PLA2G4C,PLA2G4F,PRKCG,PTGS2,S100G,SLC6A12,STAT1,TICAM1,TLR2,TLR5,TLR7,TYK2
Putrescine Degradation III	0.507	0.143	#NUM!	ALDH1B1,IL4I1,SAT1
Endoplasmic Reticulum Stress Pathway	0.507	0.143	#NUM!	ATF4,CASP9,EIF2AK3
Actin Cytoskeleton Signaling	0.503	0.105	2.138	APC2,CD14,CRKL,EGF,FGD3,FGF11,FGF17,FGF21,FGF9,GNA13,MATK,MRAS,MYH11,MYH7,MYL4,MYLK3,PIK3C2A,PIK3CD,PIP5K1B,RASD1,SSH2,TTN,VAV3
Reelin Signaling in Neurons	0.502	0.114	#NUM!	APOE,ARHGEF15,CDK5R1,CRKL,FGR,MAP3K10,NDEL1,PIK3C2A,PIK3CD
Cholecystokinin/Gastrin-mediated Signaling	0.499	0.109	2.111	CCK,CREM,GNA13,IL36G,MAP2K6,MRAS,PRKCG,PRKD1,PTGS2,RASD1,RHOB,RHOBTB1,RHOH
Regulation of IL-2 Expression in Activated and Anergic T Lymphocytes	0.499	0.112	#NUM!	CD28,MAP3K1,MRAS,NFAT5,NFKBIA,NFKBIE,RASD1,TOB1,VAV3,ZAP70
Apoptosis Signaling	0.499	0.111	-1	APAF1,BCL2L1,CAPN3,CASP8,CASP9,MAP4K4,MCL1,MRAS,NFKBIA,NFKBIE,RASD1
PPARα/RXRα Activation	0.498	0.105	-1.155	ADCY10,APOA1,CHD5,CLOCK,CREBBP,CYP2C18,EP300,HELZ2,IL1RAP,MAP2K6,MAP4K4,MRAS,NCOA3,NFKBIA,NFKBIE,PLCD1,PLCD4,PLCH2,PPARGC1A,RASD1
Uracil Degradation II (Reductive)	0.489	0.25	#NUM!	DPYSL2
Heme Degradation	0.489	0.25	#NUM!	HMOX1
PRPP Biosynthesis I	0.489	0.25	#NUM!	Prps1l3
Spermine and Spermidine Degradation I	0.489	0.25	#NUM!	SAT1
Phenylethylamine Degradation I	0.489	0.25	#NUM!	AOC2
Thymine Degradation	0.489	0.25	#NUM!	DPYSL2
Melatonin Degradation II	0.489	0.25	#NUM!	IL4I1
Arginine Degradation I (Arginase Pathway)	0.489	0.25	#NUM!	ARG2
L-cysteine Degradation I	0.489	0.25	#NUM!	GOT1L1
Fatty Acid β-oxidation III (Unsaturated, Odd Number)	0.489	0.25	#NUM!	EHHADH
Hereditary Breast Cancer Signaling	0.487	0.107	#NUM!	BARD1,BLM,BRCA1,BRCA2,CDKN1A,CREBBP,EP300,FAAP24,MRAS,PIK3C2A,PIK3CD,PMS2,RASD1,SFN,UBD
Role of NANOG in Mammalian Embryonic Stem Cell Pluripotency	0.484	0.108	-0.816	AXIN1,FZD5,FZD7,FZD8,GATA4,MRAS,NANOG,PIK3C2A,PIK3CD,RASD1,TBXT,TYK2,WNT11
Acute Myeloid Leukemia Signaling	0.483	0.111	-1.134	CSF1R,LEF1,MAP2K6,MRAS,PIK3C2A,PIK3CD,PIM1,PIM2,RASD1,Tcf7
ILK Signaling	0.474	0.104	2.065	ATF4,CREBBP,HIF1A,ITGB6,LEF1,MAP2K6,MYH11,MYH7,MYL4,PARVB,PIK3C2A,PIK3CD,PROK1,PTGS2,RHOB,RHOBTB1,RHOH,TGFB1I1,VEGFC,VEGFD
D-myo-inositol (1,4,5,6)-Tetrakisphosphate Biosynthesis	0.474	0.106	-0.775	ATP1A1,CDC25B,DUSP1,DUSP10,DUSP16,DUSP2,DUSP27,MTMR4,NUDT12,NUDT16,PLPP6,PLPP7,PPFIBP2,PPTC7,PTPN7
D-myo-inositol (3,4,5,6)-tetrakisphosphate Biosynthesis	0.474	0.106	-0.775	ATP1A1,CDC25B,DUSP1,DUSP10,DUSP16,DUSP2,DUSP27,MTMR4,NUDT12,NUDT16,PLPP6,PLPP7,PPFIBP2,PPTC7,PTPN7
Gα12/13 Signaling	0.472	0.107	2.111	CDH20,GNA13,LPAR2,MAP3K1,MRAS,MYL4,NFKBIA,NFKBIE,PIK3C2A,PIK3CD,RASD1,TBXA2R,TEC,VAV3
Polyamine Regulation in Colon Cancer	0.471	0.136	#NUM!	MXD1,OAZ3,SAT1
Pyrimidine Deoxyribonucleotides De Novo Biosynthesis I	0.471	0.136	#NUM!	AK7,AK8,PCK1
Melanoma Signaling	0.47	0.118	0.447	CDKN1A,MDM2,MRAS,PIK3C2A,PIK3CD,RASD1
CNTF Signaling	0.467	0.115	0	CNTF,MRAS,PIK3C2A,PIK3CD,RASD1,STAT1,TYK2
Renal Cell Carcinoma Signaling	0.466	0.111	#NUM!	CREBBP,EP300,HIF1A,MRAS,PIK3C2A,PIK3CD,RASD1,SLC2A1,UBD
Wnt/β-catenin Signaling	0.457	0.104	0.535	APC2,AXIN1,CREBBP,EP300,FZD5,FZD7,FZD8,LEF1,MDM2,RARB,SOX11,SOX13,SOX7,Tcf7,TLE1,TLE4,UBD,WNT11
Th1 and Th2 Activation Pathway	0.457	0.104	#NUM!	CD28,CXCR4,DLL1,DLL4,GATA3,IL17RB,IL18R1,IL2RB,JAG2,MAP2K6,NFIL3,PIK3C2A,PIK3CD,PTGDR2,S1PR1,STAT1,TBX21,TYK2
RAR Activation	0.452	0.103	#NUM!	ADCY10,AKR1B1,AKR1B10,ALDH8A1,CREBBP,DHRS9,DUSP1,EP300,GTF2H1,IGFBP3,MAP3K1,PIK3CD,PNRC1,PPARGC1A,PRKCG,PRKD1,RARB,RDH10,RDH14,ZBTB16
Hepatic Cholestasis	0.449	0.103	#NUM!	ABCG5,ADCY10,CD14,CNTF,HSD3B7,IL11,IL1RAP,IL36G,IRAK4,LTB,NFKBIA,NFKBIE,NR1H4,PRKCG,PRKD1,SLCO1B3,SLCO1C1,TNFSF10,TNFSF13B
IL-15 Signaling	0.447	0.111	#NUM!	BCL2L1,IL15RA,IL2RB,MRAS,PIK3C2A,PIK3CD,RASD1,TYK2
Growth Hormone Signaling	0.447	0.111	0	IGFBP3,PIK3C2A,PIK3CD,PRKCG,PRKD1,SOCS2,SOCS7,STAT1
Ephrin B Signaling	0.447	0.111	1.89	AXIN1,CXCR4,EFNB1,EFNB3,GNA13,GNG4,MRAS,VAV3
Xenobiotic Metabolism Signaling	0.444	0.101	#NUM!	AHR,ALDH1B1,ALDH8A1,CHST10,CHST3,CREBBP,EIF2AK3,EP300,GCLC,HMOX1,HS3ST3A1,IL4I1,MAP2K6,MAP3K1,MAP3K10,MAP3K13,MAP3K15,MAP3K2,MAP3K8,MRAS,NDST2,NDST3,PIK3C2A,PIK3CD,PPARGC1A,PRKCG,PRKD1,RASD1,UGT1A1
RhoA Signaling	0.442	0.106	0.577	ABL2,ARHGAP8/PRR5-ARHGAP8,CIT,GNA13,LPAR2,MYL4,MYLK3,PFN4,PIP5K1B,PLD1,RAPGEF2,RHPN2,TTN
Atherosclerosis Signaling	0.429	0.105	#NUM!	ALOX15,ALOXE3,APOA1,APOE,CXCR4,IL36G,PLA2G3,PLA2G4C,PLA2G4F,S100A8,SELPLG,TNFRSF12A,TNFRSF14
Activation of IRF by Cytosolic Pattern Recognition Receptors	0.428	0.111	-0.378	CREBBP,FADD,IFNA4,MAVS,NFKBIA,NFKBIE,STAT1
3-phosphoinositide Degradation	0.428	0.103	-0.5	ATP1A1,CDC25B,DUSP1,DUSP10,DUSP16,DUSP2,DUSP27,INPPL1,MTMR4,NUDT12,NUDT16,PLPP6,PLPP7,PPFIBP2,PPTC7,PTPN7
BAG2 Signaling Pathway	0.428	0.116	0.447	CDKN1A,HSPA1A/HSPA1B,Hspa1b,HSPA1L,MDM2
PPAR Signaling	0.424	0.106	-0.632	CREBBP,EP300,IL1RAP,IL36G,MAP4K4,MRAS,NFKBIA,NFKBIE,PPARGC1A,PTGS2,RASD1
DNA Double-Strand Break Repair by Non-Homologous End Joining	0.42	0.143	#NUM!	DCLRE1C,LIG3
Gαi Signaling	0.417	0.104	0.905	ADCY10,ADRA2A,CHRM4,FPR2,GNG4,GRM4,HTR1B,MRAS,NPY1R,RASD1,RGS4,S1PR1,TBXA2R
Protein Citrullination	0.412	0.2	#NUM!	PADI1
Creatine-phosphate Biosynthesis	0.412	0.2	#NUM!	MAP4K4
Serine Biosynthesis	0.412	0.2	#NUM!	PSAT1
Lysine Degradation II	0.412	0.2	#NUM!	AASDH
Lysine Degradation V	0.412	0.2	#NUM!	AASDH
Citrulline-Nitric Oxide Cycle	0.412	0.2	#NUM!	NOS3
Galactose Degradation I (Leloir Pathway)	0.412	0.2	#NUM!	GALM
Transcriptional Regulatory Network in Embryonic Stem Cells	0.408	0.111	#NUM!	GATA4,GBX2,HIST1H4I,NANOG,RFX4,SKIL
α-Adrenergic Signaling	0.406	0.105	1.89	ADCY10,ADRA2A,GNG4,MRAS,PHKG1,PRKCG,PRKD1,PYGM,RASD1,SLC8A2
Cytotoxic T Lymphocyte-mediated Apoptosis of Target Cells	0.406	0.118	-1	APAF1,CASP8,CASP9,FADD
IL-9 Signaling	0.406	0.118	#NUM!	PIK3C2A,PIK3CD,SOCS2,STAT1
Role of JAK2 in Hormone-like Cytokine Signaling	0.406	0.118	#NUM!	SOCS2,SOCS7,STAT1,TYK2
Estrogen Receptor Signaling	0.397	0.102	#NUM!	CREBBP,EP300,GTF2A1,GTF2H1,HIST2H3C,MED13,MRAS,NCOA3,PCK1,PPARGC1A,RASD1,SPEN,TAF4B,TAF9B
Role of PI3K/AKT Signaling in the Pathogenesis of Influenza	0.394	0.108	0.447	CASP9,CRKL,IFNA4,NFKBIA,NFKBIE,PIK3C2A,PIK3CD
Neuregulin Signaling	0.391	0.104	1.414	CDK5R1,CRKL,EGF,EREG,GRB7,MATK,MRAS,PRKCG,PRKD1,RASD1
fMLP Signaling in Neutrophils	0.387	0.103	1.667	FPR2,GNG4,MRAS,NCF1,NFAT5,NFKBIA,NFKBIE,PIK3C2A,PIK3CD,PRKCG,PRKD1,RASD1
mTOR Signaling	0.386	0.0995	1.155	ARHGAP8/PRR5-ARHGAP8,DDIT4,HIF1A,HMOX1,MRAS,MT-RNR1,MT-RNR2,PIK3C2A,PIK3CD,PLD1,PLD4,PRKCG,PRKD1,PROK1,PRR5,RASD1,RHOB,RHOBTB1,RHOH,VEGFC,VEGFD
IL-17A Signaling in Fibroblasts	0.382	0.114	#NUM!	CEBPB,NFKBIA,NFKBIE,NFKBIZ
Telomere Extension by Telomerase	0.382	0.133	#NUM!	PINX1,POT1
14-3-3-mediated Signaling	0.38	0.102	1.265	MRAS,PIK3C2A,PIK3CD,PLCD1,PLCD4,PLCH2,PRKCG,PRKD1,RASD1,SFN,TUBA8,TUBB2A,YWHAQ
D-myo-inositol (1,4,5)-Trisphosphate Biosynthesis	0.38	0.12	#NUM!	PIP5K1B,PLCD1,PLCD4
Fc Epsilon RI Signaling	0.376	0.102	1.508	INPPL1,MAP2K6,MRAS,PIK3C2A,PIK3CD,PLA2G3,PLA2G4C,PLA2G4F,PRKCG,PRKD1,RASD1,VAV3
Telomerase Signaling	0.37	0.102	0.707	CDKN1A,EGF,ELF1,ETS2,IL2RB,MRAS,PIK3C2A,PIK3CD,POT1,RASD1,TERT
Erythropoietin Signaling	0.367	0.104	#NUM!	MRAS,NFKBIA,NFKBIE,PIK3C2A,PIK3CD,PRKCG,PRKD1,RASD1
LPS/IL-1 Mediated Inhibition of RXR Function	0.365	0.0982	-0.302	ABCB9,ABCG1,ABCG5,ALDH1B1,ALDH8A1,APOE,CD14,CHST10,CHST3,CPT2,HMGCS1,HS3ST3A1,IL1RAP,IL36G,IL4I1,MAP3K1,NDST2,NDST3,NR1H4,PPARGC1A,SLC27A5,SLCO1B3
Glycolysis I	0.355	0.115	#NUM!	ALDOA,ENO2,FBP2
Gluconeogenesis I	0.355	0.115	#NUM!	ALDOA,ENO2,FBP2
Apelin Liver Signaling Pathway	0.355	0.115	#NUM!	AGT,EDN1,EDN2
Role of MAPK Signaling in the Pathogenesis of Influenza	0.353	0.103	#NUM!	MAP2K6,MRAS,PLA2G3,PLA2G4C,PLA2G4F,PTGS2,RABGEF1,RASD1
Urea Cycle	0.353	0.167	#NUM!	ARG2
Serotonin and Melatonin Biosynthesis	0.353	0.167	#NUM!	TPH2
Arginine Degradation VI (Arginase 2 Pathway)	0.353	0.167	#NUM!	ARG2
Glycine Cleavage Complex	0.353	0.167	#NUM!	TBXT
Selenocysteine Biosynthesis II (Archaea and Eukaryotes)	0.353	0.167	#NUM!	SEPSECS
GDP-mannose Biosynthesis	0.353	0.167	#NUM!	GMPPB
Clathrin-mediated Endocytosis Signaling	0.35	0.0979	#NUM!	APOA1,APOE,EGF,FGF11,FGF17,FGF21,FGF9,ITGB6,MDM2,NUMB,PICALM,PIK3C2A,PIK3CD,PROK1,S100A8,SNX9,UBD,VEGFC,VEGFD
Cancer Drug Resistance By Drug Efflux	0.338	0.103	#NUM!	ABCC10,MDM2,MRAS,PIK3CD,PTGS2,RASD1
Altered T Cell and B Cell Signaling in Rheumatoid Arthritis	0.333	0.1	#NUM!	CD28,CD79A,CD79B,IL36G,LTB,TLR2,TLR5,TLR7,TNFSF13B
ErbB4 Signaling	0.331	0.101	1.633	MRAS,Nrg1,PIK3C2A,PIK3CD,PRKCG,PRKD1,RASD1
Chondroitin Sulfate Biosynthesis (Late Stages)	0.33	0.104	-0.447	CHST10,CHST3,HS3ST3A1,NDST2,NDST3
IL-3 Signaling	0.325	0.1	1.134	CRKL,MRAS,PIK3C2A,PIK3CD,PRKCG,PRKD1,RASD1,STAT1
Dermatan Sulfate Biosynthesis	0.322	0.102	-0.816	CHST10,CHST3,DSEL,HS3ST3A1,NDST2,NDST3
Mitochondrial L-carnitine Shuttle Pathway	0.319	0.118	#NUM!	CPT2,SLC27A5
Th1 Pathway	0.319	0.0976	0.577	CD28,DLL1,DLL4,GATA3,IL18R1,MAP2K6,NFIL3,PIK3C2A,PIK3CD,STAT1,TBX21,TYK2
Role of JAK1 and JAK3 in γc Cytokine Signaling	0.317	0.1	#NUM!	IL15RA,IL2RB,MRAS,PIK3C2A,PIK3CD,RASD1,STAT1
Glucocorticoid Receptor Signaling	0.314	0.095	#NUM!	ADRB2,AGT,BCL2L1,CDKN1A,CEBPB,CREBBP,CXCL3,DUSP1,EP300,GTF2A1,GTF2H1,HSPA1A/HSPA1B,Hspa1b,HSPA1L,KRT16,MAP3K1,MRAS,NCOA3,NFAT5,NFKBIA,NFKBIE,PCK1,PIK3C2A,PIK3CD,POU2F1,POU2F2,PTGS2,RASD1,SGK1,STAT1,TAF4B,TAF9B
Thrombin Signaling	0.312	0.0957	0	ADCY10,ARHGEF15,EGF,GATA3,GATA4,GNA13,GNG4,MRAS,MYL4,PIK3C2A,PIK3CD,PLCD1,PLCD4,PLCH2,PRKCG,PRKD1,RASD1,RHOB,RHOBTB1,RHOH
IL-17 Signaling	0.312	0.0988	#NUM!	CEBPB,IL19,MAP2K6,MRAS,PIK3C2A,PIK3CD,PTGS2,RASD1
Semaphorin Signaling in Neurons	0.307	0.1	#NUM!	DPYSL2,DPYSL4,RHOB,RHOBTB1,RHOH,SEMA7A
NAD Biosynthesis from 2-amino-3-carboxymuconate Semialdehyde	0.305	0.143	#NUM!	NADSYN1
Superpathway of Serine and Glycine Biosynthesis I	0.305	0.143	#NUM!	PSAT1
GDP-glucose Biosynthesis	0.305	0.143	#NUM!	GCK
Aspartate Degradation II	0.305	0.143	#NUM!	GOT1L1
GM-CSF Signaling	0.303	0.0986	0.816	BCL2L1,MRAS,PIK3C2A,PIK3CD,PIM1,RASD1,STAT1
D-myo-inositol (1,3,4)-trisphosphate Biosynthesis	0.292	0.111	#NUM!	INPPL1,ITPKC
Methylglyoxal Degradation III	0.292	0.111	#NUM!	AKR1B1,AKR1B10
Gαq Signaling	0.292	0.0949	0.905	GNG4,HMOX1,MRAS,NFKBIA,NFKBIE,PIK3C2A,PIK3CD,PLD1,PLD4,PRKCG,PRKD1,RGS4,RHOB,RHOBTB1,RHOH
FAT10 Signaling Pathway	0.292	0.111	#NUM!	SQSTM1,UBD
UVC-Induced MAPK Signaling	0.281	0.098	1	MRAS,PRKCG,PRKD1,RASD1,SMPD3
Apelin Endothelial Signaling Pathway	0.281	0.0948	1	ADCY10,GNA13,HIF1A,KLF2,MRAS,NOS3,PIK3C2A,PIK3CD,PRKCG,PRKD1,RASD1
GPCR-Mediated Integration of Enteroendocrine Signaling Exemplified by an L Cell	0.277	0.0959	1.134	ADCY10,ADRB2,CCK,GLP1R,PLCD1,PLCD4,PLCH2
Th2 Pathway	0.277	0.0942	1.387	CD28,CXCR4,DLL1,GATA3,IL17RB,IL2RB,JAG2,PIK3C2A,PIK3CD,PTGDR2,S1PR1,TBX21,TYK2
Melanocyte Development and Pigmentation Signaling	0.274	0.0947	2.121	ADCY10,ATF4,CREBBP,EP300,MC1R,MRAS,PIK3C2A,PIK3CD,RASD1
ErbB Signaling	0.274	0.0947	0.707	EGF,EREG,MAP2K6,MRAS,PIK3C2A,PIK3CD,PRKCG,PRKD1,RASD1
TNFR2 Signaling	0.268	0.1	#NUM!	MAP3K1,NFKBIA,NFKBIE
nNOS Signaling in Skeletal Muscle Cells	0.268	0.0976	#NUM!	CACNB4,CAPN3,RYR1,SNTB2
GADD45 Signaling	0.268	0.105	#NUM!	BRCA1,CDKN1A
Triacylglycerol Biosynthesis	0.268	0.0976	0	ELOVL2,GPAM,LIPT2,PLPPR4
Airway Pathology in Chronic Obstructive Pulmonary Disease	0.265	0.125	#NUM!	CXCL3
Glucose and Glucose-1-phosphate Degradation	0.265	0.125	#NUM!	GCK
Salvage Pathways of Pyrimidine Deoxyribonucleotides	0.265	0.125	#NUM!	APOBEC3B
TREM1 Signaling	0.254	0.0933	1.134	CXCL3,ITGAX,LAT2,NLRP12,TLR2,TLR5,TLR7
Estrogen-Dependent Breast Cancer Signaling	0.254	0.0933	1.342	ATF4,CREBBP,MRAS,PIK3C2A,PIK3CD,RASD1,TERT
Leptin Signaling in Obesity	0.254	0.0933	#NUM!	ADCY10,GHRL,PIK3C2A,PIK3CD,PLCD1,PLCD4,PLCH2
Glioma Invasiveness Signaling	0.254	0.0933	0.447	MRAS,PIK3C2A,PIK3CD,RASD1,RHOB,RHOBTB1,RHOH
UVB-Induced MAPK Signaling	0.253	0.0943	1	HIST2H3C,PIK3C2A,PIK3CD,PRKCG,PRKD1
Intrinsic Prothrombin Activation Pathway	0.253	0.0952	#NUM!	FGA,KLKB1,PROC,SERPINC1
tRNA Splicing	0.253	0.0952	-1	FICD,PDE4C,TRPT1,TSEN2
Retinol Biosynthesis	0.253	0.0952	#NUM!	AKR1B10,DHRS9,RDH10,RDH14
G Protein Signaling Mediated by Tubby	0.25	0.0968	#NUM!	GNG4,MRAS,TUB
Granzyme A Signaling	0.245	0.1	#NUM!	CREBBP,EP300
UDP-N-acetyl-D-galactosamine Biosynthesis II	0.232	0.111	#NUM!	GCK
Folate Transformations I	0.232	0.111	#NUM!	MTHFR
Maturity Onset Diabetes of Young (MODY) Signaling	0.225	0.0952	#NUM!	FOXA2,GCK
Ketogenesis	0.205	0.1	#NUM!	HMGCS1
Calcium Transport I	0.205	0.1	#NUM!	ATP2A3
Mineralocorticoid Biosynthesis	0.205	0.1	#NUM!	HSD3B7
Natural Killer Cell Signaling	0	0.075	#NUM!	INPPL1,MRAS,PIK3C2A,PIK3CD,PRKCG,PRKD1,RASD1,VAV3,ZAP70
Leukocyte Extravasation Signaling	0	0.0905	2.673	ARHGAP8/PRR5-ARHGAP8,CLDN11,CLDN15,CRKL,CXCR4,MMP11,NCF1,PECAM1,PIK3C2A,PIK3CD,PRKCG,PRKD1,RASSF5,RHOH,SELPLG,TEC,TXK,VAV3
Synaptic Long Term Potentiation	0	0.093	2.111	ATF4,CREBBP,EP300,GRM4,MRAS,PLCD1,PLCD4,PLCH2,PPP1R3C,PRKCG,PRKD1,RASD1
Axonal Guidance Signaling	0	0.0924	#NUM!	Adam1a,ADAM30,ADAM32,Adam4/Gm4787,ADAMTS15,ARHGEF15,BDNF,CRKL,CXCR4,DPYSL2,ECE2,EFNA1,EFNB1,EFNB3,EGF,EPHA2,EPHA8,FZD5,FZD7,FZD8,GNA13,GNG4,LINGO1,MMP11,MRAS,MYL4,NFAT5,NGF,PIK3C2A,PIK3CD,PLCD1,PLCD4,PLCH2,PRKCG,PRKD1,PROK1,PTCH1,RASD1,RASSF5,SEMA7A,TUBA8,TUBB2A,VEGFC,VEGFD,WNT11
Synaptic Long Term Depression	0	0.0909	2.5	CACNB4,GNA13,GRM4,Gucy2g,MRAS,NOS3,NPR1,PLA2G3,PLA2G4C,PLA2G4F,PLCD1,PLCD4,PLCH2,PRKCG,PRKD1,RASD1,RYR1
Aryl Hydrocarbon Receptor Signaling	0	0.0769	-0.378	AHR,ALDH1B1,ALDH8A1,APAF1,CDKN1A,EP300,HSPB2,MDM2,NCOA3,NCOA7,RARB
Mitochondrial Dysfunction	0	0.0409	#NUM!	ATPAF1,CASP8,CASP9,COX15,COX17,DHODH,NDUFAF1
Ceramide Signaling	0	0.0787	0.447	MAP3K1,MRAS,PIK3C2A,PIK3CD,RASD1,S1PR1,SMPD3
PXR/RXR Activation	0	0.0615	#NUM!	ABCB9,PPARGC1A,SLCO1B3,UGT1A1
Tight Junction Signaling	0	0.0357	#NUM!	CLDN11,CLDN15,MPP5,MYH11,MYH7,MYL4
Regulation of Actin-based Motility by Rho	0	0.0532	1	MYL4,PIP5K1B,RHOB,RHOBTB1,RHOH
Caveolar-mediated Endocytosis Signaling	0	0.0822	#NUM!	DYRK3,EGF,ITGAE,ITGAX,ITGB6,MAP3K2
Fcγ Receptor-mediated Phagocytosis in Macrophages and Monocytes	0	0.0851	1.414	FGR,HMOX1,NCF1,PLD1,PLD4,PRKCG,PRKD1,VAV3
Role of NFAT in Regulation of the Immune Response	0	0.0769	2.333	CD28,CD79A,CD79B,GATA4,GNA13,GNG4,MRAS,NFAT5,NFKBIA,NFKBIE,PIK3C2A,PIK3CD,RASD1,ZAP70
FcγRIIB Signaling in B Lymphocytes	0	0.0921	1.342	CACNB4,CD79A,CD79B,MRAS,PIK3C2A,PIK3CD,RASD1
CCR5 Signaling in Macrophages	0	0.0532	#NUM!	CACNB4,GNG4,MRAS,PRKCG,PRKD1
IL-22 Signaling	0	0.0833	#NUM!	STAT1,TYK2
Calcium-induced T Lymphocyte Apoptosis	0	0.0758	2	ATP2A3,EP300,PRKCG,PRKD1,ZAP70
CXCR4 Signaling	0	0.0833	1.508	ADCY10,CXCR4,GNA13,GNG4,MRAS,MYL4,PIK3C2A,PIK3CD,PRKCG,PRKD1,RASD1,RHOB,RHOBTB1,RHOH
4-1BB Signaling in T Lymphocytes	0	0.0625	#NUM!	NFKBIA,NFKBIE
CTLA4 Signaling in Cytotoxic T Lymphocytes	0	0.0444	#NUM!	CD28,PIK3C2A,PIK3CD,ZAP70
T Helper Cell Differentiation	0	0.0822	#NUM!	BCL6,CD28,GATA3,IL18R1,STAT1,TBX21
CCR3 Signaling in Eosinophils	0	0.088	2.333	CCL24,GNG4,MRAS,PIK3C2A,PIK3CD,PLA2G3,PLA2G4C,PLA2G4F,PRKCG,PRKD1,RASD1
Oncostatin M Signaling	0	0.093	#NUM!	MRAS,RASD1,STAT1,TYK2
CD28 Signaling in T Helper Cells	0	0.0661	1.633	CD28,MAP3K1,NFAT5,NFKBIA,NFKBIE,PIK3C2A,PIK3CD,ZAP70
Virus Entry via Endocytic Pathways	0	0.0648	#NUM!	ITGB6,MRAS,PIK3C2A,PIK3CD,PRKCG,PRKD1,RASD1
Role of Cytokines in Mediating Communication between Immune Cells	0	0.037	#NUM!	IFNA4,IL36G
Dendritic Cell Maturation	0	0.0707	0.577	ATF4,CREBBP,IL36G,LTB,NFKBIA,NFKBIE,PIK3C2A,PIK3CD,PLCD1,PLCD4,PLCH2,STAT1,TLR2
Mechanisms of Viral Exit from Host Cells	0	0.0732	#NUM!	LMNB1,PRKCG,PRKD1
Cellular Effects of Sildenafil (Viagra)	0	0.0763	#NUM!	ADCY10,MYH11,MYH7,MYL4,NOS3,PDE4C,PLCD1,PLCD4,PLCH2,SLC4A5
Neuropathic Pain Signaling In Dorsal Horn Neurons	0	0.0882	1	BDNF,GRM4,PIK3C2A,PIK3CD,PLCD1,PLCD4,PLCH2,PRKCG,PRKD1
Relaxin Signaling	0	0.0867	1	ADCY10,FICD,GNA13,GNG4,Gucy2g,MRAS,NFKBIA,NFKBIE,NOS3,NPR1,PDE4C,PIK3C2A,PIK3CD
Agrin Interactions at Neuromuscular Junction	0	0.0385	#NUM!	MRAS,Nrg1,RASD1
Renin-Angiotensin Signaling	0	0.0924	1.89	ADCY10,AGT,MAP3K1,MRAS,PIK3C2A,PIK3CD,PRKCG,PRKD1,PTGER2,RASD1,STAT1
CDK5 Signaling	0	0.0926	2.333	ADCY10,BDNF,CABLES1,CDK5R1,FOSB,MAPK4,MRAS,NGF,PPP1R3C,RASD1
iCOS-iCOSL Signaling in T Helper Cells	0	0.0804	1.633	CD28,IL2RB,NFAT5,NFKBIA,NFKBIE,PIK3C2A,PIK3CD,PLEKHA2,ZAP70
Cell Cycle Regulation by BTG Family Proteins	0	0.0811	#NUM!	BTG1,HOXB9,NOCT
Corticotropin Releasing Hormone Signaling	0	0.0828	2.111	ADCY10,ATF4,BDNF,CACNB4,CREBBP,Gucy2g,NOS3,NPR1,PRKCG,PRKD1,PTCH1,PTGS2
Mitotic Roles of Polo-Like Kinase	0	0.0152	#NUM!	CDC25B
HMGB1 Signaling	0	0.0904	1	AGER,CNTF,IL11,IL36G,LTB,MAP2K6,MRAS,PIK3C2A,PIK3CD,RASD1,RHOB,RHOBTB1,RHOH,TNFSF10,TNFSF13B
Role of CHK Proteins in Cell Cycle Checkpoint Control	0	0.0526	#NUM!	BRCA1,CDKN1A,HUS1
FLT3 Signaling in Hematopoietic Progenitor Cells	0	0.0833	0.816	ATF4,CREBBP,MRAS,PIK3C2A,PIK3CD,RASD1,STAT1
GNRH Signaling	0	0.0925	2.673	ADCY10,ATF4,CACNB4,CREBBP,GNRH1,MAP2K6,MAP3K1,MAP3K10,MAP3K13,MAP3K15,MAP3K2,MAP3K8,MRAS,PRKCG,PRKD1,RASD1
DNA Methylation and Transcriptional Repression Signaling	0	0.0882	#NUM!	ARID4B,HIST1H4I,SAP30
Androgen Signaling	0	0.0809	2.449	CACNB4,CREBBP,EP300,GNA13,GNG4,GTF2A1,GTF2H1,MRAS,PRKCG,PRKD1,TGFB1I1
CREB Signaling in Neurons	0	0.0817	1.941	ADCY10,ATF4,CACNB4,CREBBP,EP300,GNA13,GNG4,GRM4,MRAS,PIK3C2A,PIK3CD,PLCD1,PLCD4,PLCH2,PRKCG,PRKD1,RASD1
Primary Immunodeficiency Signaling	0	0.06	#NUM!	CD79A,DCLRE1C,ZAP70
Allograft Rejection Signaling	0	0.0116	#NUM!	CD28
Glioma Signaling	0	0.0811	0.816	CDKN1A,EGF,MDM2,MRAS,PIK3C2A,PIK3CD,PRKCG,PRKD1,RASD1
Autoimmune Thyroid Disease Signaling	0	0.0408	#NUM!	CD28,TG
Graft-versus-Host Disease Signaling	0	0.0417	#NUM!	CD28,IL36G
Chronic Myeloid Leukemia Signaling	0	0.0769	#NUM!	BCL2L1,CDKN1A,CRKL,MDM2,MRAS,PIK3C2A,PIK3CD,RASD1
G Beta Gamma Signaling	0	0.0656	1.89	CACNB4,CAV3,GNA13,GNG4,MRAS,PRKCG,PRKD1,RASD1
Communication between Innate and Adaptive Immune Cells	0	0.0833	#NUM!	CD28,CD79A,CD79B,IL36G,TLR2,TLR5,TLR7,TNFSF13B
Crosstalk between Dendritic Cells and Natural Killer Cells	0	0.0674	#NUM!	CD28,IL15RA,IL2RB,LTB,TLR7,TNFSF10
Systemic Lupus Erythematosus Signaling	0	0.0693	#NUM!	BDKRB2,CD28,CD79A,CD79B,CREM,IFNA4,IL36G,LSM10,MRAS,NFAT5,PIK3C2A,PIK3CD,PIM2,RASD1,TLR7,TNFSF13B
Cdc42 Signaling	0	0.024	1	APC2,FGD3,MYL4,TNK2
FAK Signaling	0	0.0625	#NUM!	CAPN3,EGF,MRAS,PIK3C2A,PIK3CD,RASD1
EIF2 Signaling	0	0.0489	-0.378	ATF3,ATF4,EIF2AK3,EIF5,MRAS,MT-RNR1,MT-RNR2,PIK3C2A,PIK3CD,PPP1R15A,RASD1
PAK Signaling	0	0.051	1	MRAS,MYL4,PIK3C2A,PIK3CD,RASD1
Rac Signaling	0	0.0714	1.134	CDK5R1,MAP3K1,MRAS,PIK3C2A,PIK3CD,PIP5K1B,PLD1,RASD1
Regulation of eIF4 and p70S6K Signaling	0	0.0443	#NUM!	EIF4EBP3,MRAS,MT-RNR1,MT-RNR2,PIK3C2A,PIK3CD,RASD1
Role of NFAT in Cardiac Hypertrophy	0	0.0884	1.5	ADCY10,CACNB4,EP300,GATA4,GNG4,IL11,MAP2K6,MAP3K1,MRAS,NKX2-5,PIK3C2A,PIK3CD,PLCD1,PLCD4,PLCH2,PRKCG,PRKD1,RASD1,SLC8A2
B Cell Development	0	0.0556	#NUM!	CD79A,CD79B
Breast Cancer Regulation by Stathmin1	0	0.0746	#NUM!	ADCY10,ARHGEF15,ARHGEF19,CDKN1A,GNA13,GNG4,MRAS,PIK3C2A,PIK3CD,PPP1R3C,PRKCG,PRKD1,RASD1,TUBA8,TUBB2A
Neuroprotective Role of THOP1 in Alzheimer's Disease	0	0.0776	1.89	AGT,ECE2,ENDOU,GNRH1,Gzmb,GZMM,PRSS12,TMPRSS7,TMPRSS9
Nur77 Signaling in T Lymphocytes	0	0.0847	#NUM!	APAF1,CASP9,CD28,EP300,MAP3K2
Role of Lipids/Lipid Rafts in the Pathogenesis of Influenza	0	0.0435	#NUM!	IFNA4
Role of Hypercytokinemia/hyperchemokinemia in the Pathogenesis of Influenza	0	0.0465	#NUM!	IFNA4,IL36G
Antiproliferative Role of TOB in T Cell Signaling	0	0.0385	#NUM!	TOB1
MSP-RON Signaling Pathway	0	0.0678	#NUM!	KLKB1,PIK3C2A,PIK3CD,TLR2
OX40 Signaling Pathway	0	0.0444	0	BCL2L1,NFKBIA,NFKBIE,TRAF5
Inhibition of Angiogenesis by TSP1	0	0.0588	#NUM!	KDR,NOS3
Cyclins and Cell Cycle Regulation	0	0.0123	#NUM!	CDKN1A
Cell Cycle Control of Chromosomal Replication	0	0.0714	#NUM!	CDK18,MCM9,ORC5,POLD1
Assembly of RNA Polymerase II Complex	0	0.08	#NUM!	GTF2A1,GTF2H1,TAF4B,TAF9B
Assembly of RNA Polymerase III Complex	0	0.0769	#NUM!	BRF2
Role of Tissue Factor in Cancer	0	0.0909	#NUM!	BCL2L1,CCN1,CCN2,FGA,FGR,GNA13,MRAS,PIK3C2A,PIK3CD,RASD1,VEGFC
Assembly of RNA Polymerase I Complex	0	0.0833	#NUM!	TAF1B
Role of IL-17F in Allergic Inflammatory Airway Diseases	0	0.0889	#NUM!	ATF4,CREBBP,CXCL6,IL11
Role of JAK1, JAK2 and TYK2 in Interferon Signaling	0	0.0833	#NUM!	STAT1,TYK2
Role of JAK family kinases in IL-6-type Cytokine Signaling	0	0.08	#NUM!	STAT1,TYK2
Actin Nucleation by ARP-WASP Complex	0	0.0694	#NUM!	MRAS,RASD1,RHOB,RHOBTB1,RHOH
Dopamine-DARPP32 Feedback in cAMP Signaling	0	0.092	1.897	ADCY10,ATF1,ATF4,ATP2A3,CREBBP,CREM,KCNJ14,KCNJ2,KCNJ4,PLCD1,PLCD4,PLCH2,PPP1R3C,PRKCG,PRKD1
Paxillin Signaling	0	0.0636	#NUM!	ITGAE,ITGAX,ITGB6,MRAS,PIK3C2A,PIK3CD,RASD1
Signaling by Rho Family GTPases	0	0.0656	-0.277	ARHGEF15,ARHGEF19,CDH20,CIT,GNA13,GNG4,MAP3K10,MRAS,MYL4,PIK3C2A,PIK3CD,PIP5K1B,PLD1,RHOB,RHOBTB1,RHOH
RhoGDI Signaling	0	0.0778	0.905	ARHGAP8/PRR5-ARHGAP8,ARHGEF15,ARHGEF19,CDH20,CREBBP,EP300,GNA13,GNG4,MRAS,MYL4,PIP5K1B,RHOB,RHOBTB1,RHOH
Sertoli Cell-Sertoli Cell Junction Signaling	0	0.0914	#NUM!	ADCY10,AXIN1,CLDN11,CLDN15,MAP3K1,MAP3K10,MAP3K13,MAP3K15,MAP3K2,MAP3K8,MRAS,NOS3,PLS1,RAB8B,RASD1,TUBA8,TUBB2A
Gap Junction Signaling	0	0.0905	#NUM!	ADCY10,EGF,GJA4,GJC2,Gucy2g,MAP3K2,MRAS,NPR1,PIK3C2A,PIK3CD,PLCD1,PLCD4,PLCH2,PRKCG,PRKD1,RASD1,TUBA8,TUBB2A
Hematopoiesis from Pluripotent Stem Cells	0	0.0204	#NUM!	IL11
Hematopoiesis from Multipotent Stem Cells	0	0.0833	#NUM!	THPO
nNOS Signaling in Neurons	0	0.0851	#NUM!	CAPN3,PRKCG,PRKD1,RASD1
ErbB2-ErbB3 Signaling	0	0.0909	0.447	MRAS,Nrg1,PIK3C2A,PIK3CD,RASD1,TYK2
Estrogen-mediated S-phase Entry	0	0.0385	#NUM!	CDKN1A
GDNF Family Ligand-Receptor Interactions	0	0.0909	1.633	DOK2,DOK3,GDNF,MRAS,PIK3C2A,PIK3CD,RASD1
Netrin Signaling	0	0.0462	#NUM!	CACNB4,NFAT5,RYR1
Heparan Sulfate Biosynthesis	0	0.0723	-0.816	CHST10,CHST3,DTD2,HS3ST3A1,NDST2,NDST3
Fatty Acid Activation	0	0.0769	#NUM!	SLC27A5
Bupropion Degradation	0	0.04	#NUM!	CYP2C18
Thyroid Hormone Metabolism II (via Conjugation and/or Degradation)	0	0.0263	#NUM!	UGT1A1
NAD biosynthesis II (from tryptophan)	0	0.0714	#NUM!	NADSYN1
Nicotine Degradation III	0	0.0357	#NUM!	CYP2C18,UGT1A1
Dopamine Degradation	0	0.0667	#NUM!	ALDH1B1,IL4I1
Chondroitin Sulfate Degradation (Metazoa)	0	0.0625	#NUM!	HYAL3
Heparan Sulfate Biosynthesis (Late Stages)	0	0.0789	-0.816	CHST10,CHST3,DTD2,HS3ST3A1,NDST2,NDST3
Glutaryl-CoA Degradation	0	0.0714	#NUM!	EHHADH
Isoleucine Degradation I	0	0.0714	#NUM!	EHHADH
Androgen Biosynthesis	0	0.0714	#NUM!	HSD3B7
CDP-diacylglycerol Biosynthesis I	0	0.05	#NUM!	GPAM
Melatonin Degradation I	0	0.0333	#NUM!	CYP2C18,UGT1A1
γ-linolenate Biosynthesis II (Animals)	0	0.0588	#NUM!	SLC27A5
NAD Salvage Pathway II	0	0.0385	#NUM!	NUDT12
Triacylglycerol Degradation	0	0.0577	#NUM!	DTD2,NDST2,NDST3
Estrogen Biosynthesis	0	0.0244	#NUM!	CYP2C18
Oleate Biosynthesis II (Animals)	0	0.0769	#NUM!	UFSP1
Chondroitin Sulfate Biosynthesis	0	0.0893	-0.447	CHST10,CHST3,HS3ST3A1,NDST2,NDST3
Glycogen Degradation III	0	0.0714	#NUM!	PYGM
Glutathione-mediated Detoxification	0	0.0312	#NUM!	Gsta4
tRNA Charging	0	0.0769	#NUM!	DARS2,EARS2,PARS2
Phosphatidylglycerol Biosynthesis II (Non-plastidic)	0	0.0455	#NUM!	GPAM
Dermatan Sulfate Degradation (Metazoa)	0	0.0588	#NUM!	HYAL3
Glycogen Degradation II	0	0.0833	#NUM!	PYGM
Nicotine Degradation II	0	0.0308	#NUM!	CYP2C18,UGT1A1
Mevalonate Pathway I	0	0.0769	#NUM!	HMGCS1
Valine Degradation I	0	0.0556	#NUM!	EHHADH
Superpathway of D-myo-inositol (1,4,5)-trisphosphate Metabolism	0	0.087	#NUM!	INPPL1,ITPKC
Serotonin Degradation	0	0.0597	-1	ALDH1B1,DHRS9,IL4I1,UGT1A1
D-myo-inositol (1,4,5)-trisphosphate Degradation	0	0.0588	#NUM!	INPPL1
Colanic Acid Building Blocks Biosynthesis	0	0.0714	#NUM!	GMPPB
γ-glutamyl Cycle	0	0.0909	#NUM!	GCLC
Tryptophan Degradation III (Eukaryotic)	0	0.0455	#NUM!	EHHADH
Purine Nucleotides De Novo Biosynthesis II	0	0.0909	#NUM!	PFAS
Histamine Degradation	0	0.0588	#NUM!	ALDH1B1
Superpathway of Melatonin Degradation	0	0.0462	#NUM!	CYP2C18,IL4I1,UGT1A1
Noradrenaline and Adrenaline Degradation	0	0.0857	#NUM!	ALDH1B1,DHRS9,IL4I1
Acetone Degradation I (to Methylglyoxal)	0	0.0333	#NUM!	CYP2C18
Glucocorticoid Biosynthesis	0	0.0909	#NUM!	HSD3B7
Oxidative Ethanol Degradation III	0	0.0526	#NUM!	ALDH1B1
Ethanol Degradation IV	0	0.0435	#NUM!	ALDH1B1
Ethanol Degradation II	0	0.0625	#NUM!	ALDH1B1,DHRS9
Fatty Acid β-oxidation I	0	0.0625	#NUM!	EHHADH,SLC27A5
Superpathway of Methionine Degradation	0	0.0541	#NUM!	GOT1L1,SUOX
Superpathway of Geranylgeranyldiphosphate Biosynthesis I (via Mevalonate)	0	0.0588	#NUM!	HMGCS1
Superpathway of Cholesterol Biosynthesis	0	0.0357	#NUM!	HMGCS1
Epithelial Adherens Junction Signaling	0	0.0719	#NUM!	DLL1,EGF,LEF1,MRAS,MYH11,MYH7,MYL4,RASD1,Tcf7,TUBA8,TUBB2A
Inhibition of Matrix Metalloproteases	0	0.0256	#NUM!	MMP11
Regulation of Cellular Mechanics by Calpain Protease	0	0.0606	#NUM!	CAPN3,EGF,MRAS,RASD1
Remodeling of Epithelial Adherens Junctions	0	0.029	#NUM!	TUBA8,TUBB2A
Agranulocyte Adhesion and Diapedesis	0	0.0833	#NUM!	Ccl2,CCL24,Ccl7,CLDN11,CLDN15,CXCL3,CXCL6,CXCR4,ICAM2,IL36G,MMP11,MYH11,MYH7,MYL4,PECAM1,SELPLG
Granulocyte Adhesion and Diapedesis	0	0.0838	#NUM!	Ccl2,CCL24,Ccl7,CLDN11,CLDN15,CXCL3,CXCL6,CXCR4,FPR2,ICAM2,IL1RAP,IL36G,MMP11,PECAM1,SELPLG
Vitamin-C Transport	0	0.0625	#NUM!	SLC2A1
Oxidative Phosphorylation	0	0.0275	#NUM!	ATPAF1,COX15,COX17
Adipogenesis pathway	0	0.0896	#NUM!	ARNTL,CEBPB,CLOCK,FZD5,FZD7,FZD8,GTF2H1,HIF1A,KLF5,NOCT,SAP30,TXNIP
BER pathway	0	0.0833	#NUM!	LIG3
HIPPO signaling	0	0.0588	-1	AJUBA,PPP1R3C,RASSF1,SFN,YWHAQ
Parkinson's Signaling	0	0.0625	#NUM!	CASP9
EGF Signaling	0	0.0893	-0.447	EGF,MAP3K1,PIK3C2A,PIK3CD,STAT1
Cell Cycle: G1/S Checkpoint Regulation	0	0.0448	#NUM!	CDKN1A,GNL3,MDM2
Nucleotide Excision Repair Pathway	0	0.0286	#NUM!	GTF2H1
PTEN Signaling	0	0.0794	0	BCL2L1,CASP9,CDKN1A,INPPL1,KDR,MAGI3,MRAS,PIK3CD,RASD1,SIRT6
Cardiac β-adrenergic Signaling	0	0.0643	1.633	ADCY10,AKAP1,ATP2A3,FICD,GNG4,MRAS,PDE4C,PPP1R3C,SLC8A2
Interferon Signaling	0	0.0833	#NUM!	IFIT3,STAT1,TYK2
Protein Ubiquitination Pathway	0	0.0842	#NUM!	BRCA1,CRYAB,Dnajb3,DNAJB4,DNAJB9,DNAJC24,DNAJC30,DNAJC6,HSPA12B,HSPA1A/HSPA1B,HSPA1L,HSPA4L,HSPB2,HSPH1,MDM2,PSMD5,SMURF2,UBD,UBE2T,USP27X,USP31,USP51,USP53
IL-2 Signaling	0	0.0806	1	IL2RB,MRAS,PIK3C2A,PIK3CD,RASD1
Amyloid Processing	0	0.0392	#NUM!	CAPN3,CDK5R1
GABA Receptor Signaling	0	0.0526	#NUM!	ADCY10,CACNB4,MRAS,SLC6A12,UBD
IL-4 Signaling	0	0.0814	#NUM!	INPPL1,MRAS,NFAT5,PIK3C2A,PIK3CD,RASD1,TYK2
Insulin Receptor Signaling	0	0.0571	0.378	CRKL,INPPL1,MRAS,PIK3C2A,PIK3CD,PPP1R3C,RASD1,SGK1
Phototransduction Pathway	0	0.0566	#NUM!	GRK1,OPN3,SAG
Chemokine Signaling	0	0.05	#NUM!	CCL24,CXCR4,MRAS,RASD1
Sonic Hedgehog Signaling	0	0.0333	#NUM!	PTCH1
Integrin Signaling	0	0.0837	2.5	CAPN3,CRKL,GRB7,ITGAE,ITGAX,ITGB6,MRAS,MYLK3,PARVB,PFN4,PIK3C2A,PIK3CD,RASD1,RHOB,RHOBTB1,RHOH,TNK2,TTN
Dopamine Receptor Signaling	0	0.0519	#NUM!	ADCY10,IL4I1,PPP1R3C,SLC18A2
Glutamate Receptor Signaling	0	0.0877	#NUM!	GLS,GRM4,SLC17A1,SLC17A8,SLC1A7
BMP signaling pathway	0	0.0588	1	CREBBP,FST,MRAS,NKX2-5,RASD1
GPCR-Mediated Nutrient Sensing in Enteroendocrine Cells	0	0.0804	1.667	ADCY10,CACNB4,CCK,GNG4,PLCD1,PLCD4,PLCH2,PRKCG,PRKD1
Gustation Pathway	0	0.0392	#NUM!	ADCY10,CACNB4,FICD,P2RY6,PDE4C,TAS1R2
Phagosome Maturation	0	0.0467	#NUM!	ATP6V1B2,RAB7B,TUBA8,TUBB2A,TUBD1,TUBE1,VPS37B
Autophagy	0	0.0328	#NUM!	ATG4C,SQSTM1
Inflammasome pathway	0	0.05	#NUM!	CASP8
PD-1, PD-L1 cancer immunotherapy pathway	0	0.0654	-1.134	BCL2L1,CD28,IL2RB,PIK3C2A,PIK3CD,TYK2,ZAP70
Sumoylation Pathway	0	0.0777	-0.816	CBX4,CREBBP,EP300,MDM2,NFKBIA,RHOB,RHOBTB1,RHOH
GP6 Signaling Pathway	0	0.0833	1.897	Col17a1,COL20A1,COL7A1,FGA,LAMC2,PIK3C2A,PIK3CD,PRKCG,PRKD1,RASGRP2
IL-7 Signaling Pathway	0	0.0759	0.447	BCL6,MCL1,PIK3C2A,PIK3CD,SLC2A1,STAT1
Sirtuin Signaling Pathway	0	0.0788	0.853	ARG2,ARNTL,ATG14,ATG2B,ATG4C,CLOCK,GABARAPL1,GLS,HIF1A,HIST2H3C,MAPK4,MLYCD,NDUFAF1,NOS3,NR1H4,PCK1,PPARGC1A,RARB,SIRT4,SIRT5,SIRT6,SLC2A1,TUBA8
Opioid Signaling Pathway	0	0.076	0.728	ADCY10,ATF4,CACNB4,CREBBP,EP300,FGR,FOSB,GRK1,MAP2K6,MAPK4,MRAS,NFKBIA,NOS3,PRKCG,PRKD1,RASD1,RGS11,RGS4,RYR1
Iron homeostasis signaling pathway	0	0.0657	#NUM!	ATP6V1B2,EGF,GDF15,HIF1A,HIF3A,HMOX1,HPX,SLC25A37,TYK2
Th17 Activation Pathway	0	0.0879	-0.707	AHR,BATF,HIF1A,IRAK4,NFAT5,PTGER2,RORA,TYK2
SPINK1 Pancreatic Cancer Pathway	0	0.0333	#NUM!	CTRB2,KLKB1
NER Pathway	0	0.0485	-0.447	EP300,GTF2H1,HIST1H4I,LIG3,POLD1
SPINK1 General Cancer Pathway	0	0.0714	0	MRAS,PIK3C2A,PIK3CD,RASD1,TYK2
Endocannabinoid Neuronal Synapse Pathway	0	0.0625	0.707	ADCY10,CACNB4,MAPK4,PLCD1,PLCD4,PLCH2,PTGS2,TRPV1
Endocannabinoid Developing Neuron Pathway	0	0.0862	0.333	ADCY10,ATF4,BRCA1,CREBBP,MAP2K6,MAPK4,MRAS,PIK3C2A,PIK3CD,RASD1
Apelin Pancreas Signaling Pathway	0	0.0667	#NUM!	EIF2AK3,PIK3C2A,PIK3CD
Apelin Cardiac Fibroblast Signaling Pathway	0	0.087	#NUM!	CCN2,NOS3
Apelin Adipocyte Signaling Pathway	0	0.0617	1.342	ADCY10,HIF1A,MAPK4,PPARGC1A,UCP1
FAT10 Cancer Signaling Pathway	0	0.087	2	CXCR4,HOXB9,NFKBIA,UBD
T Cell Exhaustion Signaling Pathway	0	0.0909	-1.069	BATF,BCL6,CD28,IFNA4,KDR,LAG3,MRAS,NFAT5,PIK3C2A,PIK3CD,RASD1,STAT1,TBX21,TNFRSF14,TYK2,ZAP70
Synaptogenesis Signaling Pathway	0	0.0863	2.6	ADCY10,APOE,ATF4,BDNF,CACNB4,CDH20,CPLX1,CPLX3,CREBBP,CRKL,EFNA1,EFNB1,EFNB3,EIF4EBP3,EPHA2,EPHA8,FGR,GRM4,MRAS,NLGN3,PIK3C2A,PIK3CD,RASD1,RASGRF1,RASGRP2,STXBP5,STXBP6
Systemic Lupus Erythematosus In T Cell Signaling Pathway	0	0.0567	0.229	ATF4,BCL6,CASP8,CASP9,CD28,CREBBP,CREM,ELF1,GNA13,MAP2K6,MRAS,NOS3,PIK3C2A,PIK3CD,RASD1,RHOB,RHOBTB1,RHOH,SELPLG
Calcium Signaling	0	0.0825	3.317	ATF4,ATP2A3,CACNB4,CHRNA4,CHRNB2,CHRND,CREBBP,EP300,MYH11,MYH7,MYL4,NFAT5,RYR1,SLC8A2,SLC8B1,TNNI1,TNNI3
Complement System	0	0.027	#NUM!	ITGAX

## Sheet: S6
Upstream Regulator	Expr Log Ratio	Molecule Type	Predicted Activation State	Activation z-score	p-value of overlap	Target molecules in dataset	Mechanistic Network
forskolin		chemical toxicant	Activated	6.389	1.43e-05	ADM,ADORA2A,AKR1B10,ALDOA,APOA1,AQP5,ARC,ATF3,ATP1B1,ATP6AP2,ATP6V1B2,BAMBI,BDNF,CASP9,CCK,CCN2,CD14,CDKN1A,CEBPB,CREM,CRYAB,CXCL3,CXCR4,CYP27B1,DAPK1,DDIT4,DUOX2,DUSP1,DYRK3,EDN1,EREG,FOSB,FOSL1,FOSL2,FST,GATA4,GEM,GNRH1,HAS2,HAS3,HIF1A,HK2,HMOX1,HSPA1A/HSPA1B,IER3,IGFBP3,IL11,INA,INHA,INHBA,JMJD6,KLF4,LAYN,MAP4K4,MDM2,MFRP,MGAT3,MUC2,NDP,NFIL3,NFKBIA,NGF,NPAS4,NPY1R,NR4A2,NR4A3,NR5A1,PCK1,PDE4C…	459 (13)
NUPR1	2.526	transcription regulator	Activated	5.513	7.24e-06	ABHD15,ABL2,ADM,ADRB2,ALOXE3,ANGEL1,APOBEC3B,ATF3,BLM,BRCA1,BTG1,C1orf112,C3orf62,C8orf58,CCDC77,CCN1,CDCA2,CEBPB,CSTF2T,CXCL3,CXCR4,DIDO1,EME1,ENO2,EREG,ETV6,EXO1,FAM111A,FAM120B,FZD8,GDF15,HK2,HOXB5,IPP,IRF2BP2,KANK2,KIF18A,KLF4,KNL1,LMNB1,MAFG,MXD1,NFIL3,NUPR1,OSER1,OSGEPL1,PCTP,PER3,PIM1,PM20D2,PPFIBP2,PPP1R15A,PPWD1,RAB17,RAB39B,RANBP6,RFTN2,RIBC2,RILPL2,RNF19B,RTN4IP1,SAT1,SH2D5,SIX4,SLC16A…	164 (3)
tetradecanoylphorbol acetate		chemical drug	Activated	5.22	0.00472	2810032G03Rik,ACHE,ADM,ADORA2A,AGER,AGT,AHCTF1,AKR1B10,ALOXE3,ARID3B,ATP2A3,BCL2L1,BDNF,BLM,C3orf52,CAMSAP1,Ccl2,Ccl7,CCN1,CCN2,CCNT1,CD14,CD28,CDK5R1,CDKN1A,CH25H,CREBBP,CREM,CSF1R,CXCL3,CXCL6,CXCR4,CYP27B1,DDIT4,DENND3,DUSP1,DUSP2,EGF,EGR3,EP300,EPHA2,ETNPPL,ETS2,FAHD1,Fam13a,FGFBP1,FOSB,FOSL1,FOSL2,FST,GATA3,GCLC,GDF15,GEM,GLS,GNRH1,GON4L,GPC2,GPR55,HAS2,HIF1A,HOXB7,HSH2D,HTR7,IER3,IGFBP3,IL11…	540 (13)
CREB1	0.077	transcription regulator	Activated	5.171	3.83e-05	ACHE,ADM,ADORA2A,AKAP1,ALOXE3,APOE,AQP11,ARC,ATF1,ATF3,ATP1A1,BCL2L1,BDNF,CCK,CCN1,Ccnjl,CD79A,CDKN1A,CEBPB,CH25H,CREM,CSRNP1,CXCR4,DGKK,DUSP1,EDN1,ETV6,FOSB,GEM,GLA,GLS,HAS2,HMGCS1,HMOX1,IER3,INA,INHA,INHBA,KCNC4,KLF4,KLF5,KYAT1,LAYN,LYPD6,MCAM,MCL1,MUC2,NFIL3,NPAS4,NR4A2,NR4A3,OXNAD1,PCDH19,PCK1,PER1,PLCXD2,PPARGC1A,PPP1R15A,PTGS2,Pvr,RAD54L,RASGEF1B,RASGRF1,RELT,REM2,RFX4,RSPO2,SAT1,SEMA7A,SER…	358 (12)
IL1B	-2.527	cytokine	Activated	5.061	3.84e-06	A4GALT,ACHE,ADM,ADORA2B,ADRB2,AGER,AKR1B1,ALOX15,AMPD3,APOE,ARC,ATF3,ATF4,ATP1A1,BAMBI,BCL2L1,BCL6,BDKRB1,Ccl2,CCL24,Ccl7,CCN2,CD14,CDKN1A,CEBPB,CNTF,CREM,CRYAB,CSRNP1,CXCL3,CXCL6,CXCR4,CYP27B1,DDIT4,DLL4,DUSP1,EDN1,EFNA1,EHF,EP300,ETS2,FOSB,FOSL1,FPR2,FST,GATA3,GCK,GCLC,GDF15,GEM,GLA,GNRH1,GRB7,Gzmb,HAS2,HELZ2,HIF1A,HK2,HMOX1,HSPA1A/HSPA1B,HSPA1L,IER3,IFI16,IFIT1B,IFIT3,IFRD1,IGFBP3,IL11,IL15RA,…	529 (13)
TNF	-0.657	cytokine	Activated	4.948	6.38e-07	A4GALT,ADM,ADORA2A,ADORA2B,ADRB2,AGER,AGT,AKR1B1,AKR1B10,AMH,AMPD3,APAF1,APOA1,APOBEC3B,APOE,AQP5,ARC,ARHGAP22,ARRDC3,ASGR1,ATF3,ATF4,ATP1A1,AXIN1,BAMBI,BBOX1,BCL2L1,BCL6,BDKRB1,BDKRB2,BDNF,BTBD3,BTG1,BTG3,CARD6,CASP8,CCK,Ccl2,CCL24,Ccl7,CCN1,CCN2,CD14,CD28,CDK5R1,CDKN1A,CEBPB,CH25H,CHRND,CLDN11,CNTF,COLQ,CPT2,CREM,CRY1,CRYAB,CSF1R,CXCL3,CXCL6,CXCR4,CYP27B1,DCHS1,DENND2D,DEPP1,DLL4,DUSP1,DUSP10,D…	531 (13)
hydrogen peroxide		chemical - endogenous mammalian	Activated	4.746	0.0365	AGT,APAF1,ATF3,BCL2L1,BRCA1,C1QTNF9B,CASP9,Ccl2,CCN2,CDKN1A,CREBBP,CRYAB,CXCL3,CXCL6,CXCR4,DDIT4,DUSP1,DUSP10,DUSP16,DUSP2,DUSP4,EDN1,EPHA2,ETS2,FOSL1,GDF15,HIF1A,HMOX1,Hspa1b,HSPB2,IER5,KDR,KLF2,KLF4,let-7,MCAM,MDM2,mir-23,mir-351,NDC80,NFIL3,NGF,NOS3,PIM1,PPARGC1A,PPM1D,PTGS2,RAB27A,RBMX2,RNF19B,SGK1,SLC30A1,SLC7A11,STAR,STC1,TP53INP1,TRAF4,TUBB2A,TXNIP,UHRF1,XAF1,ZBTB7A
Salmonella enterica serotype abortus equi lipopolysaccharide		chemical toxicant	Activated	4.72	7.21e-05	ABL2,ADORA2B,ADRB2,ARL5B,ATP1B1,Ccl2,CXCL3,DNAJB4,DUSP2,EDN1,EGR3,EREG,ETS2,FOSL1,GEM,GLA,IL15RA,IL36G,INHBA,KCNJ2,MAFF,MAP3K8,NDP,NFKBIZ,NOCT,NR4A2,PIM2,PLD1,PTGS2,RAPGEF2,RHOH,RIPK2,TIFA	388 (7)
STAT4	-0.649	transcription regulator	Activated	4.621	0.0034	ARL5B,ATF4,BCL2L1,CXCL3,ENO2,FZD7,GATA3,Gdap10,Hspa1b,IER3,IFIT1B,IL18R1,JAG2,KDM6B,KLF9,MAP3K1,MAP3K8,MATK,MUC2,PER1,PKP2,PPP1R13L,RASSF1,RORA,RRAGD,SAT1,SCG5,SELPLG,SETD5,SMURF2,STAT1,STC2,TBX21,Tcf7,Trim30a/Trim30d	476 (12)
EGFR	0.669	kinase	Activated	4.456	0.307	AHCTF1,BCL2L1,BCL6,BTG1,C12orf49,CCN2,CCNG2,CDKN1A,CEBPB,CHKA,CRYAB,CXCR4,DUSP1,DUSP4,EGF,EGR3,EPHA2,EREG,FOSL1,FOSL2,HAS2,HIF1A,HK2,IER3,IGFBP3,KRT16,LEF1,MCL1,MTHFR,NFKBIA,PHF20,PROM1,PTGER2,PTGS2,RHOB,SEMA7A,SLC2A1,SLC7A11,SPRY2,TNXB,Ttf1,TXNIP,YPEL5
bucladesine		chemical toxicant	Activated	4.434	0.00159	ADM,AKR1B10,APOE,ATP7B,BAMBI,BDKRB2,BDNF,CD14,CDK5R1,CDKN1A,CEBPB,COQ10B,CREM,CRYAB,CXCL3,CXCR4,DUSP1,ENO2,FGF21,FOSL1,FOSL2,FST,GCK,GDF15,GEM,GNRH1,HAS2,HMOX1,IGFBP3,LRRC73,MCAM,NGF,NR4A2,NR4A3,PCK1,PDE4C,PLIN3,POU2AF1,PTCH1,PTGS2,Pvr,RARB,RIBC2,SLC2A1,SLC5A5,SLC6A17,SLC6A4,SOX7,STAR,STC1,UCP1,XAF1	446 (14)
P38 MAPK		group	Activated	4.226	4.43e-06	AGER,AQP5,ARG2,ATF3,BCL2L1,BDNF,CAV3,CCK,Ccl2,CCN2,CCNG2,CDKN1A,CEBPB,CXCL3,CXCL6,CXCR4,DUOX2,DUSP1,EDN1,FADD,FGF21,FST,GCLC,HAS2,HIF1A,HMOX1,IER3,IL11,INHBA,KLF4,KLF5,LDB3,MAP4K4,MCL1,MUC2,MYH11,NFAT5,NGF,NKX2-5,NOS3,NPR1,NR1H4,NR4A3,PCK1,PPARGC1A,PPM1D,PTGS2,RAB7B,RGS4,RHOB,RYR1,SGK1,SLC5A5,SLC6A12,SP7,STAT1,TBX21,TERT,TLR2,TNFSF10,TNNI1,TRADD,UCP1,VEGFC	453 (14)
ethanol		chemical - endogenous mammalian	Activated	4.131	0.0646	ABCG1,ADM,APOA1,ATF3,ATF4,BCL2L1,BDNF,BRCA1,Ccl2,Ccl7,CCN2,CD14,CDKN1A,CEBPB,CHRNA4,CXCL3,CXCR4,DUSP1,EDN1,ETNPPL,FOSB,FOSL2,GCK,GPAM,Gsta4,HIF1A,HMOX1,HOXA1,IL16,ITGAX,let-7,MYCL,NCF1,NOS3,PCK1,PPARGC1A,PPP1R3C,PTGS2,RHOB,RORA,SGK1,SLC7A11,STAR,STAT1,TLR2,TLR7,TP53INP1
kainic acid		chemical toxicant	Activated	4.045	0.000199	APOE,ATF3,ATF4,BCL2L1,BDNF,Ccl2,CEBPB,CNTF,CREM,CSF1R,CSRNP1,DUSP1,EGF,EGR3,FGF9,FOSB,FOSL1,FOSL2,GDNF,GRM4,KDR,NFIL3,NGF,NPAS4,NR4A2,PER1,PPP1R15A,PTGS2,RGS4,SPTY2D1	385 (14)
norepinephrine		chemical - endogenous mammalian	Activated	4.007	2.59e-07	ARNTL,ATP7B,BDNF,Ccl2,CCN2,CEBPB,COQ10B,CREM,CRY1,CRY2,CXCR4,DUSP1,EDN1,EIF2AK3,FGF21,FOSL2,FPR2,FST,GDF15,GEM,GNRH1,HMOX1,LRRC73,MCAM,MFRP,MYH7,NFKBIA,NGF,NPY1R,NR4A3,PER1,PPARGC1A,PTCH1,PTGS2,RIBC2,SGK1,SLC2A1,SLC6A17,UCP1	459 (14)
Vegf		group	Activated	3.975	0.000138	ADORA2A,AHR,Akr1c14,ANGEL1,APAF1,ARHGAP22,ARNTL,ATF3,BMP2K,BTBD3,CASP8,Ccl2,CCN1,CDC25B,CHRNB2,CRY1,CRYAB,CXCR4,DDX3X,DENND2D,DLL4,DNAJB9,DUSP4,EDN1,EFNA1,EGR3,EHF,FAIM2,FOSB,FOSL1,FST,GEM,GNA13,HIF1A,HK2,HMOX1,HTR7,IGFBP3,IL11,IL15RA,INHBA,KDR,LEF1,MAP3K8,MCL1,MELK,MEOX2,NDC80,NDP,NGB,NLRP12,NOS3,NR4A2,NR4A3,PADI1,PCDH10,PIM2,PKDCC,PTGS2,PTHLH,PTPN5,RAMP3,SCML4,SFN,SGK1,SH3TC2,SLC19A2,SOCS2,STC1…	397 (14)
HGF	0.481	growth factor	Activated	3.915	0.000415	ADORA2A,AHR,APAF1,ARNTL,ATF3,BCL2L1,BMP2K,CASP8,Ccl2,CCN1,CCN2,CCNG2,CD28,CDC25B,CDKN1A,CHRNB2,CRY1,CRYAB,CXCR4,DDX3X,DUSP4,EDN1,EHF,ESS2,FAIM2,FOSB,FOSL1,FOXA2,FPR2,GEM,GNA13,HK2,HLX,HMOX1,HTR7,IGFBP3,IGHMBP2,IL11,IL15RA,INHBA,INPPL1,LAMC2,MAP3K8,MCL1,MDM2,MELK,MEOX2,NANOG,NDC80,NOS3,NR4A2,NR4A3,Nrg1,PCK1,PIM1,PIM2,PNRC1,PTGS2,PTHLH,RHOB,RIN1,SGK1,SKIL,SLC19A2,SOCS2,SP7,SPRY2,STAB1,STC1,STK10,TB…	463 (14)
CAMP	0.445	other	Activated	3.862	0.0168	BCL2L1,Ccl2,Ccl7,CXCL3,CXCR4,FPR2,IL1RAP,IL36G,ITGAX,MCL1,MUC2,MYCL,PMS2,PTGS2,TLR2,TNFSF13B,VEGFC
isoproterenol		chemical drug	Activated	3.845	0.00122	ADRB2,AGT,ALOX15,AQP5,ATF3,ATP1A1,ATP7B,CNTF,CREM,EDN1,FGF21,FOSL1,FOSL2,FPR2,GATA4,HMOX1,INA,mir-23,MYH7,MYL4,NGF,NKX2-5,NR4A3,PCK1,PTGS2,RAB27A,TNXB,UCP1	377 (15)
TLR9	-0.607	transmembrane receptor	Activated	3.842	0.00883	ARG2,ATF3,BCL2L1,Ccl2,Ccl7,CXCL3,CXCL6,DUSP1,EDN1,GDNF,HMOX1,IER3,IFI16,IFIT1B,IFIT3,IFNA4,IL19,IL4I1,IRAK4,LILRB4,MCL1,NFKBIZ,NR1H4,PROCR,PTGER2,PTGS2,RAB7B,S100A8,SGMS2,STAT1,TBX21,TLR7,TNFSF10,TNFSF13B,ZAP70	428 (13)
IKBKB	0.095	kinase	Activated	3.84	0.000725	AGER,AMPD3,ATF3,BCL2L1,BRCA1,BRCA2,CASP8,Ccl2,CCN2,CDC25B,CDKN1A,CEBPB,CH25H,CSF1R,CXCL3,CXCL6,CXCR4,EDN1,EREG,GNRH1,HIF1A,HK2,HMOX1,IFI16,IFIT1B,IFNA4,IL11,KLF5,LMNB1,LTB,MDM2,MUC2,NFKBIA,NGF,NOCT,NOS3,NR6A1,POU2AF1,PPM1D,Prl2c2 (includes others),PTGS2,SGK1,SOCS2,TRIM63,ZNF395	469 (14)
TP53	0.559	transcription regulator	Activated	3.834	0.0184	ACOT11,ACSF3,ADORA2B,ADRB2,AKR1B1,ALDH1B1,ALDOA,ALOX15,APAF1,APOA1,APOE,ATF3,ATF4,ATG2B,ATG4C,ATP1A1,BCL2L1,BDKRB2,BDNF,BRCA1,BRCA2,BTG1,CASP8,CASP9,Ccl2,CCN1,CCN2,CCNG2,CDC25B,CDKN1A,CEBPB,CELSR3,CEP55,CLCA2,COL7A1,COX15,CPT2,CRYAB,CSF1R,CXCL3,DAPK1,DDIT4,DDIT4L,DDX3X,DHRS9,DLGAP5,DNAJB4,DPYSL4,DUSP1,DUSP2,DUSP4,EDA2R,EDN1,EFNA1,EGF,EGR3,EIF2AK3,EIF5,EPHA2,ERF,EXO1,FGFBP1,FIGNL1,FOSL1,FOXA2,FZD7…
Pka		complex	Activated	3.795	4.46e-06	APOE,ARC,CCK,CCN2,CD14,CDKN1A,CEBPB,CNTF,CREM,DUSP1,DUSP4,EDN1,FGF21,FOXA2,GHRL,HAS2,HMOX1,NCF1,NGF,NOS3,NR4A2,NR4A3,PCK1,PLD1,POU2AF1,PTGS2,PTHLH,SGK1,SIRT6,STAR,UCP1,XAF1	366 (14)
NFkB (complex)		complex	Activated	3.757	0.000393	ABCG1,ADM,ADORA2B,ADRA2A,AGER,AGT,AHR,ALDH1B1,AMH,APOE,AQP5,ATF3,ATP6AP2,BAMBI,BATF,BCL2L1,BDNF,CASP8,CASP9,CAV3,CCK,Ccl2,Ccl7,CCN1,CCN2,CDC25B,CDKN1A,CEBPB,CNTF,CREM,CXCL3,CXCL6,CXCR4,DUSP2,EDN1,EFNA1,EHF,FOXF1,FPR2,FST,GATA3,GCLC,GDF15,GDNF,GLA,HAS2,HIF1A,HIF3A,HMOX1,HSPA1L,IER3,IFNA4,IL15RA,IL19,KDM6B,KDR,LTB,MAP3K8,MCL1,MDM2,MEOX1,MUC2,MYLK3,NCOA7,NFKBIA,NFKBIE,NFKBIZ,NGF,NLRP12,PECAM1,PIM2,P…	459 (14)
Ca2+		chemical - endogenous mammalian	Activated	3.734	0.000168	ABCG5,ADORA2A,AGER,AHR,AQP5,ARC,ATF3,BCL2L1,BDNF,CCK,CCN1,CDKN1A,CEBPB,CREM,CRY1,CXCR4,CYP27B1,DUSP1,EDN1,FOSL1,FOSL2,GLS,HOXA1,KLF4,MCAM,MXD1,MYH7,NFKBIA,NOS3,NR4A3,NR5A1,PADI1,PER1,PPARGC1A,PTGS2,S100A8,S100G,SGK1,SLC6A12,SSTR2,STAR,STC1,TBXT,TGM1,VEGFD	457 (15)
ATF4	1.414	transcription regulator	Activated	3.721	0.00164	ABCG5,AMPD1,ATF3,ATF4,CDKN1A,CEBPB,DDIT4,EDN1,FGF21,GDF15,KLF4,KLF9,MCL1,MID1IP1,NUPR1,PCK1,PPP1R15A,PSAT1,PTGS2,Ptprv,SLC38A2,SLC3A2,SLC6A9,SLC7A11,SOAT2,STC2,TNFRSF12A,WNT11	246 (7)
lipopolysaccharide		chemical drug	Activated	3.718	2.28e-07	ABCG1,ABCG5,ADM,ADORA2A,ADORA2B,ADRA2A,ADRB2,AFF3,AGER,AGT,AHR,ALOX15,AMPD3,APOA1,APOBEC3B,APOE,Apol7e (includes others),AQP5,ARC,ARG2,ARVCF,ATF3,ATF4,ATP1A1,BAMBI,BATF,BATF3,BCL2L1,BCL6,BDKRB1,BDNF,BTG1,CARD6,CASP8,CCDC170,Ccl2,CCL24,Ccl7,CCN1,CCN2,CCNG2,CD14,CD28,CDK5R1,CDKN1A,CEBPB,CH25H,CHST3,CREBBP,CREM,CRYAB,CSF1R,CUBN,CXCL3,CXCL6,CXCR4,CYP27B1,DDIT4,DDN,DDX3X,DLL4,DNAJB9,DUSP1,DUSP16,DUSP2…	572 (14)
cyclic AMP		chemical - endogenous mammalian	Activated	3.669	0.00167	ADRA2A,AMH,ARC,ARG2,BDNF,CCN2,CDKN1A,CEBPB,CNTF,CREM,CRYAB,DUOX2,ENO2,FOSL2,GATA3,GATA4,GCK,HIF1A,IGFBP3,INHA,INHBA,KDR,NGF,NR4A2,NR5A1,PCK1,PER1,PFKFB1,PPARGC1A,PTCH1,PTGER2,PTGS2,PTHLH,RARB,SIRT6,SLC5A5,STAR,STAT1,TG,TNFSF10,UCP1	449 (15)
NFAT5	1.406	transcription regulator	Activated	3.646	0.0149	AKR1B1,Ccl2,CXCL3,DDIT4,EDN1,EREG,Hspa1b,IL11,IL18R1,MUC2,NFKBIA,SGK1,SLC5A3,SLC6A12,SLC6A6,TLR2
ANGPT2	0.677	growth factor	Activated	3.646	0.017	Ccl2,CDKN1A,CEBPB,CRYAB,CRYBB3,DNAJB4,EDN1,GATA4,HIF1A,HMGCS1,HMOX1,HSPA1A/HSPA1B,HSPB2,JMJD6,KDM6B,KLF5,MAP4K5,MYH7,NCF1,NOS3,POLD1,PTGS2,PTHLH,RDH10,RHOB,SOCS7,TNFRSF12A,TOR1AIP2,TXNIP
ERK1/2		group	Activated	3.622	0.0328	AKR1B10,ANKRD2,BCL2L1,BDNF,BRCA1,CAV3,CCK,Ccl2,CCN2,CDKN1A,CEBPB,CXCL3,CXCL6,CXCR4,DAPK1,DUSP1,DUSP4,EDN1,EIF2AK3,FOSB,FOSL1,GNRH1,HAS2,HIF1A,HK2,IGFBP3,IL11,IL19,MAP3K10,NANOG,NKX2-5,NR4A3,Nrg1,PTGER2,PTGS2,SGK1,SKIL,STAR,TERT,TRIM63
ERK		group	Activated	3.611	6.49e-06	AGER,AGT,ARG2,BCL2L1,BTG3,CCK,Ccl2,Ccl7,CCN2,CDK5R1,CDKN1A,CXCL6,DPYSL2,DUSP1,EDN1,EPHA2,EREG,FOSL1,FOSL2,FST,GCLC,GDF15,HAS3,HMOX1,HOXA1,IER3,KLF5,MAFF,MAP4K4,MCAM,MCL1,NFKBIZ,PECAM1,PTGS2,RAB7B,RARB,RGS4,SFN,SIRT6,SLC2A1,SP7,STAT1,STMN4,TBX21,TERT,TNFAIP8	449 (13)
TREM1	-0.628	transmembrane receptor	Activated	3.61	1.36e-05	ABL2,ADORA2B,ADRB2,ATF3,ATP1B1,Ccl2,CD14,CEBPB,CXCL3,CXCR4,DUSP4,EDN1,EGR3,EIF2AK3,ETS2,FOSL1,GEM,GLA,HSD3B7,IL15RA,INHBA,ITGAX,KCNJ2,LRFN4,MAFF,MAP3K8,NFKBIA,NR4A2,NRIP3,PIM2,PLD1,PTGS2,SCG5,SLCO4A1,SNAPC1,SNUPN,SPRY2,TIFA,TLR2	427 (10)
[truncated: 1,143 more rows]

## Sheet: S7
id	baseMean	log2FoldChange	lfcSE	stat	pvalue	padj	Gene_Symbol	description
[truncated: 16,081 more rows]

## Sheet: S8
id	baseMean	log2FoldChange	lfcSE	stat	pvalue	padj	Gene_Symbol	description
[truncated: 18,951 more rows]

[truncated: 4 more sheets: S9, S10, S11, S12]
