# Supplementary material for: Mechanical loading and hyperosmolarity as a daily resetting cue for skeletal circadian clocks
Source: Nat Commun. 2023 Nov 14;14:7237. doi: 10.1038/s41467-023-42056-1 (PMC10646113; doi:10.1038/s41467-023-42056-1)
Supplement: Supplementary file 7 — Source Data [file 41467_2023_42056_MOESM7_ESM.xlsx]

## Sheet: Fig1
Fig1 C
cartilage		IVD		SCN
Running	Sedentary	Running	Sedentary	Running	Sedentary
34.3	42.33	32.94	41.58	32.85	32.77
34	41.88	33.7	41.73	32.43	32.4
36.12	44.3	35.52	42.48	33.36	32.77
35.21	43.7	35.06	42.47
33.24	41.4	34.61	42.33
33.7	42.64	34.15	42.79
Fig1 F
amplitude response							phase response
Ctrl	Trough	Mid Ascending	Peak	Mid Descending			Ctrl	Mid Ascending	Peak	Mid Descending
38.5714	27.3973	46.6667	87.1795	61.6279			0.08333	-4.04667	1.68333	4.475
41.791	28.3019	25	73.3333	55.3846			-0.10667	-4.30667	1.15333	3.445
45.679	27.451	47.2222	77.9221	40			0.02333	-2.97667	1.01333	5.915
				52						3.445
Fig1 G
dose response
Ctrl	0.2 MPa	0.5 MPa	1 MPa
-0.96667	1.81333	5.10333	5.21333
-0.00667	3.75333	6.13333	5.32333
-0.24667	2.42333	5.71333	4.96333
0.00333	3.51333		5.33333
0.61333	4.60333		5.81333
0.60333	4.11333		4.59333
Fig1 E
amplitude response
Ctrl			Trough			Mid Descending			Peak			Mid Descending
11.7647	26.3158	28.2051	0	5.26316	5.12821	27.3585	32.8125	31.8841	47.0588	44.2177	35.2941	21.5517	15.1724	15.2866
phase response
Ctrl	Mid Ascending	Peak	Mid Descending
-0.8167	-3.1767	1.1833	5.10333
0.6333	-1.8467	1.0433	6.13333
0.1833	-2.4567	1.3033	5.71333

## Sheet: Fig2
Fig2 A
230mOsm	330mOsm	530mOsm	730mOsm
23.8	24.4	25.2	25.8
23.7	24.2	25.2	26
24.2	24.2	25.1	26.1
23.7	24.2	25.1	25.7
23.8	24.3	25	26.1
Fig2 E
iso-ctrl	hyperosmotic
7	61
Fig2 G
phase response							amplitude response
Ctrl	Mid-Ascending	Peak	Mid-Descending	Trough			Ctrl	Trough	Mid-Ascending	Peak	Mid-Descending
-0.01333	-3.27667	0.605	8.45667	-5.02667			42.4242	33.3333	75	100	88.2353
0.09667	-2.13667	0.385	7.09667	-5.02667			48	30.7692	86.6667	92.3077	100
-0.22333	-0.93667	0.145	5.12667	-7.07667			36.6667	28.5714	65.3846	100	106.25
0.07667	-3.20667	0.535	7.76667	-5.57667			69.5652	64.7059	72.7273	100	136.842
-0.50333	-2.24667	0.615	7.22667				25		70	80	128.571
0.56667	-2.57667	0.165	7.93667				44.4444			65.7895	100
Fig2 H
phase shift
mid-descending							mid-ascending
Control	+50	+100	+200	+300	+400		Control	+50	+100	+200	+300	+400
-0.01333	1.04452	3.04452	7.57452	9.40452	8.95452		0.093333	-0.47667	-0.95667	-3.27667	-1.57667	-2.825
0.09667	1.89452	4.31452	6.21452	7.74452	10.1745		0.263333	-2.00667	-1.96667	-2.13667	-2.32667	-4.125
-0.22333	2.29452	3.19452	4.24452	6.98452	9.56452		-0.59667	0.493333	-0.47667	-0.93667	-3.53667	-2.625
0.07667	-0.74548	2.44452	6.88452	8.34452	9.26452		-0.26667	0.363333	-2.53667	-3.20667	-3.53667	-2.725
-0.50333			6.34452				0.363333			-2.24667
0.56667			7.05452				0.143333			-2.57667
amplitude response
mid-descending							mid-ascending
Control	+50	+100	+200	+300	+400		Control	+50	+100	+200	+300	+400
45.4545	47.0588	66.6667	88.2353	200	125		24	33.3333	36.3636	75	45	29.3333
45.4545	38.4615	87.5	100	122.222	70.5882		22.7273	37.5	42.8571	80	60	30.7692
30.4348	43.4783	80	106.25	88.8889	60		30	44.4444	45.4545	69.2308	91.6667	37.5
38.0952	23.5294	62.5	136.842	126.667	78.5714		30	20.8333	57.1429	72.7273	94.7368	35.2941
50			128.571				18.1818			68.421
23.0769			100				33.3333
							21.7391
							23.0769

## Sheet: Fig3
Fig3 A
	Ctrl				Hyper
Normalised initial peak	100	100	100		100	100	100
Peak after Hyper cycle	17.1429	14.7059	19.3548		50	43.6364	60.7143
Fig3 B
	Ctrl				Hyper
Normalised initial peak	100	100	100	100	100	100	100	100
Peak after Hyper cycle	25.5319	24.5902	29.1667	29.5454	68.75	42.1053	59.0909	77.2727
Fig3 C
	Ctrl			Hyper
Normalised initial peak	100	100	100	100	100	100
Peak after Hyper cycles	31.8182	30	31.129	122.222	134.884	129.183
Fig3 D
	Ctrl			Hyper
Normalised initial peak	100	100	100	100	100	100
Peak after Hyper cycles	12.5	10.4167	20.7547	75	120.93	45.4615
Fig3 E
	Ctrl			Hyper
Normalised initial peak	100	100	100	100	100	100
Peak after Hyper cycles	23.0769	25.5319	25.8344	70.8333	39.5902	44.927
Fig3 F
	Ctrl			Hyper
Normalised initial peak	100	100	100	100	100	100
Peak after Hyper cycles	50	44.4444	37.5	228.571	90.9091	175.556

## Sheet: Fig5
Fig5 A
Ctrl	Hyper	Torin1 5uM	Hyper + Torin1
45.1613	65.6716	37.5	39.2857
45	79.1667	35.4839	41.6667
41.1765	84.4444	42.1053	40
66.6667	44.7368	43.75	38.2353
Fig5 B
Ctrl	Hyper	Rap 1	Hyper Rap 1
47.3684	61.3636	35.7143	50
42.8571	61.2245	36.9565	48.718
46.4286	56.6667	31.4286	50.8475
Fig5 C
Ctrl	Hyper	SC66 10uM	SC66 10um Hyper
41.6667	54.1915	35.2273	38.0282
37.3333	69.2982	42.8571	44.2169
40.1961	51.3671	43.1818	29.2135
Fig5 D
+200 mOsm								Rapamycin +200 mOsm								Torin +200 mOsm
	0 hours			8 hours					0 hours			8 hours					0 hours			8 hours
AKT pS473	0.972603	0.962329	1.06849	1.60753	1.69178	1.76712		AKT pS473	0.92223	0.991053	1.0874	1.6754	1.5554	1.52464		AKT pS473	0.981789	1.06097	0.958036	0.695962	0.631037	0.539272
Total AKT	0.996639	0.956303	1.05042	1.00168	1.01681	1.02521		Total AKT	0.978447	0.98871	1.03319	1.11871	1.08792	1.01608		Total AKT	1.08422	0.967972	0.948992	0.897983	0.995255	1.12811
Fig5 E
Ctrl	Li 20mM
20.8333	94
25	26.1905
20.9302	62.5
24.0741	68
Fig5 F
+200 mOsm								Rapamycin +200 mOsm								Torin +200 mOsm								AKT inh +200 mOsm
	0 hours			8 hours					0 hours			8 hours					0 hours			8 hours					0 hours			8 hours
GSK3β pS9	1.17353	0.879412	0.95	1.76912	1.56765	1.87794		GSK3β pS9	1.05688	0.970642	0.974312	1.81101	1.5633	1.43027		GSK3β pS9	0.965873	1.04636	0.98841	0.286542	0.307791	0.291372		GSK3β pS9	1.14053	0.97556	0.884929	0.391039	0.410387	0.572301
GSK3β pS389	1.05688	0.970642	0.974312	1.61101	1.9633	1.53028		GSK3β pS389	1.01938	0.949612	1.03101	1.76434	1.30233	1.63566		GSK3β pS389	0.938412	1.06969	0.993517	0.507293	0.602917	0.578606		GSK3β pS389	0.978261	1.02843	0.994983	0.744983	0.66388	0.536622
Total GSK3β	1.06066	1.0137	0.927593	1.00978	0.898239	0.923679		Total GSK3β	0.997344	1.03453	0.970784	0.989774	0.881806	0.904382		Total GSK3β	0.910588	1.00941	1.08	0.722353	0.905882	0.838824		Total GSK3β	1.06066	1.0137	0.927593	1.00978	0.898239	0.923679
Fig5 G
Ctrl	Torin1	Loading Ctrl	Load Torin1
46.6667	21	52.3256	13.8365
36	26.4706	68.1818	20.202
35.0877	14.7541	63	20.6897
Fig5 H
Ctrl	AKT inh	Loading Ctrl	Load AKT
46.6667	15.4839	52.3256	35.7143
36	38.0282	68.1818	34.507
35.0877	26.9366	63	38.5827
Fig 5 I
Ctrl	Hyper	VU25uM	VU25uM Hyper
50	64.7059	43.75	52.5
54.054	66	48.7805	53.6585
52.9412	65.3061	51.282	40.5405
Fig5 J
Ctrl	Inh Ctrl	Load	Inh Load
44.8276	35.2941	78.3132	53.9216
48	37.6344	64	61.75
36.3636	49.1803	65.2174	51.4286
Fig5 K
PLD2 inh +200 mOsm								PLD2 inh +200 mOsm
	0 hours			8 hours					0 hours			8 hours
AKT pS473	1.00773	1.00091	0.991811	0.982712	1.26706	1.22157		GSK3β pS9	0.981233	0.986595	1.03217	0.928954	0.954424	0.954424
Total AKT	0.940886	1.04343	1.01571	1.01294	0.861902	0.839731		GSK3β pS389	1.14342	0.856225	1.00071	1.00785	1.41991	1.38066
								Total GSK3β	0.963181	0.948454	1.08837	1.02798	1.0324	1.00295

## Sheet: Fig S1
A			B
cartilage			IVD
Day serum	Night serum		Day serum	Night serum
68.75	133.333		118.75	145.454
107.692	83.3333		72	100
71.4286	72.2222		117.647	125

## Sheet: Fig S2
Fig S2 C
	Phase response curve
	CT	Phase Shift
	0	-5.605
	6	-2.45814
	12	0.408333
	18	7.26833
Fig S2 D
	Phase transition curve
	Old phase	New phase
	0	-5.605
	6	3.54186
	12	12.4083
	18	25.2683

## Sheet: Fig S3
Fig S3
Amplitude response
	Mechanical Loading						Hyperosmolarity
Control	38.5714	41.791	45.679				42.4242	48	36.6667	69.5652	25	44.4444
Trough	27.3973	28.3019	27.451				33.3333	30.7692	28.5714	64.7059
Mid Ascending	46.6667	25	47.2222				75	86.6667	65.3846	72.7273	70
Peak	87.1795	73.3333	77.9221				100	92.3077	100	100	80	65.7895
Mid Descending	61.6279	55.3846	40	52			88.2353	100	106.25	136.842	128.571	100
Phase response
	Mechanical Loading						Hyperosmolarity
Control	0.08333	-0.10667	0.02333				-0.01333	0.09667	-0.22333	0.07667	-0.50333	0.56667
Mid Ascending	-4.04667	-4.30667	-2.97667				-3.27667	-2.13667	-0.93667	-3.20667	-2.24667	-2.57667
Peak	1.68333	1.15333	1.01333				0.605	0.385	0.145	0.535	0.615	0.165
Mid Descending	4.475	3.445	5.915	3.445			8.45667	7.09667	5.12667	7.76667	7.22667	7.93667
Dose response
	Mechanical Loading						Hyperosmolarity
Control	-0.96667	-0.00667	-0.24667	0.00333	0.61333	0.60333	-0.01333	0.09667	-0.22333	0.07667	-0.50333	0.56667
0.2 MPa / 100mOsm	1.81333	3.75333	2.42333	3.51333	4.60333	4.11333	3.04452	4.31452	3.19452	2.44452
0.5 MPa / 200mOsm	5.10333	6.13333	5.71333				7.57452	6.21452	4.24452	6.88452	6.34452	7.05452
1 MPa / 300mOsm	5.21333	5.32333	4.96333	5.33333	5.81333	4.59333	9.40452	7.74452	6.98452	8.34452

## Sheet: Fig S4
Fig S4
Control	Vehicle	20 mOsm	50 mOsm
40.5522	39.9078	42.4779	47.3071
33.8266	36.6159	46.3551	43.9252
33.8095	33.1601	37.9671	46.9919
32.8189	29.1751	45.3597	52.0833
	37.5723	47.6492	39.0429
			41.1765

## Sheet: Fig S5
Fig S5 A
amplitude response						phase shift
Ctrl	0.5 MPA	1 MPa	0.2 MPa			Ctrl	0.5 MPA	1 MPa	0.2 MPa
39.3939	70.5882	41.4634	33.3333			0.236667	5.13667	4.68667	2.81667
42.5	57.8947	31.4286	44.4444			0.856667	6.20667	5.79667	3.01667
47.8261	78.2609	45.8333	41.6667			-1.09333	3.42667	7.34667	3.32667
Fig S5 B
amplitude response						phase shift
Ctrl	0.5 MPA	1 MPa	0.2 MPa			Ctrl	0.5 MPA	1 MPa	0.2 MPa
53.5714	62.5	40.9091	40			0.24	5.08	7.04	4.17
60.9756	83.3333	73.5294	29.6296			-0.17	5.9	7.04	5.08
42.8571	61.7647	58.0645	34.2857			-0.07	7.76	7.66	3.95
Fig S5 C
amplitude response						phase shift
Iso	+50	+100	+200	+300		Iso	+50	+100	+200	+300
40	65.5172	64.1026	78.9474	78.7879		-0.72	-0.48	0	6.24	9.36
41.8182	52.5	64.4444	83.6735	85		0.72	1.2	2.16	6	7.92
45	40.7407	41.2698	73.913	66.0377		0	-0.24	3.12	5.52	12.24

## Sheet: Fig S6
Fig S6 A
	Control				+100 mOsm
	50	0	175		333.333	350	321.429	318.182
Fig S6 C
	Control			+50 mOsm			+100 mOsm			+200 mOsm
	316.667	308.333	333.333	173.913	152.174	169.565	157.143	155.172	252.174	231.25	56.25	44.7368

[truncated: 2 more sheets: Fig S10, Fig S11]
